# Supplementary material for: Manipulating Pixels in Computer Graphics by Converting Raster Elements to Vector Shapes as a Function of Hue
Source: J Imaging. 2023 May 23;9(6):106. doi: 10.3390/jimaging9060106 (PMC10299400; doi:10.3390/jimaging9060106)
Supplement: Supplementary file 1 [file jimaging-09-00106-s001.zip]

Archive with 4 entries (3 files):
- jimaging-2355961-supplementary/
- jimaging-2355961-supplementary/Code S1.ps
- jimaging-2355961-supplementary/Code S2.ps
- jimaging-2355961-supplementary/Supplementary Figures.pdf
