# Supplementary material for: Manipulating Pixels in Computer Graphics by Converting Raster Elements to Vector Shapes as a Function of Hue
Source: J Imaging. 2023 May 23;9(6):106. doi: 10.3390/jimaging9060106 (PMC10299400; doi:10.3390/jimaging9060106)
Supplement: Supplementary file 1 [file jimaging-09-00106-s001.zip › jimaging-2355961-supplementary/Code S2.ps]

/c <FFFFFFFFFFFFFFFFFFFFFFFFFFFFFFFFFFFFFFFFFFFFFFFFFFFFFFFFFFFFFFFF
FFFFFFFFFFFFFFFFFFFFFFFFFFFFFFFFFFFFFFFFFFFFFFFFFFFFFFFFFFFFFFFF
FFFFFFFFFFFFFFFFFFFFFFFFFFFFFFFFFFFFFFFFFFFFFFFFFFFFFFFFFFFFFFFF
FFFFFFFFFFFFFFFFFFFFFFFFFFFFFFFFFFFFFFFFFFFFFFFFFFFFFFFFFBEFD8BE
AEA2978B7D6F665F5854514F4C659C999A9C9DA1A5AAB3BBC4CAD1D8E7F6FCFF
FFFFFFFFFFFFFFFFFFFFFFFFFFFFFFFFFFFFFFFFFFFFFFFFFFFFFFFFFFFFFFFF
FFFFFFFFFFFFFFFFFFFFFFFFFFFFFFFFFFFFFFFFFFFFFFFFFFFFFFFFFFFFFFFF
FFFFFFFFFFFFFFFFFFFFFFFFFFFFFFFFFFFFFFFFFFFFFFFFFFFFFFFFFFFFFFFF
FFFFFFFFFFFFFFFFFFFFFFFFFFFFFFFFFFFFFFFFFFFFFFFFFFFFFFFFFFFFFFFF
FFFFFFFFFFFFFFFFFFFFFFFFFFFFFFFFFFFFFFFFFFFFFFFFFFFFFFFFFFFFFFFF
FFFFFFFFFFFFFFFFFFFFFFFFFFFFFFFFFFFFFFFFFFFFFFFFFFFFFFFFFFFFFFFF
FFFFFFFFFFFFFFFFFFFFFFFFFFFFFFFFFFFFFFFFFFFFFFFFFFFFFFFFFFFFFFFF
FFFFFFFFFFFFFFFFFFFFFFFFFFFFFFFFFBE8C4A99378645B524A474848474848
48474847474848455E999494959594949494949594949496999FA4AEBFCCDBEE
FCFFFFFFFFFFFFFFFFFFFFFFFFFFFFFFFFFFFFFFFFFFFFFFFFFFFFFFFFFFFFFF
FFFFFFFFFFFFFFFFFFFFFFFFFFFFFFFFFFFFFFFFFFFFFFFFFFFFFFFFFFFFFFFF
FFFFFFFFFFFFFFFFFFFFFFFFFFFFFFFFFFFFFFFFFFFFFFFFFFFFFFFFFFFFFFFF
FFFFFFFFFFFFFFFFFFFFFFFFFFFFFFFFFFFFFFFFFFFFFFFFFFFFFFFFFFFFFFFF
FFFFFFFFFFFFFFFFFFFFFFFFFFFFFFFFFFFFFFFFFFFFFFFFFFFFFFFFFFFFFFFF
FFFFFFFFFFFFFFFFFFFFFFFFFFFFFFFFFFFFFFFFFFFFFFFFFFFFFFFFFFFFFFFF
FFFFFFFFFFFFFFFFFFFFFFFFFFFFFFFFFFFFFFFFFFFFFFFFFFFFFFFFFFFFFFFF
FFFFFFFFFFFFF3CEAB8F6D5C4F47484848484848484848484848474847484748
4848445E98949595959494959594949495949595949495959494989DA6BBCDE0
F9FFFFFFFFFFFFFFFFFFFFFFFFFFFFFFFFFFFFFFFFFFFFFFFFFFFFFFFFFFFFFF
FFFFFFFFFFFFFFFFFFFFFFFFFFFFFFFFFFFFFFFFFFFFFFFFFFFFFFFFFFFFFFFF
FFFFFFFFFFFFFFFFFFFFFFFFFFFFFFFFFFFFFFFFFFFFFFFFFFFFFFFFFFFFFFFF
FFFFFFFFFFFFFFFFFFFFFFFFFFFFFFFFFFFFFFFFFFFFFFFFFFFFFFFFFFFFFFFF
FFFFFFFFFFFFFFFFFFFFFFFFFFFFFFFFFFFFFFFFFFFFFFFFFFFFFFFFFFFFFFFF
FFFFFFFFFFFFFFFFFFFFFFFFFFFFFFFFFFFFFFFFFFFFFFFFFFFFFFFFFFFFFFFF
FFFFFFFFFFFFFFFFFFFFFFFFFFFFFFFFFFFFFFFFFFFFFFFFFFFFFFFFFFE0B090
6A56484848474847484848474747484848484848484848474847484748455E98
9494949494949594949494949594959494949494949594949495949CA5BBD1EA
FDFFFFFFFFFFFFFFFFFFFFFFFFFFFFFFFFFFFFFFFFFFFFFFFFFFFFFFFFFFFFFF
FFFFFFFFFFFFFFFFFFFFFFFFFFFFFFFFFFFFFFFFFFFFFFFFFFFFFFFFFFFFFFFF
FFFFFFFFFFFFFFFFFFFFFFFFFFFFFFFFFFFFFFFFFFFFFFFFFFFFFFFFFFFFFFFF
FFFFFFFFFFFFFFFFFFFFFFFFFFFFFFFFFFFFFFFFFFFFFFFFFFFFFFFFFFFFFFFF
FFFFFFFFFFFFFFFFFFFFFFFFFFFFFFFFFFFFFFFFFFFFFFFFFFFFFFFFFFFFFFFF
FFFFFFFFFFFFFFFFFFFFFFFFFFFFFFFFFFFFFFFFFFFFFFFFFFFFFFFFFFFFFFFF
FFFFFFFFFFFFFFFFFFFFFFFFFFFFFFFFFFFFFFFFEAC588604E48484848484848
484747484847484848484848484748484848484847484747455E989494959494
949494949495949594949594949494949494949494959494959597A1B6DBF0FF
FFFFFFFFFFFFFFFFFFFFFFFFFFFFFFFFFFFFFFFFFFFFFFFFFFFFFFFFFFFFFFFF
FFFFFFFFFFFFFFFFFFFFFFFFFFFFFFFFFFFFFFFFFFFFFFFFFFFFFFFFFFFFFFFF
FFFFFFFFFFFFFFFFFFFFFFFFFFFFFFFFFFFFFFFFFFFFFFFFFFFFFFFFFFFFFFFF
FFFFFFFFFFFFFFFFFFFFFFFFFFFFFFFFFFFFFFFFFFFFFFFFFFFFFFFFFFFFFFFF
FFFFFFFFFFFFFFFFFFFFFFFFFFFFFFFFFFFFFFFFFFFFFFFFFFFFFFFFFFFFFFFF
FFFFFFFFFFFFFFFFFFFFFFFFFFFFFFFFFFFFFFFFFFFFFFFFFFFFFFFFFFFFFFFF
FFFFFFFFFFFFFFFFFFFFFFFFD49B715248474848484848484847484848484848
48484848484847484848474848484748474848455D9895959495949594949494
9594949495959494949494949494949495949494949494949599A8C2E3FDFFFF
FFFFFFFFFFFFFFFFFFFFFFFFFFFFFFFFFFFFFFFFFFFFFFFFFFFFFFFFFFFFFFFF
FFFFFFFFFFFFFFFFFFFFFFFFFFFFFFFFFFFFFFFFFFFFFFFFFFFFFFFFFFFFFFFF
FFFFFFFFFFFFFFFFFFFFFFFFFFFFFFFFFFFFFFFFFFFFFFFFFFFFFFFFFFFFFFFF
FFFFFFFFFFFFFFFFFFFFFFFFFFFFFFFFFFFFFFFFFFFFFFFFFFFFFFFFFFFFFFFF
FFFFFFFFFFFFFFFFFFFFFFFFFFFFFFFFFFFFFFFFFFFFFFFFFFFFFFFFFFFFFFFF
FFFFFFFFFFFFFFFFFFFFFFFFFFFFFFFFFFFFFFFFFFFFFFFFFFFFFFFFFFFFFFFF
FFFFFFF0C2866249484848484848474848484748484848484848474848484848
4748484848484748484848484848455E98959594949594949594949494959494
9595949495949495949595949494949594949594949594959FB4D6FAFFFFFFFF
FFFFFFFFFFFFFFFFFFFFFFFFFFFFFFFFFFFFFFFFFFFFFFFFFFFFFFFFFFFFFFFF
FFFFFFFFFFFFFFFFFFFFFFFFFFFFFFFFFFFFFFFFFFFFFFFFFFFFFFFFFFFFFFFF
FFFFFFFFFFFFFFFFFFFFFFFFFFFFFFFFFFFFFFFFFFFFFFFFFFFFFFFFFFFFFFFF
FFFFFFFFFFFFFFFFFFFFFFFFFFFFFFFFFFFFFFFFFFFFFFFFFFFFFFFFFFFFFFFF
FFFFFFFFFFFFFFFFFFFFFFFFFFFFFFFFFFFFFFFFFFFFFFFFFFFFFFFFFFFFFFFF
FFFFFFFFFFFFFFFFFFFFFFFFFFFFFFFFFFFFFFFFFFFFFFFFFFFFFFECA0532942
4A48474848484847484748484848484848484848484847484848474848484847
484848474848484848455E989494949494959494949495949495949495959494
95959494959595949495949494959494959494949595DEF1F6FDFFFFFFFFFFFF
FFFFFFFFFFFFFFFFFFFFFFFFFFFFFFFFFFFFFFFFFFFFFFFFFFFFFFFFFFFFFFFF
FFFFFFFFFFFFFFFFFFFFFFFFFFFFFFFFFFFFFFFFFFFFFFFFFFFFFFFFFFFFFFFF
FFFFFFFFFFFFFFFFFFFFFFFFFFFFFFFFFFFFFFFFFFFFFFFFFFFFFFFFFFFFFFFF
FFFFFFFFFFFFFFFFFFFFFFFFFFFFFFFFFFFFFFFFFFFFFFFFFFFFFFFFFFFFFFFF
FFFFFFFFFFFFFFFFFFFFFFFFFFFFFFFFFFFFFFFFFFFFFFFFFFFFFFFFFFFFFFFF
FFFFFFFFFFFFFFFFFFFFFFFFFFFFFFFFFFFFFFFFB05927191918324B48484848
4748484847484848484847484847484847484848474748474848484847484748
48484848445D9994959494949595949494949495949594949495949495949594
94959495949495959495959494949491A2F2F5F5F2F1F7FFFFFFFFFFFFFFFFFF
FFFFFFFFFFFFFFFFFFFFFFFFFFFFFFFFFFFFFFFFFFFFFFFFFFFFFFFFFFFFFFFF
FFFFFFFFFFFFFFFFFFFFFFFFFFFFFFFFFFFFFFFFFFFFFFFFFFFFFFFFFFFFFFFF
FFFFFFFFFFFFFFFFFFFFFFFFFFFFFFFFFFFFFFFFFFFFFFFFFFFFFFFFFFFFFFFF
FFFFFFFFFFFFFFFFFFFFFFFFFFFFFFFFFFFFFFFFFFFFFFFFFFFFFFFFFFFFFFFF
FFFFFFFFFFFFFFFFFFFFFFFFFFFFFFFFFFFFFFFFFFFFFFFFFFFFFFFFFFFFFFFF
FFFFFFFFFFFFFFFFFFFFFFFFDD8134191919191918244B484848484848484848
4847484748474848474847484848484848484848474847484848484848474844
5E98949495949494949494949494949494949495949594949594959594949494
9494949494949494949490B7F6F5F5F5F5F5F2F4FBFFFFFFFFFFFFFFFFFFFFFF
FFFFFFFFFFFFFFFFFFFFFFFFFFFFFFFFFFFFFFFFFFFFFFFFFFFFFFFFFFFFFFFF
FFFFFFFFFFFFFFFFFFFFFFFFFFFFFFFFFFFFFFFFFFFFFFFFFFFFFFFFFFFFFFFF
FFFFFFFFFFFFFFFFFFFFFFFFFFFFFFFFFFFFFFFFFFFFFFFFFFFFFFFFFFFFFFFF
FFFFFFFFFFFFFFFFFFFFFFFFFFFFFFFFFFFFFFFFFFFFFFFFFFFFFFFFFFFFFFFF
FFFFFFFFFFFFFFFFFFFFFFFFFFFFFFFFFFFFFFFFFFFFFFFFFFFFFFFFFFFFFFFF
FFFFFFFFFFAF532219191919191919191B444A47484848484848484748484847
4848474748474848474847484748484848474848474848474848455E98949594
9594959494949494949495949494949494959595949494949594959494959594
949494949593D9F6F5F5F4F5F5F5F5F4F1F7FFFFFFFFFFFFFFFFFFFFFFFFFFFF
FFFFFFFFFFFFFFFFFFFFFFFFFFFFFFFFFFFFFFFFFFFFFFFFFFFFFFFFFFFFFFFF
FFFFFFFFFFFFFFFFFFFFFFFFFFFFFFFFFFFFFFFFFFFFFFFFFFFFFFFFFFFFFFFF
FFFFFFFFFFFFFFFFFFFFFFFFFFFFFFFFFFFFFFFFFFFFFFFFFFFFFFFFFFFFFFFF
FFFFFFFFFFFFFFFFFFFFFFFFFFFFFFFFFFFFFFFFFFFFFFFFFFFFFFFFFFFFFFFF
FFFFFFFFFFFFFFFFFFFFFFFFFFFFFFFFFFFFFFFFFFFFFFFFFFFFFFFFFFE88334
191919191919191919191918344A484848484747484748474847474848474847
484848484848484848484848474848484748484748455E989494949495949494
9494959594959594949494949495959594959595949594949595949494959492
9FF0F5F5F4F5F5F5F5F5F5F5F5F1F4FBFFFFFFFFFFFFFFFFFFFFFFFFFFFFFFFF
FFFFFFFFFFFFFFFFFFFFFFFFFFFFFFFFFFFFFFFFFFFFFFFFFFFFFFFFFFFFFFFF
FFFFFFFFFFFFFFFFFFFFFFFFFFFFFFFFFFFFFFFFFFFFFFFFFFFFFFFFFFFFFFFF
FFFFFFFFFFFFFFFFFFFFFFFFFFFFFFFFFFFFFFFFFFFFFFFFFFFFFFFFFFFFFFFF
FFFFFFFFFFFFFFFFFFFFFFFFFFFFFFFFFFFFFFFFFFFFFFFFFFFFFFFFFFFFFFFF
FFFFFFFFFFFFFFFFFFFFFFFFFFFFFFFFFFFFFFFFFFFFD0672519191919191919
19191919191918254B4847484747484847484848484847484848474848484847
48484847484848484848474848484748455E9994959495959595949494949594
949494949594959494949494949494949495949594949494949590B6F6F5F5F5
F5F4F5F5F5F5F5F5F5F5F3F1F8FFFFFFFFFFFFFFFFFFFFFFFFFFFFFFFFFFFFFF
FFFFFFFFFFFFFFFFFFFFFFFFFFFFFFFFFFFFFFFFFFFFFFFFFFFFFFFFFFFFFFFF
FFFFFFFFFFFFFFFFFFFFFFFFFFFFFFFFFFFFFFFFFFFFFFFFFFFFFFFFFFFFFFFF
FFFFFFFFFFFFFFFFFFFFFFFFFFFFFFFFFFFFFFFFFFFFFFFFFFFFFFFFFFFFFFFF
FFFFFFFFFFFFFFFFFFFFFFFFFFFFFFFFFFFFFFFFFFFFFFFFFFFFFFFFFFFFFFFF
FFFFFFFFFFFFFFFFFFFFFFFFFFFFFFCF551F1919191919191919191919191919
19181C4549484847484848484848484848484748484848484848484848484848
4848474848484748484848445D99949495959495959494959595949594959494
94949494959495949494949595949595949594949592D6F6F5F5F5F5F5F5F5F5
F5F5F5F5F5F5F4F4F1F9FFFFFFFFFFFFFFFFFFFFFFFFFFFFFFFFFFFFFFFFFFFF
FFFFFFFFFFFFFFFFFFFFFFFFFFFFFFFFFFFFFFFFFFFFFFFFFFFFFFFFFFFFFFFF
FFFFFFFFFFFFFFFFFFFFFFFFFFFFFFFFFFFFFFFFFFFFFFFFFFFFFFFFFFFFFFFF
FFFFFFFFFFFFFFFFFFFFFFFFFFFFFFFFFFFFFFFFFFFFFFFFFFFFFFFFFFFFFFFF
FFFFFFFFFFFFFFFFFFFFFFFFFFFFFFFFFFFFFFFFFFFFFFFFFFFFFFFFFFFFFFFF
FFFFFFFFFFFFFFFFC7591F19191919191919191919191919191A19191918344B
4848484747484848484847484848484848484848484848484847484847484848
484847474847445E989594959494959494949494959494949495949494949495
949594949595949494949494959595939DEDF5F5F5F4F5F5F5F5F5F5F5F5F5F5
F5F5F5F5F4F1F8FFFFFFFFFFFFFFFFFFFFFFFFFFFFFFFFFFFFFFFFFFFFFFFFFF
FFFFFFFFFFFFFFFFFFFFFFFFFFFFFFFFFFFFFFFFFFFFFFFFFFFFFFFFFFFFFFFF
FFFFFFFFFFFFFFFFFFFFFFFFFFFFFFFFFFFFFFFFFFFFFFFFFFFFFFFFFFFFFFFF
FFFFFFFFFFFFFFFFFFFFFFFFFFFFFFFFFFFFFFFFFFFFFFFFFFFFFFFFFFFFFFFF
FFFFFFFFFFFFFFFFFFFFFFFFFFFFFFFFFFFFFFFFFFFFFFFFFFFFFFFFFFFFFFFF
FFC3541D191919191919191919191919191919191919191917244B4848474848
4848484847484748484848484848484848484748484848484847484748484848
48445D9894949495949495959494949594949595959494959494949495949495
9495949594949494959591B9F5F5F5F5F5F5F5F5F5F4F5F5F5F5F5F5F5F5F4F5
F5F4F1F8FFFFFFFFFFFFFFFFFFFFFFFFFFFFFFFFFFFFFFFFFFFFFFFFFFFFFFFF
FFFFFFFFFFFFFFFFFFFFFFFFFFFFFFFFFFFFFFFFFFFFFFFFFFFFFFFFFFFFFFFF
FFFFFFFFFFFFFFFFFFFFFFFFFFFFFFFFFFFFFFFFFFFFFFFFFFFFFFFFFFFFFFFF
FFFFFFFFFFFFFFFFFFFFFFFFFFFFFFFFFFFFFFFFFFFFFFFFFFFFFFFFFFFFFFFF
FFFFFFFFFFFFFFFFFFFFFFFFFFFFFFFFFFFFFFFFFFFFFFFFFFFFCF571C191919
19191919191919191919191919191919191919191B4249484848484748484848
47484848484848484848484848484848474747484847484848484848445E9894
9495949494949494949494949494949495949494949594949494949494949495
949494959593D9F6F5F5F4F5F5F5F5F5F4F5F5F5F5F5F5F5F5F5F5F5F5F5F4F1
F9FFFFFFFFFFFFFFFFFFFFFFFFFFFFFFFFFFFFFFFFFFFFFFFFFFFFFFFFFFFFFF
FFFFFFFFFFFFFFFFFFFFFFFFFFFFFFFFFFFFFFFFFFFFFFFFFFFFFFFFFFFFFFFF
FFFFFFFFFFFFFFFFFFFFFFFFFFFFFFFFFFFFFFFFFFFFFFFFFFFFFFFFFFFFFFFF
FFFFFFFFFFFFFFFFFFFFFFFFFFFFFFFFFFFFFFFFFFFFFFFFFFFFFFFFFFFFFFFF
FFFFFFFFFFFFFFFFFFFFFFFFFFFFFFFFFFFFFFDA641F19191919191919191919
19191919191919191919191919191918354A4847484848484848474848484848
4848484848474848484848484848474748484848484748455D98949594959595
9494959495959594949595949495959494959495959494949495949495959492
9EF3F5F5F5F5F5F5F5F5F5F5F5F5F5F5F5F5F5F5F5F5F5F5F5F5F5F4F1F9FFFF
FFFFFFFFFFFFFFFFFFFFFFFFFFFFFFFFFFFFFFFFFFFFFFFFFFFFFFFFFFFFFFFF
FFFFFFFFFFFFFFFFFFFFFFFFFFFFFFFFFFFFFFFFFFFFFFFFFFFFFFFFFFFFFFFF
FFFFFFFFFFFFFFFFFFFFFFFFFFFFFFFFFFFFFFFFFFFFFFFFFFFFFFFFFFFFFFFF
FFFFFFFFFFFFFFFFFFFFFFFFFFFFFFFFFFFFFFFFFFFFFFFFFFFFFFFFFFFFFFFF
FFFFFFFFFFFFFFFFFFFFFFFFFF86231919191919191919191919191919191919
1919191919191919191917254A47474848484848474748484848474848474747
484848484848474848484848484748484847445E989494959494959595959594
949594949494949495949595949494949494949594949494949590B4F5F5F5F5
F4F5F5F5F5F5F5F5F5F5F5F5F5F5F5F4F5F5F5F5F5F5F5F4F4F3FFFFFFFFFFFF
FFFFFFFFFFFFFFFFFFFFFFFFFFFFFFFFFFFFFFFFFFFFFFFFFFFFFFFFFFFFFFFF
FFFFFFFFFFFFFFFFFFFFFFFFFFFFFFFFFFFFFFFFFFFFFFFFFFFFFFFFFFFFFFFF
FFFFFFFFFFFFFFFFFFFFFFFFFFFFFFFFFFFFFFFFFFFFFFFFFFFFFFFFFFFFFFFF
FFFFFFFFFFFFFFFFFFFFFFFFFFFFFFFFFFFFFFFFFFFFFFFFFFFFFFFFFFFFFFFF
FFFFFFFFFFFFAC38191919191919191919191919191919191919191919191919
1919191919181C44494848474848484748474847484748484847474748484748
48484748474747484848484848445E9894949495949494959494949494959594
94949494949494959494949495959494959495949492D2F6F5F5F5F5F5F5F5F5
F5F5F5F4F5F5F5F5F5F5F4F5F5F5F5F5F5F5F5F5F5F1F6FFFFFFFFFFFFFFFFFF
FFFFFFFFFFFFFFFFFFFFFFFFFFFFFFFFFFFFFFFFFFFFFFFFFFFFFFFFFFFFFFFF
FFFFFFFFFFFFFFFFFFFFFFFFFFFFFFFFFFFFFFFFFFFFFFFFFFFFFFFFFFFFFFFF
FFFFFFFFFFFFFFFFFFFFFFFFFFFFFFFFFFFFFFFFFFFFFFFFFFFFFFFFFFFFFFFF
FFFFFFFFFFFFFFFFFFFFFFFFFFFFFFFFFFFFFFFFFFFFFFFFFFFFFFFFFFFFFFCD
501A191919191919191919191919191919191919191919191919191919191919
1919374B48484848474748474848484848474748484847484847484848484848
4847484848484847445E98949494949494949494959594949494949594959495
959594959494949594949494949594939DF0F5F5F5F4F5F4F5F5F4F5F5F5F5F5
F5F5F5F5F5F5F5F5F5F5F5F5F5F4F4F5F4F5F1F9FFFFFFFFFFFFFFFFFFFFFFFF
FFFFFFFFFFFFFFFFFFFFFFFFFFFFFFFFFFFFFFFFFFFFFFFFFFFFFFFFFFFFFFFF
FFFFFFFFFFFFFFFFFFFFFFFFFFFFFFFFFFFFFFFFFFFFFFFFFFFFFFFFFFFFFFFF
FFFFFFFFFFFFFFFFFFFFFFFFFFFFFFFFFFFFFFFFFFFFFFFFFFFFFFFFFFFFFFFF
FFFFFFFFFFFFFFFFFFFFFFFFFFFFFFFFFFFFFFFFFFFFFFFFFE78211919191919
1919191919191919191919191919191919191919191919191919191917274B48
4748484848484848474847474848484747484748484748484748474848474847
484848455E989594949494949594949594949494949495949495949495959494
9594949594959594959491B2F6F4F5F5F5F5F5F5F5F5F5F5F5F5F5F5F5F5F5F5
F5F5F5F5F5F5F5F5F4F5F5F5F5F5F4F2FEFFFFFFFFFFFFFFFFFFFFFFFFFFFFFF
FFFFFFFFFFFFFFFFFFFFFFFFFFFFFFFFFFFFFFFFFFFFFFFFFFFFFFFFFFFFFFFF
FFFFFFFFFFFFFFFFFFFFFFFFFFFFFFFFFFFFFFFFFFFFFFFFFFFFFFFFFFFFFFFF
FFFFFFFFFFFFFFFFFFFFFFFFFFFFFFFFFFFFFFFFFFFFFFFFFFFFFFFFFFFFFFFF
FFFFFFFFFFFFFFFFFFFFFFFFFFFFFFFFFFFFBB37191919191919191919191919
19191919191919191919191919191919191A1919191919181D45484848484848
484848474848474748484748484848484847484847484847484748484847445D
9894949495949494949494949494959494959494959594959594949494949494
949494959592D0F6F5F4F5F5F5F5F5F5F5F5F4F5F4F5F5F4F5F5F5F5F5F4F5F4
F5F4F5F5F5F5F5F4F5F4F5F1F6FFFFFFFFFFFFFFFFFFFFFFFFFFFFFFFFFFFFFF
FFFFFFFFFFFFFFFFFFFFFFFFFFFFFFFFFFFFFFFFFFFFFFFFFFFFFFFFFFFFFFFF
FFFFFFFFFFFFFFFFFFFFFFFFFFFFFFFFFFFFFFFFFFFFFFFFFFFFFFFFFFFFFFFF
FFFFFFFFFFFFFFFFFFFFFFFFFFFFFFFFFFFFFFFFFFFFFFFFFFFFFFFFFFFFFFFF
FFFFFFFFFFFFFFFFFFFFFFFB721F191919191919191919191919191919191919
1919191919191919191919191919191919191918394A48474847484848484848
48484847474848484848474848484848484847484848484748455D9894949494
9494949594949595949494949594959495959494949494959494949594959594
9BEDF5F5F5F5F5F5F5F5F4F5F5F5F5F4F5F5F5F5F5F5F5F5F5F5F5F5F5F5F5F5
F5F5F5F5F5F5F5F5F2FEFFFFFFFFFFFFFFFFFFFFFFFFFFFFFFFFFFFFFFFFFFFF
FFFFFFFFFFFFFFFFFFFFFFFFFFFFFFFFFFFFFFFFFFFFFFFFFFFFFFFFFFFFFFFF
FFFFFFFFFFFFFFFFFFFFFFFFFFFFFFFFFFFFFFFFFFFFFFFFFFFFFFFFFFFFFFFF
FFFFFFFFFFFFFFFFFFFFFFFFFFFFFFFFFFFFFFFFFFFFFFFFFFFFFFFFFFFFFFFF
FFFFFFFFFFBC3719191919191919191919191919191919191919191919191919
191A191919191919191919191919182A4B484748484847484847484848484848
4848484848484848484848484748474847484848445D99959495949494959595
949494959494949594949495959495959594959494949494949490ADF6F5F5F5
F5F5F5F5F5F5F5F4F4F5F5F5F5F5F4F5F5F5F4F4F5F5F5F5F5F5F5F5F5F4F5F5
F5F5F5F5F2F6FFFFFFFFFFFFFFFFFFFFFFFFFFFFFFFFFFFFFFFFFFFFFFFFFFFF
FFFFFFFFFFFFFFFFFFFFFFFFFFFFFFFFFFFFFFFFFFFFFFFFFFFFFFFFFFFFFFFF
FFFFFFFFFFFFFFFFFFFFFFFFFFFFFFFFFFFFFFFFFFFFFFFFFFFFFFFFFFFFFFFF
FFFFFFFFFFFFFFFFFFFFFFFFFFFFFFFFFFFFFFFFFFFFFFFFFFFFFFFFFFFFFF78
1E19191919191919191919191919191919191919191919191919191919191919
191919191919191919181E474947484847474848474748484848474848484848
484848484847484848484848484848455E989495959494959595959595949494
94949494949494949594949494959594959594959590CBF5F5F5F5F5F5F5F5F5
F5F5F5F5F4F4F5F5F5F5F4F5F5F5F5F5F5F5F5F5F5F5F5F5F5F5F5F5F5F5F5F5
F5F2FFFFFFFFFFFFFFFFFFFFFFFFFFFFFFFFFFFFFFFFFFFFFFFFFFFFFFFFFFFF
FFFFFFFFFFFFFFFFFFFFFFFFFFFFFFFFFFFFFFFFFFFFFFFFFFFFFFFFFFFFFFFF
FFFFFFFFFFFFFFFFFFFFFFFFFFFFFFFFFFFFFFFFFFFFFFFFFFFFFFFFFFFFFFFF
FFFFFFFFFFFFFFFFFFFFFFFFFFFFFFFFFFFFFFFFFFFFFFFFC63F191919191919
1919191919191919191919191919191919191919191919191919191919191919
1919191919193A4A484847484848484847484848484848484847484848484747
48484848474848484848455E9894949495949494949495949595949494949494
9494949494959594949494959495949399ECF5F5F4F4F5F5F5F5F5F5F5F5F5F5
F4F5F5F5F5F5F5F5F4F5F4F5F5F5F5F5F5F5F5F5F4F5F5F5F5F5F5F5F5F0FBFF
FFFFFFFFFFFFFFFFFFFFFFFFFFFFFFFFFFFFFFFFFFFFFFFFFFFFFFFFFFFFFFFF
FFFFFFFFFFFFFFFFFFFFFFFFFFFFFFFFFFFFFFFFFFFFFFFFFFFFFFFFFFFFFFFF
FFFFFFFFFFFFFFFFFFFFFFFFFFFFFFFFFFFFFFFFFFFFFFFFFFFFFFFFFFFFFFFF
FFFFFFFFFFFFFFFFFFFFFFFFFFFFFFFFFFFF90171A1919191919191919191919
1919191919191919191919191919191919191919191919191919191919191919
172B4B4848484848474848474848484748484748474848474847484847484848
4748484848445D98949494959495959495959494959595949595959594949494
9494959494949495949592A9F6F5F5F5F4F5F4F5F5F5F5F5F5F5F5F5F5F5F5F5
F5F5F5F5F5F5F5F5F5F4F5F4F5F4F5F5F5F5F5F5F5F5F5F5F1FFFFFFFFFFFFFF
FFFFFFFFFFFFFFFFFFFFFFFFFFFFFFFFFFFFFFFFFFFFFFFFFFFFFFFFFFFFFFFF
FFFFFFFFFFFFFFFFFFFFFFFFFFFFFFFFFFFFFFFFFFFFFFFFFFFFFFFFFFFFFFFF
FFFFFFFFFFFFFFFFFFFFFFFFFFFFFFFFFFFFFFFFFFFFFFFFFFFFFFFFFFFFFFFF
FFFFFFFFFFFFFFFFFFFFFFFF521212131A1919191919191919191919191A1919
1919191919191A19191919191919191919191919191919191919191820484948
4848484748484848484848484848474848484848484848484848484848484848
445D989495959494959594949494949594949494949495959594949494949595
949495949490C6F5F5F5F5F5F5F5F5F5F5F5F5F5F5F5F5F5F5F5F5F4F4F5F5F5
F5F5F5F5F5F5F5F5F5F5F5F5F5F5F5F5F4F5F1FFFFFFFFFFFFFFFFFFFFFFFFFF
FFFFFFFFFFFFFFFFFFFFFFFFFFFFFFFFFFFFFFFFFFFFFFFFFFFFFFFFFFFFFFFF
FFFFFFFFFFFFFFFFFFFFFFFFFFFFFFFFFFFFFFFFFFFFFFFFFFFFFFFFFFFFFFFF
FFFFFFFFFFFFFFFFFFFFFFFFFFFFFFFFFFFFFFFFFFFFFFFFFFFFFFFFFFFFFFFF
FFFFFFFFFFC82A12121212161A19191919191919191919191919191919191919
191919191919191919191919191919191919191919191919384B484748484848
484847484847484848484847484847484848484848474847484848455E989495
9595949595949494949494949594959494949495949595949594949494959493
99E7F5F5F5F4F5F5F5F5F4F5F5F5F5F5F4F4F5F5F4F5F5F4F5F5F5F5F4F5F5F5
F5F5F5F5F5F5F5F5F5F5F5F5F2FAFFFFFFFFFFFFFFFFFFFFFFFFFFFFFFFFFFFF
FFFFFFFFFFFFFFFFFFFFFFFFFFFFFFFFFFFFFFFFFFFFFFFFFFFFFFFFFFFFFFFF
FFFFFFFFFFFFFFFFFFFFFFFFFFFFFFFFFFFFFFFFFFFFFFFFFFFFFFFFFFFFFFFF
FFFFFFFFFFFFFFFFFFFFFFFFFFFFFFFFFFFFFFFFFFFFFFFFFFFFFFFFFFFFFF8E
1512121213121218191919191919191919191919191919191919191919191919
19191919191919191919191919191919191917294C4848484748484848484847
48474848474748474747484848484848484848484848445D9895949494949495
949594949494959494959594949495949594959494959595949591AEF6F5F5F5
F4F4F5F5F5F5F5F5F5F5F5F5F5F5F5F5F5F5F4F5F4F5F5F5F5F4F5F5F4F5F5F5
F5F5F5F4F5F5F4F2FFFFFFFFFFFFFFFFFFFFFFFFFFFFFFFFFFFFFFFFFFFFFFFF
FFFFFFFFFFFFFFFFFFFFFFFFFFFFFFFFFFFFFFFFFFFFFFFFFFFFFFFFFFFFFFFF
FFFFFFFFFFFFFFFFFFFFFFFFFFFFFFFFFFFFFFFFFFFFFFFFFFFFFFFFFFFFFFFF
FFFFFFFFFFFFFFFFFFFFFFFFFFFFFFFFFFFFFFFFFFFFFFFFFF61121212121212
1212121A19191919191919191919191919191919191919191919191919191919
19191919191919191919191919181E4648484848484848484848484748484848
4848484748474848484748484747474847445D98949494949494959495959594
94949594949494949494959494959494949494959490CBF6F5F4F4F5F5F4F5F5
F5F5F4F5F5F5F5F5F5F5F5F5F5F5F5F5F5F5F5F5F5F5F4F5F5F5F5F5F5F5F4F5
F5F0FFFFFFFFFFFFFFFFFFFFFFFFFFFFFFFFFFFFFFFFFFFFFFFFFFFFFFFFFFFF
FFFFFFFFFFFFFFFFFFFFFFFFFFFFFFFFFFFFFFFFFFFFFFFFFFFFFFFFFFFFFFFF
FFFFFFFFFFFFFFFFFFFFFFFFFFFFFFFFFFFFFFFFFFFFFFFFFFFFFFFFFFFFFFFF
FFFFFFFFFFFFFFFFFFFFFFFFFFFFFFFFFFFFFF4B12121212121212121212151A
1919191919191919191919191919191919191919191919191919191919191919
191919191919191919193B4A4848474847484848484847484748484848484847
484747484848484848474848445D989494949495949494959494949495949594
9495949494959494949494949594949399E9F6F5F5F4F5F5F5F5F5F5F5F5F5F5
F5F5F5F4F5F4F5F5F5F5F5F5F5F5F5F5F5F5F5F5F5F5F4F5F5F5F4F1FEFFFFFF
FFFFFFFFFFFFFFFFFFFFFFFFFFFFFFFFFFFFFFFFFFFFFFFFFFFFFFFFFFFFFFFF
FFFFFFFFFFFFFFFFFFFFFFFFFFFFFFFFFFFFFFFFFFFFFFFFFFFFFFFFFFFFFFFF
FFFFFFFFFFFFFFFFFFFFFFFFFFFFFFFFFFFFFFFFFFFFFFFFFFFFFFFFFFFFFFFF
FFFFFFFFFFFFFFFFFFFFFFFFDB2E121212121213121312121312181A19191919
1919191919191919191919191919191919191919191919191919191919191919
19191919182C4C47484848484848484848474748484747484848484747484848
47484847484848445D9894949594949595949494949594959495949495949495
9494949594949494959591ABF6F5F5F5F5F5F5F5F5F5F5F5F5F5F4F5F4F5F5F5
F4F5F5F5F5F4F5F5F4F5F5F4F4F5F5F5F5F5F5F4F5F3F5FFFFFFFFFFFFFFFFFF
FFFFFFFFFFFFFFFFFFFFFFFFFFFFFFFFFFFFFFFFFFFFFFFFFFFFFFFFFFFFFFFF
FFFFFFFFFFFFFFFFFFFFFFFFFFFFFFFFFFFFFFFFFFFFFFFFFFFFFFFFFFFFFFFF
FFFFFFFFFFFFFFFFFFFFFFFFFFFFFFFFFFFFFFFFFFFFFFFFFFFFFFFFFFFFFFFF
FFFFFFFFFFFFB619121212121212121212121212121319191919191919191919
1919191919191919191919191919191919191919191919191919191919191918
1F48494848474848484848484748484748474848484848484848484847484748
4848445D98959494959495949595949594959494959494949595959494959494
959594959491C7F6F5F5F5F4F5F5F5F4F5F5F5F5F4F5F5F5F5F5F5F5F5F5F5F5
F5F5F5F5F4F5F5F5F4F5F5F5F5F5F5F5F1FFFFFFFFFFFFFFFFFFFFFFFFFFFFFF
FFFFFFFFFFFFFFFFFFFFFFFFFFFFFFFFFFFFFFFFFFFFFFFFFFFFFFFFFFFFFFFF
FFFFFFFFFFFFFFFFFFFFFFFFFFFFFFFFFFFFFFFFFFFFFFFFFFFFFFFFFFFFFFFF
FFFFFFFFFFFFFFFFFFFFFFFFFFFFFFFFFFFFFFFFFFFFFFFFFFFFFFFFFFFFFFFF
9814121212121212121212121212121212131A19191919191919191919191919
191919191919191919191919191919191919191919191919191A18193C4A4848
4848484848484848484848484848484848484848474848474848484848455D98
9494949494949495949494949494949595949594959494949494949595959493
97E7F6F5F5F5F5F4F5F5F4F5F5F5F5F5F5F5F5F5F4F5F5F5F5F5F5F5F5F5F5F5
F5F5F5F5F5F5F5F5F5F5F1FFFFFFFFFFFFFFFFFFFFFFFFFFFFFFFFFFFFFFFFFF
FFFFFFFFFFFFFFFFFFFFFFFFFFFFFFFFFFFFFFFFFFFFFFFFFFFFFFFFFFFFFFFF
FFFFFFFFFFFFFFFFFFFFFFFFFFFFFFFFFFFFFFFFFFFFFFFFFFFFFFFFFFFFFFFF
FFFFFFFFFFFFFFFFFFFFFFFFFFFFFFFFFFFFFFFFFFFFFFFFFFFF8B1212121212
12121212121212121212121212141A1919191919191919191919191919191919
19191919191919191919191919191919191919191919172E4B48484848474848
474848484848484847484848484748474847484848484848445E989494949594
959495949494949594959494949494949595949595949494949490A8F5F5F5F5
F5F5F5F5F5F5F5F5F5F5F5F5F5F5F5F5F5F4F5F5F5F5F5F5F4F5F5F5F5F5F5F5
F5F5F5F5F2FCFFFFFFFFFFFFFFFFFFFFFFFFFFFFFFFFFFFFFFFFFFFFFFFFFFFF
FFFFFFFFFFFFFFFFFFFFFFFFFFFFFFFFFFFFFFFFFFFFFFFFFFFFFFFFFFFFFFFF
FFFFFFFFFFFFFFFFFFFFFFFFFFFFFFFFFFFFFFFFFFFFFFFFFFFFFFFFFFFFFFFF
FFFFFFFFFFFFFFFFFFFFFFFFFFFFFFFFFFFFFFFF771212121212121212121212
121312121212121212181A191919191919191919191919191919191919191919
191919191919191919191919191919191918214A484847484847484848474748
48484848484848474848484748474848474748445E9895949594949594949495
95949594959494949594949494949494949494959491C0F6F5F5F5F5F5F5F5F5
F5F5F5F5F4F5F5F5F5F5F4F5F4F5F5F5F5F5F5F5F5F5F5F4F5F5F5F5F5F5F4F3
FFFFFFFFFFFFFFFFFFFFFFFFFFFFFFFFFFFFFFFFFFFFFFFFFFFFFFFFFFFFFFFF
FFFFFFFFFFFFFFFFFFFFFFFFFFFFFFFFFFFFFFFFFFFFFFFFFFFFFFFFFFFFFFFF
FFFFFFFFFFFFFFFFFFFFFFFFFFFFFFFFFFFFFFFFFFFFFFFFFFFFFFFFFFFFFFFF
FFFFFFFFFFFFFFFFFFFFFFFFFFFF631212121212121212121212121212121212
1212121212191919191919191919191919191919191919191919191919191919
19191919191919191919191919193F4A48474848484848484848484848484748
4847484848484848484848484848445E98949594959494949494949594949594
9494949494949494959494959595959495E3F6F5F4F5F5F5F5F4F4F5F5F5F5F5
F5F5F4F5F5F5F5F4F5F5F5F5F5F5F5F5F5F5F5F5F5F5F5F5F5F0FFFFFFFFFFFF
FFFFFFFFFFFFFFFFFFFFFFFFFFFFFFFFFFFFFFFFFFFFFFFFFFFFFFFFFFFFFFFF
FFFFFFFFFFFFFFFFFFFFFFFFFFFFFFFFFFFFFFFFFFFFFFFFFFFFFFFFFFFFFFFF
FFFFFFFFFFFFFFFFFFFFFFFFFFFFFFFFFFFFFFFFFFFFFFFFFFFFFFFFFFFFFFFF
FFFFFFFFFFFFFFFF591212131212121212121212121212121212121212121312
131B19191919191919191919191919191919191919191919191919191919191A
1919191919191A1917304B484848474748484848484848484848484748484848
484848474848484848445D989494959494949494949594949495949494959495
9494949495949494949592A5F5F5F5F5F5F5F5F5F5F5F5F5F5F5F5F5F5F5F5F5
F5F5F4F5F5F5F4F5F5F5F5F4F5F5F5F5F5F5F5F1FFFFFFFFFFFFFFFFFFFFFFFF
FFFFFFFFFFFFFFFFFFFFFFFFFFFFFFFFFFFFFFFFFFFFFFFFFFFFFFFFFFFFFFFF
FFFFFFFFFFFFFFFFFFFFFFFFFFFFFFFFFFFFFFFFFFFFFFFFFFFFFFFFFFFFFFFF
FFFFFFFFFFFFFFFFFFFFFFFFFFFFFFFFFFFFFFFFFFFFFFFFFFFFFFFFFFFFFFFF
FFFF5612121212121212121212121212121212121212121312121212161A1919
1919191919191919191919191919191919191919191919191919191919191919
19191917224A4848484748484748484848484848484848484748484748484748
48484848455D9994949495959494949494949494949494949494959495949594
949595949491BFF5F5F5F5F5F4F5F5F4F5F4F5F5F5F5F5F5F5F5F4F5F5F5F4F5
F5F5F5F5F5F5F5F5F5F5F5F5F5F3F7FFFFFFFFFFFFFFFFFFFFFFFFFFFFFFFFFF
FFFFFFFFFFFFFFFFFFFFFFFFFFFFFFFFFFFFFFFFFFFFFFFFFFFFFFFFFFFFFFFF
FFFFFFFFFFFFFFFFFFFFFFFFFFFFFFFFFFFFFFFFFFFFFFFFFFFFFFFFFFFFFFFF
FFFFFFFFFFFFFFFFFFFFFFFFFFFFFFFFFFFFFFFFFFFFFFFFFFFFFFFF5E121212
1212121212121212121213121212121212121212121212121819191919191919
191919191919191919191919191919191919191919191919191919191919181B
424A484748474748484848484847484848484848474747484848484847474844
5D98949594949495949495959495959495949494949594949494949594949595
94DEF5F5F5F5F5F5F5F5F4F5F5F5F5F5F4F5F5F5F5F5F4F5F5F5F5F5F5F5F5F5
F5F5F5F5F5F5F4F5F2FFFFFFFFFFFFFFFFFFFFFFFFFFFFFFFFFFFFFFFFFFFFFF
FFFFFFFFFFFFFFFFFFFFFFFFFFFFFFFFFFFFFFFFFFFFFFFFFFFFFFFFFFFFFFFF
FFFFFFFFFFFFFFFFFFFFFFFFFFFFFFFFFFFFFFFFFFFFFFFFFFFFFFFFFFFFFFFF
FFFFFFFFFFFFFFFFFFFFFFFFFFFFFFFFFFFFFFFFFFFF55121212121212121212
1212121212121212121212121213121212121212191919191919191919191919
1919191919191919191A1919191919191919191919191919191918324B484747
4748484847484848474847484848484848474848474848484748445D99949495
959594959494949494959594949594949494949494949495949591A2F2F5F5F5
F5F5F5F5F5F5F5F5F5F5F4F5F5F5F5F5F5F5F5F5F5F5F5F5F4F5F5F5F5F5F5F5
F5F5F0FFFFFFFFFFFFFFFFFFFFFFFFFFFFFFFFFFFFFFFFFFFFFFFFFFFFFFFFFF
FFFFFFFFFFFFFFFFFFFFFFFFFFFFFFFFFFFFFFFFFFFFFFFFFFFFFFFFFFFFFFFF
FFFFFFFFFFFFFFFFFFFFFFFFFFFFFFFFFFFFFFFFFFFFFFFFFFFFFFFFFFFFFFFF
FFFFFFFFFFFFFFFFFFFFFFFFFFFFFFFF59121212121212121212121213121212
121212121212121212121212121212141A191919191919191919191919191919
19191919191919191919191919191919191919191918224A4848484848484848
484848484848474847484847474748474848474848445E989495959494949594
94949494959495959494959495949494949594949490B9F6F5F5F5F5F5F5F5F4
F5F5F4F5F5F5F5F5F5F5F5F5F5F5F5F5F4F5F5F5F5F5F5F5F5F5F5F4F1FFFFFF
FFFFFFFFFFFFFFFFFFFFFFFFFFFFFFFFFFFFFFFFFFFFFFFFFFFFFFFFFFFFFFFF
FFFFFFFFFFFFFFFFFFFFFFFFFFFFFFFFFFFFFFFFFFFFFFFFFFFFFFFFFFFFFFFF
FFFFFFFFFFFFFFFFFFFFFFFFFFFFFFFFFFFFFFFFFFFFFFFFFFFFFFFFFFFFFFFF
FFFFFFFFFFFFFFFFFFFF63121212121212121212121212121212121212121212
1212121212121212121212171919191919191919191919191919191919191919
1919191919191919191919191919191919193F4A484848484748474848484848
47484848484848484848484847474747455D9894959594949494959494959495
9495949494949495949595949495949495E2F5F5F4F5F5F5F5F4F5F5F5F5F5F5
F5F5F5F5F4F5F5F4F5F5F5F5F5F5F5F5F5F5F5F5F5F5F3F6FFFFFFFFFFFFFFFF
FFFFFFFFFFFFFFFFFFFFFFFFFFFFFFFFFFFFFFFFFFFFFFFFFFFFFFFFFFFFFFFF
FFFFFFFFFFFFFFFFFFFFFFFFFFFFFFFFFFFFFFFFFFFFFFFFFFFFFFFFFFFFFFFF
FFFFFFFFFFFFFFFFFFFFFFFFFFFFFFFFFFFFFFFFFFFFFFFFFFFFFFFFFFFFFFFF
FFFFFFFF78121212121212121212121212121212121212121212121212121212
1212121212121219191919191919191919191919191919191A19191919191919
191919191919191919191919172F4B4748484848484848474848484847484848
4847474848484847484848455D98959494959594949494949594949494949595
9494949594949494959492A3F5F5F5F5F5F5F5F4F5F4F5F5F5F5F5F5F4F5F5F5
F5F5F5F4F4F5F5F5F5F5F5F5F5F5F5F5F5F1FFFFFFFFFFFFFFFFFFFFFFFFFFFF
FFFFFFFFFFFFFFFFFFFFFFFFFFFFFFFFFFFFFFFFFFFFFFFFFFFFFFFFFFFFFFFF
FFFFFFFFFFFFFFFFFFFFFFFFFFFFFFFFFFFFFFFFFFFFFFFFFFFFFFFFFFFFFFFF
FFFFFFFFFFFFFFFFFFFFFFFFFFFFFFFFFFFFFFFFFFFFFFFFFFFFFFFFFFFF8A12
1212121212121212121212121212121312121212131212121212121212121212
1212131A19191919191919191919191919191A19191919191919191919191919
1919191919191917234A48474847484847484748484848484848474748474848
484747484748445D989494959494949495959494949494949494949595959495
949594949490BDF5F5F5F5F5F5F5F5F5F5F5F5F5F5F4F5F5F5F5F5F5F5F4F5F5
F5F5F5F5F5F5F5F5F5F5F4F0FFFFFFFFFFFFFFFFFFFFFFFFFFFFFFFFFFFFFFFF
FFFFFFFFFFFFFFFFFFFFFFFFFFFFFFFFFFFFFFFFFFFFFFFFFFFFFFFFFFFFFFFF
FFFFFFFFFFFFFFFFFFFFFFFFFFFFFFFFFFFFFFFFFFFFFFFFFFFFFFFFFFFFFFFF
FFFFFFFFFFFFFFFFFFFFFFFFFFFFFFFFFFFFFFFFFFFFFFFF9A12121212121212
121212121212121212121212121212121212121212121212121212121212151A
1919191919191919191919191919191919191919191919191919191919191919
1919191A41494848484848484848484847474848474848474848484848474848
48455E9895949495949594959494949494949494959494949494949494959594
95DEF5F4F5F5F4F5F5F5F5F4F5F5F5F5F5F5F5F5F5F5F5F5F5F5F5F4F4F5F4F5
F5F4F5F5F5F2FAFFFFFFFFFFFFFFFFFFFFFFFFFFFFFFFFFFFFFFFFFFFFFFFFFF
FFFFFFFFFFFFFFFFFFFFFFFFFFFFFFFFFFFFFFFFFFFFFFFFFFFFFFFFFFFFFFFF
FFFFFFFFFFFFFFFFFFFFFFFFFFFFFFFFFFFFFFFFFFFFFFFFFFFFFFFFFFFFFFFF
FFFFFFFFFFFFFFFFFFFFFFFFFFFFFFFFFFFFB814121212121212121212121212
1212121212121212121213121212121213121212121212121212171919191919
1919191919191919191919191919191919191919191919191919191919191831
4B484848474847484847484848484848484748474848484847484848445D9894
949595949595959495959594959494959594959494949594959492A1F5F5F5F5
F5F5F4F5F5F5F4F5F5F5F5F5F5F5F5F5F5F4F4F5F5F5F5F5F5F5F5F5F5F5F5F4
F4FFFFFFFFFFFFFFFFFFFFFFFFFFFFFFFFFFFFFFFFFFFFFFFFFFFFFFFFFFFFFF
FFFFFFFFFFFFFFFFFFFFFFFFFFFFFFFFFFFFFFFFFFFFFFFFFFFFFFFFFFFFFFFF
FFFFFFFFFFFFFFFFFFFFFFFFFFFFFFFFFFFFFFFFFFFFFFFFFFFFFFFFFFFFFFFF
FFFFFFFFFFFFFFFFFFFFFFFFDE19121212121212121312121212121212121212
121212121212121212121212121212131212121212121A191919191919191919
1919191919191919191919191919191919191919191919191918234A47474848
4847484748484848474847484847474848484848474748445E98949494949495
95949494959494959494949594949495949594959491BBF5F5F5F5F4F5F5F5F5
F5F5F5F5F5F5F5F5F5F5F5F5F5F5F5F5F5F5F5F5F5F5F5F5F5F5F0FFFFFFFFFF
FFFFFFFFFFFFFFFFFFFFFFFFFFFFFFFFFFFFFFFFFFFFFFFFFFFFFFFFFFFFFFFF
FFFFFFFFFFFFFFFFFFFFFFFFFFFFFFFFFFFFFFFFFFFFFFFFFFFFFFFFFFFFFFFF
FFFFFFFFFFFFFFFFFFFFFFFFFFFFFFFFFFFFFFFFFFFFFFFFFFFFFFFFFFFFFFFF
FFFFFFFFFFFFFF2C121212121212121212121212121212121213121212121212
1212121212121212121212121212121212141A19191919191919191919191919
1919191919191919191919191919191919191919191B43494748484848474848
484747484848484848484848484848484847445D989594949595949494949494
9494949495949494949595949594959493DAF6F5F5F5F4F5F4F5F5F4F4F5F5F5
F5F5F5F5F5F4F5F5F5F5F5F5F5F5F5F5F5F5F4F5F1FFFFFFFFFFFFFFFFFFFFFF
FFFFFFFFFFFFFFFFFFFFFFFFFFFFFFFFFFFFFFFFFFFFFFFFFFFFFFFFFFFFFFFF
FFFFFFFFFFFFFFFFFFFFFFFFFFFFFFFFFFFFFFFFFFFFFFFFFFFFFFFFFFFFFFFF
FFFFFFFFFFFFFFFFFFFFFFFFFFFFFFFFFFFFFFFFFFFFFFFFFFFFFFFFFFFFFFFF
FF4A121212121212121212121212121212121212121212121212131212121212
12121212121213121212121212161A19191919191919191A1919191919191919
1919191919191919191919191919191918354B47484847484848484848474848
48484848484848474848474848445D9894949594949594959595949494949595
95949595949594949594929EF2F5F5F5F5F5F5F4F5F5F5F5F5F5F5F5F5F5F5F5
F5F5F5F5F5F5F5F5F5F5F5F5F5F4F3F7FFFFFFFFFFFFFFFFFFFFFFFFFFFFFFFF
FFFFFFFFFFFFFFFFFFFFFFFFFFFFFFFFFFFFFFFFFFFFFFFFFFFFFFFFFFFFFFFF
FFFFFFFFFFFFFFFFFFFFFFFFFFFFFFFFFFFFFFFFFFFFFFFFFFFFFFFFFFFFFFFF
FFFFFFFFFFFFFFFFFFFFFFFFFFFFFFFFFFFFFFFFFFFFFFFFFFFFFF6112121212
1212121212131212121212121212121212121212121212121212121212121212
121212121212121212181A191919191919191919191919191919191919191919
191919191919191919191918254A474848484847484848484748484848484747
4848484847484748445D98949595949594959494949494949494949494949494
959595949491B6F6F5F5F4F4F5F5F5F4F5F5F5F5F5F5F5F4F5F5F5F5F5F5F5F5
F5F5F5F5F5F5F5F5F5F2FFFFFFFFFFFFFFFFFFFFFFFFFFFFFFFFFFFFFFFFFFFF
FFFFFFFFFFFFFFFFFFFFFFFFFFFFFFFFFFFFFFFFFFFFFFFFFFFFFFFFFFFFFFFF
FFFFFFFFFFFFFFFFFFFFFFFFFFFFFFFFFFFFFFFFFFFFFFFFFFFFFFFFFFFFFFFF
FFFFFFFFFFFFFFFFFFFFFFFFFFFFFFFFFFFFFFFFFF9012121212121212121212
1212121312121213121212121212121212121212121212121212121212121212
12121212131A191A19191919191919191919191919191919191919191A191919
191919191A19191C444948484848484748484847484748484848484848484847
484847455D989594949594949494949495949494949494949494949494949595
92D6F5F4F5F5F5F4F5F5F5F5F5F5F5F5F5F5F5F4F5F5F5F5F5F4F5F5F5F5F5F5
F5F5F5F1FFFFFFFFFFFFFFFFFFFFFFFFFFFFFFFFFFFFFFFFFFFFFFFFFFFFFFFF
FFFFFFFFFFFFFFFFFFFFFFFFFFFFFFFFFFFFFFFFFFFFFFFFFFFFFFFFFFFFFFFF
FFFFFFFFFFFFFFFFFFFFFFFFFFFFFFFFFFFFFFFFFFFFFFFFFFFFFFFFFFFFFFFF
FFFFFFFFFFFFFFFFFFFFFFFFFFFFFFCE14121212121312121212121212121212
1212121212121212121212121212121212121212121212121212121212121212
141B191919191919191919191919191919191919191919191919191919191919
191918374B47484848484848474848474848484848484848484848484847455D
9895949495949594949494959495959494949595959495949494939DF2F5F5F5
F5F5F5F5F5F5F5F5F5F5F5F5F4F5F5F5F5F5F5F5F5F5F5F4F5F5F4F5F5F1FFFF
FFFFFFFFFFFFFFFFFFFFFFFFFFFFFFFFFFFFFFFFFFFFFFFFFFFFFFFFFFFFFFFF
FFFFFFFFFFFFFFFFFFFFFFFFFFFFFFFFFFFFFFFFFFFFFFFFFFFFFFFFFFFFFFFF
FFFFFFFFFFFFFFFFFFFFFFFFFFFFFFFFFFFFFFFFFFFFFFFFFFFFFFFFFFFFFFFF
FFFFFFFFFFFFFFFFFFFE28121212121212121212121212121212131212131212
12121212121212121212121212121212121212121213121213121212171A1919
191919191919191919191919191919191919191919191919191919191918274C
47484848484848484848484748484748484847484848484848445D9895949595
94959595949494949494959494949494949495959490B2F6F5F5F5F5F5F5F5F5
F5F5F5F5F5F5F4F5F5F5F5F5F5F5F5F5F5F4F5F5F4F5F5F4F5FFFFFFFFFFFFFF
FFFFFFFFFFFFFFFFFFFFFFFFFFFFFFFFFFFFFFFFFFFFFFFFFFFFFFFFFFFFFFFF
FFFFFFFFFFFFFFFFFFFFFFFFFFFFFFFFFFFFFFFFFFFFFFFFFFFFFFFFFFFFFFFF
FFFFFFFFFFFFFFFFFFFFFFFFFFFFFFFFFFFFFFFFFFFFFFFFFFFFFFFFFFFFFFFF
FFFFFFFF53121212121312121212121213121212121212121212121212121212
121212121212121212121213121212121212121212121212191A191919191919
191919191919191919191919191919191919191919191919181D444A48484848
4848484847484748474847484748484847484847445E98959494959494959594
9494949495949494949494959494949591D0F5F5F4F5F5F5F4F5F4F5F5F5F5F5
F5F5F5F5F5F5F5F5F5F5F5F4F5F4F5F5F5F5F0FFFFFFFFFFFFFFFFFFFFFFFFFF
FFFFFFFFFFFFFFFFFFFFFFFFFFFFFFFFFFFFFFFFFFFFFFFFFFFFFFFFFFFFFFFF
FFFFFFFFFFFFFFFFFFFFFFFFFFFFFFFFFFFFFFFFFFFFFFFFFFFFFFFFFFFFFFFF
FFFFFFFFFFFFFFFFFFFFFFFFFFFFFFFFFFFFFFFFFFFFFFFFFFFFFFFFFFFF9312
1212121212121212121212121212121212121212121212121212121212121212
12121212121212121212121212121212121212131A1919191919191919191919
191919191919191919191919191919191919191918334C484848484848484848
484848484848484848484848484748445E989494959595949494949594959595
94949495959494949494929FF0F5F5F5F5F5F5F5F5F5F5F4F5F5F4F5F5F5F5F4
F5F5F5F5F5F5F5F5F5F5F4F5F1FFFFFFFFFFFFFFFFFFFFFFFFFFFFFFFFFFFFFF
FFFFFFFFFFFFFFFFFFFFFFFFFFFFFFFFFFFFFFFFFFFFFFFFFFFFFFFFFFFFFFFF
FFFFFFFFFFFFFFFFFFFFFFFFFFFFFFFFFFFFFFFFFFFFFFFFFFFFFFFFFFFFFFFF
FFFFFFFFFFFFFFFFFFFFFFFFFFFFFFFFFFFFFFFFFFFFFFFFC315121212121212
1212121212121212121212121212121212121212121212121212121212121212
121212121212121212121212121212161A191919191919191919191919191919
19191919191919191919191919191918244B4748474848484848484848484847
48484848474747484748455E9994959494949595949494949495959594959594
949594949490B6F5F5F5F4F5F5F5F5F4F5F5F5F5F5F5F5F5F5F5F5F5F5F5F5F5
F4F5F5F4F5F5F2FAFFFFFFFFFFFFFFFFFFFFFFFFFFFFFFFFFFFFFFFFFFFFFFFF
FFFFFFFFFFFFFFFFFFFFFFFFFFFFFFFFFFFFFFFFFFFFFFFFFFFFFFFFFFFFFFFF
FFFFFFFFFFFFFFFFFFFFFFFFFFFFFFFFFFFFFFFFFFFFFFFFFFFFFFFFFFFFFFFF
FFFFFFFFFFFFFFFFFFFFFFFFFFFFFFFFFFFFFF2C161412121212121212121212
1212121213121212121212121212121212121212121212121212121212121212
1212121212121212121212181919191919191919191919191919191919191919
19191919191919191919191C4549484848484848484748484848484848484747
4848484848455D98949494949495959494949494949594959494949495949494
92D6F6F5F4F5F5F5F5F5F5F5F5F5F5F5F5F5F5F5F5F5F5F4F5F5F5F5F5F5F5F5
F4F2FFFFFFFFFFFFFFFFFFFFFFFFFFFFFFFFFFFFFFFFFFFFFFFFFFFFFFFFFFFF
FFFFFFFFFFFFFFFFFFFFFFFFFFFFFFFFFFFFFFFFFFFFFFFFFFFFFFFFFFFFFFFF
FFFFFFFFFFFFFFFFFFFFFFFFFFFFFFFFFFFFFFFFFFFFFFFFFFFFFFFFFFFFFFFF
FFFFFFFFFFFFFFFFFFFFFFFFFF69171716151212121212121212121212121212
1212121212121212121212121212121212121212121312121212131212121212
121212121212121A191919191919191919191919191919191919191919191919
19191919191918374B4848474748484848474848474847484848474848484847
445E989494949494959595949494959495949595959594949495949CEDF5F5F5
F5F5F5F4F5F5F5F5F5F4F5F4F5F5F5F5F5F5F5F5F5F5F5F5F5F5F5F1FFFFFFFF
FFFFFFFFFFFFFFFFFFFFFFFFFFFFFFFFFFFFFFFFFFFFFFFFFFFFFFFFFFFFFFFF
FFFFFFFFFFFFFFFFFFFFFFFFFFFFFFFFFFFFFFFFFFFFFFFFFFFFFFFFFFFFFFFF
FFFFFFFFFFFFFFFFFFFFFFFFFFFFFFFFFFFFFFFFFFFFFFFFFFFFFFFFFFFFFFFF
FFFFFFFFFFFFFFB7171616161716131212121212121212121212121212121212
1212121212121212121212121212121212121212121212121212121212121212
1212141A19191919191919191919191919191919191919191919191919191919
1917274B4848484847474848484848484848484748484848474848455D989494
94959494949495949494959494959495949494949491B1F6F5F4F5F5F5F5F5F5
F5F5F5F5F5F5F5F5F5F5F5F5F5F5F5F5F5F5F5F5F5F1FFFFFFFFFFFFFFFFFFFF
FFFFFFFFFFFFFFFFFFFFFFFFFFFFFFFFFFFFFFFFFFFFFFFFFFFFFFFFFFFFFFFF
FFFFFFFFFFFFFFFFFFFFFFFFFFFFFFFFFFFFFFFFFFFFFFFFFFFFFFFFFFFFFFFF
FFFFFFFFFFFFFFFFFFFFFFFFFFFFFFFFFFFFFFFFFFFFFFFFFFFFFFFFFFFFFFFF
FFF9261616161616161714121212121212121212121212121212121212121212
121212121212121212121212121212121212121212121212121212121212161A
19191919191919191919191919191919191919191919191919191919191D4549
48484747484848484848474747484848484848474848445D9894949494949594
9494959594949494959494959495959492D2F6F5F5F5F5F4F5F5F5F5F5F5F5F5
F5F5F4F4F5F5F5F5F5F5F5F5F5F5F5F3F7FFFFFFFFFFFFFFFFFFFFFFFFFFFFFF
FFFFFFFFFFFFFFFFFFFFFFFFFFFFFFFFFFFFFFFFFFFFFFFFFFFFFFFFFFFFFFFF
FFFFFFFFFFFFFFFFFFFFFFFFFFFFFFFFFFFFFFFFFFFFFFFFFFFFFFFFFFFFFFFF
FFFFFFFFFFFFFFFFFFFFFFFFFFFFFFFFFFFFFFFFFFFFFFFFFFFFFFFF63161616
1616161616171612121212121212121212121212121212121212121212121212
1212121212121212121212121212121313121312121212121212191A19191919
19191919191919191919191919191919191919191919191918384B4848484848
4848484848484848484848484748484848455E99949594949494949494949494
94949595949594959494939AEEF5F5F5F5F5F4F5F5F4F5F5F5F5F5F5F5F5F4F5
F5F5F5F5F5F4F5F5F5F5F1FFFFFFFFFFFFFFFFFFFFFFFFFFFFFFFFFFFFFFFFFF
FFFFFFFFFFFFFFFFFFFFFFFFFFFFFFFFFFFFFFFFFFFFFFFFFFFFFFFFFFFFFFFF
FFFFFFFFFFFFFFFFFFFFFFFFFFFFFFFFFFFFFFFFFFFFFFFFFFFFFFFFFFFFFFFF
FFFFFFFFFFFFFFFFFFFFFFFFFFFFFFFFFFFFFFFFFFFFB3181717161616161616
1716161412121212121312121213121212121212121212121212121212121212
121212121212121212121212121212121212121212121A191919191919191919
19191919191919191919191919191919191919172A4B48484747484848484848
484848484848474848484847445E999495949595959594959494959594949494
949495949491ADF6F5F5F5F5F5F5F5F4F5F5F4F5F4F5F5F5F5F5F5F5F5F4F5F5
F5F5F4F5F0FFFFFFFFFFFFFFFFFFFFFFFFFFFFFFFFFFFFFFFFFFFFFFFFFFFFFF
FFFFFFFFFFFFFFFFFFFFFFFFFFFFFFFFFFFFFFFFFFFFFFFFFFFFFFFFFFFFFFFF
FFFFFFFFFFFFFFFFFFFFFFFFFFFFFFFFFFFFFFFFFFFFFFFFFFFFFFFFFFFFFFFF
FFFFFFFFFFFFFFFFFFFFFFFFFFFFFFFFFC271617161616161616161616161615
1212121212121212121212121212121212121212121212121212121212121212
1212121212121212121212121212131212151A19191919191919191919191919
1A19191919191919191919191919181D47484848484848484747484848484848
48484847474848455E9895949495949495949595949494949494959495949495
91CBF6F5F5F5F5F5F5F5F4F4F5F5F5F5F5F5F5F5F5F5F5F5F5F5F5F5F5F5F1FC
FFFFFFFFFFFFFFFFFFFFFFFFFFFFFFFFFFFFFFFFFFFFFFFFFFFFFFFFFFFFFFFF
FFFFFFFFFFFFFFFFFFFFFFFFFFFFFFFFFFFFFFFFFFFFFFFFFFFFFFFFFFFFFFFF
FFFFFFFFFFFFFFFFFFFFFFFFFFFFFFFFFFFFFFFFFFFFFFFFFFFFFFFFFFFFFFFF
FFFFFFFFFFFFFFFFFFFFFF6B1616161616171617161616161616171612121212
1212121212121212121312121212121212121212131212121212121212121212
12121212121212121212121212171A1919191919191919191919191919191919
19191919191919191919193A4A48474848484847484848484848484848484847
4848445D989494949494949494949494959495949594949494949399E9F5F5F5
F5F4F5F5F5F5F5F5F5F5F5F5F5F5F5F5F5F5F5F5F5F5F5F5F3F6FFFFFFFFFFFF
FFFFFFFFFFFFFFFFFFFFFFFFFFFFFFFFFFFFFFFFFFFFFFFFFFFFFFFFFFFFFFFF
FFFFFFFFFFFFFFFFFFFFFFFFFFFFFFFFFFFFFFFFFFFFFFFFFFFFFFFFFFFFFFFF
FFFFFFFFFFFFFFFFFFFFFFFFFFFFFFFFFFFFFFFFFFFFFFFFFFFFFFFFFFFFFFFF
FFFFFFFFFFCC1917161716161616161616171717161616171412121212121212
1212121212121212121212121212121212121212121212121212121212121312
121212121212121212191A191919191919191919191919191919191919191919
1919191919172B4C484848484748484848484848484848484748484847455D98
94959494949494949594949494949494949495949490ACF5F5F5F5F4F4F5F5F5
F5F5F4F5F5F4F4F5F5F5F5F5F5F5F5F5F5F5F5F1FFFFFFFFFFFFFFFFFFFFFFFF
FFFFFFFFFFFFFFFFFFFFFFFFFFFFFFFFFFFFFFFFFFFFFFFFFFFFFFFFFFFFFFFF
FFFFFFFFFFFFFFFFFFFFFFFFFFFFFFFFFFFFFFFFFFFFFFFFFFFFFFFFFFFFFFFF
FFFFFFFFFFFFFFFFFFFFFFFFFFFFFFFFFFFFFFFFFFFFFFFFFFFFFFFFFFFFFFFF
3E16161616161616171616161616161616161617161112121212121212121212
1212121212121212121212121212121212121212121212121212121212121212
13121212121A19191A1919191919191919191919191919191919191919191919
181F48484848484847484748484748484848484848484848455D989494949494
9495959494949495949494959594949491C7F5F5F5F5F5F5F5F5F5F5F5F5F5F5
F5F5F5F5F4F5F5F5F5F5F5F5F5F0FFFFFFFFFFFFFFFFFFFFFFFFFFFFFFFFFFFF
FFFFFFFFFFFFFFFFFFFFFFFFFFFFFFFFFFFFFFFFFFFFFFFFFFFFFFFFFFFFFFFF
FFFFFFFFFFFFFFFFFFFFFFFFFFFFFFFFFFFFFFFFFFFFFFFFFFFFFFFFFFFFFFFF
FFFFFFFFFFFFFFFFFFFFFFFFFFFFFFFFFFFFFFFFFFFFFFFFFFFFA51716161616
1616161616161616161616171616161616131312121212121212121212131212
1212121212121212121212121213121212121212121212121212121212121212
151B1919191919191919191919191919191919191919191919191919193C4A48
48484848484848484747474747484748474748455D9894949494959494949595
959494949494949495949398E8F6F5F5F4F5F5F5F5F5F5F4F5F5F5F5F5F5F5F5
F5F5F5F5F5F5F5F2FAFFFFFFFFFFFFFFFFFFFFFFFFFFFFFFFFFFFFFFFFFFFFFF
FFFFFFFFFFFFFFFFFFFFFFFFFFFFFFFFFFFFFFFFFFFFFFFFFFFFFFFFFFFFFFFF
FFFFFFFFFFFFFFFFFFFFFFFFFFFFFFFFFFFFFFFFFFFFFFFFFFFFFFFFFFFFFFFF
FFFFFFFFFFFFFFFFFFFFFFFFFFFFFFFFFFFFFFFFFE2616161616171716161616
1616161716171616161616161614121212121212121212121212121212121212
12121212121212121212121312121212121212121213121212121212181A1919
1919191919191919191919191919191919191919191919182D4B484748484748
4748484848484748484848474848455D98949495949494959494949594959495
949494949491A8F6F5F5F5F5F5F5F5F4F4F5F5F5F5F5F5F5F5F5F4F5F5F5F5F5
F5F4F2FFFFFFFFFFFFFFFFFFFFFFFFFFFFFFFFFFFFFFFFFFFFFFFFFFFFFFFFFF
FFFFFFFFFFFFFFFFFFFFFFFFFFFFFFFFFFFFFFFFFFFFFFFFFFFFFFFFFFFFFFFF
FFFFFFFFFFFFFFFFFFFFFFFFFFFFFFFFFFFFFFFFFFFFFFFFFFFFFFFFFFFFFFFF
FFFFFFFFFFFFFFFFFFFFFFFFFFFFFF7916161617161616161716161616161617
1616161616161716171512121212121212121212121212121212131212121212
1212121312121212121212121212121212121212121212121919191919191919
191919191919191919191919191919191919191E474948484848474748484848
484848484848484848445E989494949494949495959494949595949494949494
91C4F5F4F5F5F4F5F5F5F5F5F5F4F5F5F4F5F5F5F4F5F5F5F5F5F5F5F0FFFFFF
FFFFFFFFFFFFFFFFFFFFFFFFFFFFFFFFFFFFFFFFFFFFFFFFFFFFFFFFFFFFFFFF
FFFFFFFFFFFFFFFFFFFFFFFFFFFFFFFFFFFFFFFFFFFFFFFFFFFFFFFFFFFFFFFF
FFFFFFFFFFFFFFFFFFFFFFFFFFFFFFFFFFFFFFFFFFFFFFFFFFFFFFFFFFFFFFFF
FFFFFFFFFFFFFFFFFFD61A161616161616161616161616161616161717161716
1616161616161412121212121212121212121212131212121212121212121212
12121213121212121212131212121212121212131A1919191919191919191919
1919191919191919191919191919183A4A484748484848474848484748484848
48484848455E9895949494959494949494959594949594949494939AEBF5F5F5
F4F4F4F5F5F5F4F5F4F5F5F5F5F4F5F5F5F5F5F5F5F5F1FFFFFFFFFFFFFFFFFF
FFFFFFFFFFFFFFFFFFFFFFFFFFFFFFFFFFFFFFFFFFFFFFFFFFFFFFFFFFFFFFFF
FFFFFFFFFFFFFFFFFFFFFFFFFFFFFFFFFFFFFFFFFFFFFFFFFFFFFFFFFFFFFFFF
FFFFFFFFFFFFFFFFFFFFFFFFFFFFFFFFFFFFFFFFFFFFFFFFFFFFFFFFFFFFFFFF
FFFFFFFF51161616161616161616161616161616161617161616171616161616
1616151212121212121212121212121212121212121212121212121212121212
121212121212121212121212121212161A191919191919191919191919191919
191919191919191919172B4B4848484848474848484847474748484848484745
5D989594949494949494949495949595949494949492AAF6F5F5F5F5F5F5F5F5
F5F5F5F5F5F4F5F5F5F5F5F5F4F5F5F5F3F7FFFFFFFFFFFFFFFFFFFFFFFFFFFF
FFFFFFFFFFFFFFFFFFFFFFFFFFFFFFFFFFFFFFFFFFFFFFFFFFFFFFFFFFFFFFFF
FFFFFFFFFFFFFFFFFFFFFFFFFFFFFFFFFFFFFFFFFFFFFFFFFFFFFFFFFFFFFFFF
FFFFFFFFFFFFFFFFFFFFFFFFFFFFFFFFFFFFFFFFFFFFFFFFFFFFFFFFFFFFCA17
1616161716171716161716171617161616161616161617161616161617161612
1312121212121212121212121212121212121212121212121212121212121212
1212121212121212121212181919191919191919191919191919191919191919
1919191918204848484848484848484848484848484748484848445D98949495
9494949494949494949595949594949590C7F6F5F5F5F5F5F5F5F4F5F4F4F5F5
F5F5F4F5F5F4F4F5F5F5F5F2FFFFFFFFFFFFFFFFFFFFFFFFFFFFFFFFFFFFFFFF
FFFFFFFFFFFFFFFFFFFFFFFFFFFFFFFFFFFFFFFFFFFFFFFFFFFFFFFFFFFFFFFF
FFFFFFFFFFFFFFFFFFFFFFFFFFFFFFFFFFFFFFFFFFFFFFFFFFFFFFFFFFFFFFFF
FFFFFFFFFFFFFFFFFFFFFFFFFFFFFFFFFFFFFFFFFFFFFFFFFF45171616161616
1616161616161616161616171616161616171616161616161617171412121212
1212121212121212121212121212121312121213131212121212121212121312
121212121212121A191919191919191919191919191919191919191919191919
193C4A484748484848474848474848484847474848445E989494949495949494
959594949594959594949397E9F5F4F5F5F5F5F5F5F5F5F5F5F5F5F5F5F5F5F5
F5F5F5F4F5F1FFFFFFFFFFFFFFFFFFFFFFFFFFFFFFFFFFFFFFFFFFFFFFFFFFFF
FFFFFFFFFFFFFFFFFFFFFFFFFFFFFFFFFFFFFFFFFFFFFFFFFFFFFFFFFFFFFFFF
FFFFFFFFFFFFFFFFFFFFFFFFFFFFFFFFFFFFFFFFFFFFFFFFFFFFFFFFFFFFFFFF
FFFFFFFFFFFFFFFFFFFFFFFFFFFFFFFFFFFFFFBE171616161717161616161617
1616161717161616161616171617171616171616171617161212121212121212
1212121212121212121212121212121212121212121212121212121212121212
1212151A1919191919191919191919191919191919191919191919182C4C4848
48484847484848474747484848484748445E9894949495949495949494959494
949495949492A9F5F5F5F5F5F5F5F5F5F5F4F5F5F5F5F5F5F5F5F5F5F5F4F5F2
FFFFFFFFFFFFFFFFFFFFFFFFFFFFFFFFFFFFFFFFFFFFFFFFFFFFFFFFFFFFFFFF
FFFFFFFFFFFFFFFFFFFFFFFFFFFFFFFFFFFFFFFFFFFFFFFFFFFFFFFFFFFFFFFF
FFFFFFFFFFFFFFFFFFFFFFFFFFFFFFFFFFFFFFFFFFFFFFFFFFFFFFFFFFFFFFFF
FFFFFFFFFFFFFFFFFFFFFFFFFFFF421616171616161616161616161616171616
1616161616161616161717161616161616161617121212121212121212121212
1212121212121212121212121212121212121212121212121212121212121819
1919191919191919191919191919191919191919191918214948484748484747
4848484848484848474848445D98949594959494949594949495949494949494
90C5F5F5F5F5F5F5F4F5F5F5F5F5F5F5F5F5F5F5F5F5F5F5F4F4F2FFFFFFFFFF
FFFFFFFFFFFFFFFFFFFFFFFFFFFFFFFFFFFFFFFFFFFFFFFFFFFFFFFFFFFFFFFF
FFFFFFFFFFFFFFFFFFFFFFFFFFFFFFFFFFFFFFFFFFFFFFFFFFFFFFFFFFFFFFFF
FFFFFFFFFFFFFFFFFFFFFFFFFFFFFFFFFFFFFFFFFFFFFFFFFFFFFFFFFFFFFFFF
FFFFFFFFFFFFFFFFC41717161616161617161616161617161616171716161716
1617161616171617171616161617171614121212131212121212121212121212
1212121213121212121212121212121212121212121212121212191919191919
19191A1919191A1919191919191919191919193E4A4748484748484748474848
484848484848445E9895959595949494959594959494959595959396E5F6F5F5
F5F5F5F5F5F5F5F5F5F5F5F5F5F5F5F5F5F5F5F5F0FFFFFFFFFFFFFFFFFFFFFF
FFFFFFFFFFFFFFFFFFFFFFFFFFFFFFFFFFFFFFFFFFFFFFFFFFFFFFFFFFFFFFFF
FFFFFFFFFFFFFFFFFFFFFFFFFFFFFFFFFFFFFFFFFFFFFFFFFFFFFFFFFFFFFFFF
FFFFFFFFFFFFFFFFFFFFFFFFFFFFFFFFFFFFFFFFFFFFFFFFFFFFFFFFFFFFFFFF
FFFFFF4617161616171716161616161616161616161716161617161616161616
1616171616161616161616161612121212121213121212121212121212121212
121212121312121212121212121212121312121212131A191919191919191919
19191919191919191919191919182F4C48484848484848474748484848484748
48455D98949594949494959594949495949594949591A5F5F5F5F5F5F5F5F5F4
F4F5F5F5F5F5F5F5F5F5F5F5F4F5F0FFFFFFFFFFFFFFFFFFFFFFFFFFFFFFFFFF
FFFFFFFFFFFFFFFFFFFFFFFFFFFFFFFFFFFFFFFFFFFFFFFFFFFFFFFFFFFFFFFF
FFFFFFFFFFFFFFFFFFFFFFFFFFFFFFFFFFFFFFFFFFFFFFFFFFFFFFFFFFFFFFFF
FFFFFFFFFFFFFFFFFFFFFFFFFFFFFFFFFFFFFFFFFFFFFFFFFFFFFFFFFFCE1716
1616161616161716161616161616161616161716171616161616161616161617
1616171617161617161412121212121212121212121212121212121212121212
1212121312131212131213121212121213151A19191919191919191919191919
19191919191919191822494848484847484848474748484848484848445D9895
9594949494949594959594949494959490C0F6F5F5F5F5F5F4F5F5F5F5F4F5F4
F5F5F5F5F5F4F5F5F2FBFFFFFFFFFFFFFFFFFFFFFFFFFFFFFFFFFFFFFFFFFFFF
FFFFFFFFFFFFFFFFFFFFFFFFFFFFFFFFFFFFFFFFFFFFFFFFFFFFFFFFFFFFFFFF
FFFFFFFFFFFFFFFFFFFFFFFFFFFFFFFFFFFFFFFFFFFFFFFFFFFFFFFFFFFFFFFF
FFFFFFFFFFFFFFFFFFFFFFFFFFFFFFFFFFFFFFFFFFFFFFFF4416161616171616
1716161616171616161616161616161716161616161616161616171616161616
1616161717151212121212121212121212121212121212121212121212121212
12121212121212121212121212181A1919191919191A19191919191919191919
191919191A404A47484748484847474848484848484848445D98949494949595
949494949594959495959496DFF6F5F5F5F5F5F5F4F5F5F5F5F5F5F5F4F5F5F4
F5F5F4F4FFFFFFFFFFFFFFFFFFFFFFFFFFFFFFFFFFFFFFFFFFFFFFFFFFFFFFFF
FFFFFFFFFFFFFFFFFFFFFFFFFFFFFFFFFFFFFFFFFFFFFFFFFFFFFFFFFFFFFFFF
FFFFFFFFFFFFFFFFFFFFFFFFFFFFFFFFFFFFFFFFFFFFFFFFFFFFFFFFFFFFFFFF
FFFFFFFFFFFFFFFFFFFFFFFFFFFFFFFFFFFFCF17171617161616171716161616
1617161716161616161617161616161616171716161617161616161617161616
1716131212121212121212121212121212121212121212121212121212121212
1212121212121212121A19191919191919191919191919191919191919191918
314C48474848474847484848484748474848445D989494959494949495949594
949494949492A2F5F5F4F5F5F5F5F5F5F4F5F5F4F5F5F5F5F5F5F5F5F5F0FFFF
FFFFFFFFFFFFFFFFFFFFFFFFFFFFFFFFFFFFFFFFFFFFFFFFFFFFFFFFFFFFFFFF
FFFFFFFFFFFFFFFFFFFFFFFFFFFFFFFFFFFFFFFFFFFFFFFFFFFFFFFFFFFFFFFF
FFFFFFFFFFFFFFFFFFFFFFFFFFFFFFFFFFFFFFFFFFFFFFFFFFFFFFFFFFFFFFFF
FFFFFFFFFFFFFFFFFFFFFFFFFF58171616161616161616161616161616161716
1616161616161617161616161617171716161716161616161616161616171412
1212121212121212121212121212121213121212121212121212121212121212
12121212141B191919191919191919191919191919191919191918234B474747
48484848484848484847474848445D9895949594949494949494949494949495
91BBF6F4F5F4F5F5F5F5F5F5F5F5F5F5F5F5F5F5F5F5F5F1FFFFFFFFFFFFFFFF
FFFFFFFFFFFFFFFFFFFFFFFFFFFFFFFFFFFFFFFFFFFFFFFFFFFFFFFFFFFFFFFF
FFFFFFFFFFFFFFFFFFFFFFFFFFFFFFFFFFFFFFFFFFFFFFFFFFFFFFFFFFFFFFFF
FFFFFFFFFFFFFFFFFFFFFFFFFFFFFFFFFFFFFFFFFFFFFFFFFFFFFFFFFFFFFFFF
FFFFFFFFFFFFFFE81B1616161617161616161616161617161616161616161616
1616161616171616161717161616161616161616161617171717161212121212
1212121212121212121212121212121212121212121212131212121212121213
161A19191919191919191919191919191919191919191A3F4A47484748484847
4848474848484748445D989495949494949495959494949595949493DBF6F5F5
F5F5F5F5F5F5F5F5F5F5F5F5F5F5F5F5F5F3F7FFFFFFFFFFFFFFFFFFFFFFFFFF
FFFFFFFFFFFFFFFFFFFFFFFFFFFFFFFFFFFFFFFFFFFFFFFFFFFFFFFFFFFFFFFF
FFFFFFFFFFFFFFFFFFFFFFFFFFFFFFFFFFFFFFFFFFFFFFFFFFFFFFFFFFFFFFFF
FFFFFFFFFFFFFFFFFFFFFFFFFFFFFFFFFFFFFFFFFFFFFFFFFFFFFFFFFFFFFFFF
FFFF731616171616171616171616171716161716161716161716161616161616
1616161616161616161616171616161616171616161716131212121212121212
1212121212121212121212131212121212121212121212121212121218191919
1919191919191919191919191919191919182F4C474748474847474747474848
484848455E9895959494949494949494949495959592A5F5F5F5F5F5F5F5F5F5
F5F5F5F5F5F5F5F5F5F5F5F4F2FFFFFFFFFFFFFFFFFFFFFFFFFFFFFFFFFFFFFF
FFFFFFFFFFFFFFFFFFFFFFFFFFFFFFFFFFFFFFFFFFFFFFFFFFFFFFFFFFFFFFFF
FFFFFFFFFFFFFFFFFFFFFFFFFFFFFFFFFFFFFFFFFFFFFFFFFFFFFFFFFFFFFFFF
FFFFFFFFFFFFFFFFFFFFFFFFFFFFFFFFFFFFFFFFFFFFFFFFFFFFFFFFFF251616
1616161616161616161616171616161616171616161616161616161616161616
1616161616161616161617161616161616161715121212121212121212121212
1212121212121212121212121212121212121212121212121A19191919191919
19191919191919191919191918214A484748474848474848484848484847455E
9895959495949594959495959494949590BDF5F5F5F5F5F4F5F5F5F5F4F5F5F4
F5F5F5F4F5F5F0FFFFFFFFFFFFFFFFFFFFFFFFFFFFFFFFFFFFFFFFFFFFFFFFFF
FFFFFFFFFFFFFFFFFFFFFFFFFFFFFFFFFFFFFFFFFFFFFFFFFFFFFFFFFFFFFFFF
FFFFFFFFFFFFFFFFFFFFFFFFFFFFFFFFFFFFFFFFFFFFFFFFFFFFFFFFFFFFFFFF
FFFFFFFFFFFFFFFFFFFFFFFFFFFFFFFFFFFFFFFFFFFFFFA81717161616161716
1716161616171616161616161616161616161616171716161616161716161616
1616161616161616161617161616171612121213121212121212121212121212
12121212121312121212121212131212121212141A1919191919191919191919
19191919191919181B40494848484848484848484747484848445E9995959494
949494949494949495949494DFF5F4F5F5F5F5F5F5F4F4F5F5F5F5F5F5F5F5F4
F2FDFFFFFFFFFFFFFFFFFFFFFFFFFFFFFFFFFFFFFFFFFFFFFFFFFFFFFFFFFFFF
FFFFFFFFFFFFFFFFFFFFFFFFFFFFFFFFFFFFFFFFFFFFFFFFFFFFFFFFFFFFFFFF
FFFFFFFFFFFFFFFFFFFFFFFFFFFFFFFFFFFFFFFFFFFFFFFFFFFFFFFFFFFFFFFF
FFFFFFFFFFFFFFFFFFFFFFFFFFFFFFFFFFFF4116171717161616161617161717
1616171716161616161616161616161616161616161717171616161616161616
1617161616161616161617161312121212131212121212121212121212121212
121212121212121212121212121212171A191919191919191919191919191919
19191917314B4848484848474848484848484847445D98949494949494949494
949494949592A2F3F5F5F5F5F5F5F5F5F5F5F5F5F4F5F5F5F5F4F4F4FFFFFFFF
FFFFFFFFFFFFFFFFFFFFFFFFFFFFFFFFFFFFFFFFFFFFFFFFFFFFFFFFFFFFFFFF
FFFFFFFFFFFFFFFFFFFFFFFFFFFFFFFFFFFFFFFFFFFFFFFFFFFFFFFFFFFFFFFF
FFFFFFFFFFFFFFFFFFFFFFFFFFFFFFFFFFFFFFFFFFFFFFFFFFFFFFFFFFFFFFFF
FFFFFFFFFFFFFFFFFFFFFFFFDF19161616161716161716161716161617171616
1717161616171617161616161616161716161716161616161617161616161617
1716171616161616151212121212121212121212121212121212121212121212
1212121212121212121212191919191919191919191919191919191919191823
4A4848474848474847474848484748445E989495949595949595959595949495
91BBF6F5F5F5F4F5F5F5F5F5F5F5F5F5F5F5F4F5F5F0FFFFFFFFFFFFFFFFFFFF
FFFFFFFFFFFFFFFFFFFFFFFFFFFFFFFFFFFFFFFFFFFFFFFFFFFFFFFFFFFFFFFF
FFFFFFFFFFFFFFFFFFFFFFFFFFFFFFFFFFFFFFFFFFFFFFFFFFFFFFFFFFFFFFFF
FFFFFFFFFFFFFFFFFFFFFFFFFFFFFFFFFFFFFFFFFFFFFFFFFFFFFFFFFFFFFFFF
FFFFFFFFFFFFFF73161617171716171716161616161616161616161616161616
1616161616161616161616161616161616161616161616161616161616171716
1616171716131212121212131212121212121212121212121212121212121212
121212121212131A1919191919191919191919191919191919191B4249484847
47484748484848484848445D98949594959494959594949595949594DFF5F5F4
F5F5F5F5F5F5F5F5F5F5F4F5F5F5F5F1FFFFFFFFFFFFFFFFFFFFFFFFFFFFFFFF
FFFFFFFFFFFFFFFFFFFFFFFFFFFFFFFFFFFFFFFFFFFFFFFFFFFFFFFFFFFFFFFF
FFFFFFFFFFFFFFFFFFFFFFFFFFFFFFFFFFFFFFFFFFFFFFFFFFFFFFFFFFFFFFFF
FFFFFFFFFFFFFFFFFFFFFFFFFFFFFFFFFFFFFFFFFFFFFFFFFFFFFFFFFFFFFFFF
FFF9251616161616171617161616161616171616161617171716161617171616
1616161617161716161616171616161616161616161717161616161617161616
1714121212121212121213121312121212121312121212121212121212121212
1212161A191919191919191919191919191919191918344B4848484748484848
4848484848445D9894949494949594959494949494929FEFF4F5F5F5F5F5F5F5
F5F5F5F5F5F5F5F5F5F2FAFFFFFFFFFFFFFFFFFFFFFFFFFFFFFFFFFFFFFFFFFF
FFFFFFFFFFFFFFFFFFFFFFFFFFFFFFFFFFFFFFFFFFFFFFFFFFFFFFFFFFFFFFFF
FFFFFFFFFFFFFFFFFFFFFFFFFFFFFFFFFFFFFFFFFFFFFFFFFFFFFFFFFFFFFFFF
FFFFFFFFFFFFFFFFFFFFFFFFFFFFFFFFFFFFFFFFFFFFFFFFFFFFFFFFA7171616
1616161617161616161616161716161616171616161616161616171616161616
1616161616161616161617161616161616161616161616161616161616161212
121212121212121212121212121212121212121212121212121212121212181A
1919191919191919191A19191919191917254B48484847474848484848484748
455D989494949595949594949494949491B6F5F5F5F5F5F5F4F5F4F5F5F5F5F5
F5F4F5F4F2FFFFFFFFFFFFFFFFFFFFFFFFFFFFFFFFFFFFFFFFFFFFFFFFFFFFFF
FFFFFFFFFFFFFFFFFFFFFFFFFFFFFFFFFFFFFFFFFFFFFFFFFFFFFFFFFFFFFFFF
FFFFFFFFFFFFFFFFFFFFFFFFFFFFFFFFFFFFFFFFFFFFFFFFFFFFFFFFFFFFFFFF
FFFFFFFFFFFFFFFFFFFFFFFFFFFFFFFFFFFFFFFFFFFFFF481616161616161616
1616161616161616161616161617161616161616161617161616161716161616
1616161716161616161616171616161616161616161616161716131212121212
12121212121312121212121212121212121212121212121212121A1A19191919
1919191919191919191919191B434A484848484848484848484748455D989594
949494959494949594959493D8F6F5F5F5F5F5F5F4F5F5F5F5F5F5F5F5F5F0FF
FFFFFFFFFFFFFFFFFFFFFFFFFFFFFFFFFFFFFFFFFFFFFFFFFFFFFFFFFFFFFFFF
FFFFFFFFFFFFFFFFFFFFFFFFFFFFFFFFFFFFFFFFFFFFFFFFFFFFFFFFFFFFFFFF
FFFFFFFFFFFFFFFFFFFFFFFFFFFFFFFFFFFFFFFFFFFFFFFFFFFFFFFFFFFFFFFF
FFFFFFFFFFFFFFFFFFFFFFFFFFFFFFFFFFEC1C16161616161716161616161616
1616161616171716161616161616161616171716161616161616161616171716
1616161617161616161716161716171616171616161615121212121212121212
121212121212121212121212121212121312121212141A191919191919191919
1919191919191918354B484848484848484748484848445D9895959595959594
9595949494939EEFF5F5F5F5F5F5F5F5F5F5F5F5F5F5F5F5F1FFFFFFFFFFFFFF
FFFFFFFFFFFFFFFFFFFFFFFFFFFFFFFFFFFFFFFFFFFFFFFFFFFFFFFFFFFFFFFF
FFFFFFFFFFFFFFFFFFFFFFFFFFFFFFFFFFFFFFFFFFFFFFFFFFFFFFFFFFFFFFFF
FFFFFFFFFFFFFFFFFFFFFFFFFFFFFFFFFFFFFFFFFFFFFFFFFFFFFFFFFFFFFFFF
FFFFFFFFFFFFFFFFFFFFFFFF9517161616161616161617161616161617161716
1616171617161616161617171617161616171616161616161717171716161616
1616161616161616161616161616161616161612121212121212121212121212
1212121212121212121212121212121212161A19191919191919191919191919
191918264A484848474748484848484848455D98949495949594949594949494
91B2F7F5F4F5F5F5F5F5F5F5F5F5F5F5F5F5F3F7FFFFFFFFFFFFFFFFFFFFFFFF
FFFFFFFFFFFFFFFFFFFFFFFFFFFFFFFFFFFFFFFFFFFFFFFFFFFFFFFFFFFFFFFF
FFFFFFFFFFFFFFFFFFFFFFFFFFFFFFFFFFFFFFFFFFFFFFFFFFFFFFFFFFFFFFFF
FFFFFFFFFFFFFFFFFFFFFFFFFFFFFFFFFFFFFFFFFFFFFFFFFFFFFFFFFFFFFFFF
FFFFFFFFFFFFFF45161617161616171616161616161716161616161617161616
1616161616161616161716161616161616161617161616171616171616161616
1716171616161616161616161617161412121212121212121212121212121212
12121212121212121212121212191A1919191919191919191919191919191D45
484848484847484848484848445D9895949494949594959594949492D2F6F5F5
F5F5F5F5F5F5F5F5F5F4F5F4F5F0FFFFFFFFFFFFFFFFFFFFFFFFFFFFFFFFFFFF
FFFFFFFFFFFFFFFFFFFFFFFFFFFFFFFFFFFFFFFFFFFFFFFFFFFFFFFFFFFFFFFF
FFFFFFFFFFFFFFFFFFFFFFFFFFFFFFFFFFFFFFFFFFFFFFFFFFFFFFFFFFFFFFFF
FFFFFFFFFFFFFFFFFFFFFFFFFFFFFFFFFFFFFFFFFFFFFFFFFFFFFFFFFFFFFFFF
FFEB1D1616161716161616171716161616161616161617161616161616161617
1616171616161617161616161617171617161717161616161616161616161616
1716161616161616161617151212121212131212121212121212121212121212
1212121212121212121A19191919191919191919191919191918374B48484847
48474848484848455E989495949494949494949594939BEDF5F4F5F5F4F5F5F5
F5F5F5F5F4F5F5F1FFFFFFFFFFFFFFFFFFFFFFFFFFFFFFFFFFFFFFFFFFFFFFFF
FFFFFFFFFFFFFFFFFFFFFFFFFFFFFFFFFFFFFFFFFFFFFFFFFFFFFFFFFFFFFFFF
FFFFFFFFFFFFFFFFFFFFFFFFFFFFFFFFFFFFFFFFFFFFFFFFFFFFFFFFFFFFFFFF
FFFFFFFFFFFFFFFFFFFFFFFFFFFFFFFFFFFFFFFFFFFFFFFFFFFFFFFF9E1F1C1A
1716161616161616161616161616171616171616161616161616161716161616
1616171616161717161616171616161616161617171616161616161616161616
1716161616161616131212121212121212121212121212121212121212121212
12121212141B191919191919191919191919191918284B484848484848474848
4848445D99949494949595949594959490AFF5F5F5F5F5F5F5F5F5F5F5F5F4F5
F5F2FEFFFFFFFFFFFFFFFFFFFFFFFFFFFFFFFFFFFFFFFFFFFFFFFFFFFFFFFFFF
FFFFFFFFFFFFFFFFFFFFFFFFFFFFFFFFFFFFFFFFFFFFFFFFFFFFFFFFFFFFFFFF
FFFFFFFFFFFFFFFFFFFFFFFFFFFFFFFFFFFFFFFFFFFFFFFFFFFFFFFFFFFFFFFF
FFFFFFFFFFFFFFFFFFFFFFFFFFFFFFFFFFFFFFFFFFFFFF502020201F1C1B1716
1616161616171616171617161616171616161616161617161616161616161617
1616161716161616161616171716171617161616161716161616161616171617
1616171714121213121212121212121212121212121212121212121212121212
171A19191919191919191919191919181B444948484847484848484848455D98
949495949494949594949592D2F6F5F5F5F5F5F5F5F5F5F4F5F5F5F4F5FFFFFF
FFFFFFFFFFFFFFFFFFFFFFFFFFFFFFFFFFFFFFFFFFFFFFFFFFFFFFFFFFFFFFFF
FFFFFFFFFFFFFFFFFFFFFFFFFFFFFFFFFFFFFFFFFFFFFFFFFFFFFFFFFFFFFFFF
FFFFFFFFFFFFFFFFFFFFFFFFFFFFFFFFFFFFFFFFFFFFFFFFFFFFFFFFFFFFFFFF
FFFFFFFFFFFFFFFFFFFFFFFFFFFFFFFFFFFA2A1F201F202020201D1A17161616
1616161716171617161616161617161616161616161716161616161616161616
1616161616171616171716161616161716161616161616161616161617161617
1612121212121212121212121212121312121212121212121212121219191919
191919191919191919191918364A48484848474748484848445E989494949494
9595959594939DF2F5F5F5F5F4F5F5F5F5F5F5F5F5F5F1FFFFFFFFFFFFFFFFFF
FFFFFFFFFFFFFFFFFFFFFFFFFFFFFFFFFFFFFFFFFFFFFFFFFFFFFFFFFFFFFFFF
FFFFFFFFFFFFFFFFFFFFFFFFFFFFFFFFFFFFFFFFFFFFFFFFFFFFFFFFFFFFFFFF
FFFFFFFFFFFFFFFFFFFFFFFFFFFFFFFFFFFFFFFFFFFFFFFFFFFFFFFFFFFFFFFF
FFFFFFFFFFFFFFFFFFFFFFFFBC201F201F1F1F1F20201F1F1C1B171616161616
1616171716171616161616161716161617161616161616161717161616161616
1617161717161717161616161616161616161717161617161616161716131212
1212121212121212121212121312121212121212121212131A19191919191919
19191919191918264C47484848484847484848445D9894959494949594959494
90B2F5F5F5F5F5F4F5F5F5F5F5F5F5F5F1FFFFFFFFFFFFFFFFFFFFFFFFFFFFFF
FFFFFFFFFFFFFFFFFFFFFFFFFFFFFFFFFFFFFFFFFFFFFFFFFFFFFFFFFFFFFFFF
FFFFFFFFFFFFFFFFFFFFFFFFFFFFFFFFFFFFFFFFFFFFFFFFFFFFFFFFFFFFFFFF
FFFFFFFFFFFFFFFFFFFFFFFFFFFFFFFFFFFFFFFFFFFFFFFFFFFFFFFFFFFFFFFF
FFFFFFFFFFFFFF6B201F20201F2020201F201F1F20201D1A1716161617161716
1616161616161617161617161616161617161617161617161616161617161716
1617161616171616161617161716161717161617161616161614121212121212
12121212121212131212121212121212121212161A19191919191A1919191919
19181C4549484848484847474748455D989494959495949495949591D2F6F5F5
F5F5F5F5F5F5F5F5F5F5F3F8FFFFFFFFFFFFFFFFFFFFFFFFFFFFFFFFFFFFFFFF
FFFFFFFFFFFFFFFFFFFFFFFFFFFFFFFFFFFFFFFFFFFFFFFFFFFFFFFFFFFFFFFF
FFFFFFFFFFFFFFFFFFFFFFFFFFFFFFFFFFFFFFFFFFFFFFFFFFFFFFFFFFFFFFFF
FFFFFFFFFFFFFFFFFFFFFFFFFFFFFFFFFFFFFFFFFFFFFFFFFFFFFFFFFFFFFFFF
FFFF37201F1F20201F201F201F202020201F20201D1B18161616161616171616
1616161716161616171616161616161716171617161616161616161616161616
1617161616161616161616171617161616171616161612121212121212121212
121212131212121212121212121212181A191A1919191919191919191919384B
484848484848484848445E98949494949494949494939CEFF5F5F4F5F5F5F5F5
F4F5F5F5F4F3FFFFFFFFFFFFFFFFFFFFFFFFFFFFFFFFFFFFFFFFFFFFFFFFFFFF
FFFFFFFFFFFFFFFFFFFFFFFFFFFFFFFFFFFFFFFFFFFFFFFFFFFFFFFFFFFFFFFF
FFFFFFFFFFFFFFFFFFFFFFFFFFFFFFFFFFFFFFFFFFFFFFFFFFFFFFFFFFFFFFFF
FFFFFFFFFFFFFFFFFFFFFFFFFFFFFFFFFFFFFFFFFFFFFFFFFFFFFFFFDD211F1F
1F1F201F1F20201F202020202020202020201E1B181716161616171616161616
1617161616171716161617161616161616161617171616171716161616161717
1616161616161716161617161616161716171412121212121212121212121212
12121212121212121212121919191919191919191919191918274C4848474748
48484748445D9895949494959494949491B0F5F5F5F5F5F5F5F5F5F5F5F5F5F0
FFFFFFFFFFFFFFFFFFFFFFFFFFFFFFFFFFFFFFFFFFFFFFFFFFFFFFFFFFFFFFFF
FFFFFFFFFFFFFFFFFFFFFFFFFFFFFFFFFFFFFFFFFFFFFFFFFFFFFFFFFFFFFFFF
FFFFFFFFFFFFFFFFFFFFFFFFFFFFFFFFFFFFFFFFFFFFFFFFFFFFFFFFFFFFFFFF
FFFFFFFFFFFFFFFFFFFFFFFFFFFFFFFFFFFFFFFFFFFFFFA41F1F1F1F1F20201F
201F202020201F1F201F2020202020201E1B1717161616161616161617161616
1616161616161616171616161616161616161617161617171616161716161617
1716171616161616171616161616161213121212121212121212121212121212
121212121212141A1919191919191919191919181E4648484848474847484744
5E9894949594959495949491CDF6F5F5F5F5F5F5F4F5F5F5F5F1FFFFFFFFFFFF
FFFFFFFFFFFFFFFFFFFFFFFFFFFFFFFFFFFFFFFFFFFFFFFFFFFFFFFFFFFFFFFF
FFFFFFFFFFFFFFFFFFFFFFFFFFFFFFFFFFFFFFFFFFFFFFFFFFFFFFFFFFFFFFFF
FFFFFFFFFFFFFFFFFFFFFFFFFFFFFFFFFFFFFFFFFFFFFFFFFFFFFFFFFFFFFFFF
FFFFFFFFFFFFFFFFFFFFFFFFFFFFFFFFFFFF53201F2020201F2020201F201F20
201F1F1F202020201F201F2020201E1B18171616161616171716161616161616
1616161716161616161716161616171716161716161716161716161616161716
1616161616161617161616131212121212121212121212121212121212121213
121217191919191919191919191919193A4A4848484848484848445D98949495
9494959495939BEBF4F5F5F5F5F5F5F5F5F5F5F3F6FFFFFFFFFFFFFFFFFFFFFF
FFFFFFFFFFFFFFFFFFFFFFFFFFFFFFFFFFFFFFFFFFFFFFFFFFFFFFFFFFFFFFFF
FFFFFFFFFFFFFFFFFFFFFFFFFFFFFFFFFFFFFFFFFFFFFFFFFFFFFFFFFFFFFFFF
FFFFFFFFFFFFFFFFFFFFFFFFFFFFFFFFFFFFFFFFFFFFFFFFFFFFFFFFFFFFFFFF
FFFFFFFFFFFFFFFFFFFFFFFFFF281F201F201F2020202020201F201F1F202020
1F1F20201F20201F202020201E1B191716161616171616161716171617161617
1616161617161616171617161617161716171616161617161616161716161716
171616161616171412121212121212121212121212121212121212121212191A
19191919191919191919182A4B4848484848484848455D989594959595959595
91ACF5F5F5F5F5F5F5F5F5F5F4F5F1FFFFFFFFFFFFFFFFFFFFFFFFFFFFFFFFFF
FFFFFFFFFFFFFFFFFFFFFFFFFFFFFFFFFFFFFFFFFFFFFFFFFFFFFFFFFFFFFFFF
FFFFFFFFFFFFFFFFFFFFFFFFFFFFFFFFFFFFFFFFFFFFFFFFFFFFFFFFFFFFFFFF
FFFFFFFFFFFFFFFFFFFFFFFFFFFFFFFFFFFFFFFFFFFFFFFFFFFFFFFFFFFFFFFF
FFFFFFFFFFFFFFD120201F20201F1F1F201F1F201F1F2020201F1F201F201F20
202020201F20202020201F1B1A16161616161616161617161616161716161716
1716171616161616161716161616161617161616161616161617171616161716
16161715121212121212121212121212121212121212121212121A1919191919
1919191919181F484947484848484848445D98949494949495959491C8F6F5F5
F5F5F5F5F5F4F5F5F1FFFFFFFFFFFFFFFFFFFFFFFFFFFFFFFFFFFFFFFFFFFFFF
FFFFFFFFFFFFFFFFFFFFFFFFFFFFFFFFFFFFFFFFFFFFFFFFFFFFFFFFFFFFFFFF
FFFFFFFFFFFFFFFFFFFFFFFFFFFFFFFFFFFFFFFFFFFFFFFFFFFFFFFFFFFFFFFF
FFFFFFFFFFFFFFFFFFFFFFFFFFFFFFFFFFFFFFFFFFFFFFFFFFFFFFFFFFFFFFFF
FFFF87201F201F1F202020201F20201F1F1F1F2020201F1F1F201F201F1F201F
20202020201F1F1F1F1C1A171616161617161616161616161616161617171616
1617171616161716161616161616161616161616161617161616161617161716
131212121212121312121212121212121212121212151A191919191919191919
19193C4A48474848484848445E98949495949494949398EAF5F5F5F5F5F5F5F5
F4F5F1FCFFFFFFFFFFFFFFFFFFFFFFFFFFFFFFFFFFFFFFFFFFFFFFFFFFFFFFFF
FFFFFFFFFFFFFFFFFFFFFFFFFFFFFFFFFFFFFFFFFFFFFFFFFFFFFFFFFFFFFFFF
FFFFFFFFFFFFFFFFFFFFFFFFFFFFFFFFFFFFFFFFFFFFFFFFFFFFFFFFFFFFFFFF
FFFFFFFFFFFFFFFFFFFFFFFFFFFFFFFFFFFFFFFFFFFFFFFFFFFFFFFFFF5C1F20
1F1F1F20201F1F1F1F201F1F1F20201F2020202020201F1F1F202020201F2020
201F1F20201F1F1B1A1716161616161616161616161616161616161616171616
1616161616161616161616161616161617161616161716161617161714121212
12121312121212121212121212121213121719191919191919191919182C4B48
484748484848445D989594949594959492A8F5F5F5F5F5F4F4F5F5F5F4F5FFFF
FFFFFFFFFFFFFFFFFFFFFFFFFFFFFFFFFFFFFFFFFFFFFFFFFFFFFFFFFFFFFFFF
FFFFFFFFFFFFFFFFFFFFFFFFFFFFFFFFFFFFFFFFFFFFFFFFFFFFFFFFFFFFFFFF
FFFFFFFFFFFFFFFFFFFFFFFFFFFFFFFFFFFFFFFFFFFFFFFFFFFFFFFFFFFFFFFF
FFFFFFFFFFFFFFFFFFFFFFFFFFFFFFFFFFFFFFFFFFFFFFFF3120201F20202020
201F1F1F1F20201F201F202020202020201F1F20201F201F2020201F1F202020
202020201F1C1A17161616171616161616161617161616161617161617171716
1716161616161616171617161616161616161616161617161613121212121212
1212121212121212121212121319191919191919191919182048484848474748
48455E989494949595949490C5F7F4F5F5F5F5F5F5F5F5F0FFFFFFFFFFFFFFFF
FFFFFFFFFFFFFFFFFFFFFFFFFFFFFFFFFFFFFFFFFFFFFFFFFFFFFFFFFFFFFFFF
FFFFFFFFFFFFFFFFFFFFFFFFFFFFFFFFFFFFFFFFFFFFFFFFFFFFFFFFFFFFFFFF
FFFFFFFFFFFFFFFFFFFFFFFFFFFFFFFFFFFFFFFFFFFFFFFFFFFFFFFFFFFFFFFF
FFFFFFFFFFFFFFFFFFFFFFFFFFFFFFFFFFFFF0241F1F1F2020201F1F1F201F20
201F1F2020201F1F2020201F2020201F1F20202020201F20201F201F201F1F1F
20201F1C1A171716161716161617161617171616171616161616161617161616
1616161716161716161616161716161617171617161412121212121212121212
1212121212121212131A191919191919191919193E4A484848484848445D9994
95959494949497E4F5F5F5F5F5F5F5F5F5F1FFFFFFFFFFFFFFFFFFFFFFFFFFFF
FFFFFFFFFFFFFFFFFFFFFFFFFFFFFFFFFFFFFFFFFFFFFFFFFFFFFFFFFFFFFFFF
FFFFFFFFFFFFFFFFFFFFFFFFFFFFFFFFFFFFFFFFFFFFFFFFFFFFFFFFFFFFFFFF
FFFFFFFFFFFFFFFFFFFFFFFFFFFFFFFFFFFFFFFFFFFFFFFFFFFFFFFFFFFFFFFF
FFFFFFFFFFFFFFFFFFFFFFFFFFB1201F1F1F2020201F201F1F202020201F2020
1F20202020201F1F201F201F1F2020201F20201F201F1F1F1F201F201F202020
201D1A1816161616161616161616161617161717161616161716161617161616
1616161616171617161616161717161616151213121212121212121212121312
12121212161A1919191919191919182C4C474847474848455D98949595949494
92A5F5F5F5F5F5F5F5F5F5F3F9FFFFFFFFFFFFFFFFFFFFFFFFFFFFFFFFFFFFFF
FFFFFFFFFFFFFFFFFFFFFFFFFFFFFFFFFFFFFFFFFFFFFFFFFFFFFFFFFFFFFFFF
FFFFFFFFFFFFFFFFFFFFFFFFFFFFFFFFFFFFFFFFFFFFFFFFFFFFFFFFFFFFFFFF
FFFFFFFFFFFFFFFFFFFFFFFFFFFFFFFFFFFFFFFFFFFFFFFFFFFFFFFFFFFFFFFF
FFFFFFFFFFFFFFFF7E201F201F2020201F2020201F1F201F20201F1F201F2020
201F1F201F1F201F201F201F20202020201F201F201F201F1F1F20202020201C
1A17161616161616161616161616161716161616171616171716161617161716
1616161616161716161616161716131312121212121212121212121212121212
181919191919191919181E49494848484847445E9894949495959490C7F6F5F5
F5F5F5F5F5F4F1FFFFFFFFFFFFFFFFFFFFFFFFFFFFFFFFFFFFFFFFFFFFFFFFFF
FFFFFFFFFFFFFFFFFFFFFFFFFFFFFFFFFFFFFFFFFFFFFFFFFFFFFFFFFFFFFFFF
FFFFFFFFFFFFFFFFFFFFFFFFFFFFFFFFFFFFFFFFFFFFFFFFFFFFFFFFFFFFFFFF
FFFFFFFFFFFFFFFFFFFFFFFFFFFFFFFFFFFFFFFFFFFFFFFFFFFFFFFFFFFFFFFF
FFFFFF5B1F1F20201F1F1F201F2020202020201F201F201F1F1F20202020201F
1F201F1F201F201F1F2020201F20201F20201F1F2020201F1F1F201F1F1D1A17
1616161616161616161616161716171616161716161616161716171616161617
161616161716161616161412121212121212121212121212121212121A191919
1919191919193B4A4848474848445D9894949594949398E7F6F5F5F5F5F5F5F5
F0FFFFFFFFFFFFFFFFFFFFFFFFFFFFFFFFFFFFFFFFFFFFFFFFFFFFFFFFFFFFFF
FFFFFFFFFFFFFFFFFFFFFFFFFFFFFFFFFFFFFFFFFFFFFFFFFFFFFFFFFFFFFFFF
FFFFFFFFFFFFFFFFFFFFFFFFFFFFFFFFFFFFFFFFFFFFFFFFFFFFFFFFFFFFFFFF
FFFFFFFFFFFFFFFFFFFFFFFFFFFFFFFFFFFFFFFFFFFFFFFFFFFFFFFFFFFF331F
201F201F1F201F1F201F20202020202020201F2020201F1F1F1F1F201F1F1F20
2020202020201F20202020201F1F1F20201F1F201F201F1F1F20201D1B181616
1616161616161716161616161616161616161616161616171716161616161616
1717161616171612121212121212121212121212121212141A19191A19191919
182D4B4848484848445D98949494959490AAF6F5F5F5F5F5F5F5F1FFFFFFFFFF
FFFFFFFFFFFFFFFFFFFFFFFFFFFFFFFFFFFFFFFFFFFFFFFFFFFFFFFFFFFFFFFF
FFFFFFFFFFFFFFFFFFFFFFFFFFFFFFFFFFFFFFFFFFFFFFFFFFFFFFFFFFFFFFFF
FFFFFFFFFFFFFFFFFFFFFFFFFFFFFFFFFFFFFFFFFFFFFFFFFFFFFFFFFFFFFFFF
FFFFFFFFFFFFFFFFFFFFFFFFFFFFFFFFFFFFFFFFFFFFFFFFF8262020201F201F
1F201F2020201F1F2020201F201F20201F1F201F1F1F1F2020201F1F20201F20
20201F201F201F201F201F2020201F201F1F1F1F2020201F201D1B1817161616
1616161616161716161716161616171616161616161616171617161616161616
16171614121212121212121212121212121212171A1919191919191820484848
484848445D98949594959491C4F5F5F5F5F5F5F5F3F7FFFFFFFFFFFFFFFFFFFF
FFFFFFFFFFFFFFFFFFFFFFFFFFFFFFFFFFFFFFFFFFFFFFFFFFFFFFFFFFFFFFFF
FFFFFFFFFFFFFFFFFFFFFFFFFFFFFFFFFFFFFFFFFFFFFFFFFFFFFFFFFFFFFFFF
FFFFFFFFFFFFFFFFFFFFFFFFFFFFFFFFFFFFFFFFFFFFFFFFFFFFFFFFFFFFFFFF
FFFFFFFFFFFFFFFFFFFFFFFFFFFFFFFFFFFFFFD9201F20202020201F20202020
20201F1F20201F201F201F201F202020201F201F202020202020201F1F1F2020
202020201F201F1F1F20201F1F201F20201F1F201F1F1F1F1B18161616171617
1616161616161616161716161616161616161616171616161616161716171614
1212121212121212121212121212121919191919191919193E4A48484848445E
98949594959596E5F6F5F4F5F5F4F5F1FFFFFFFFFFFFFFFFFFFFFFFFFFFFFFFF
FFFFFFFFFFFFFFFFFFFFFFFFFFFFFFFFFFFFFFFFFFFFFFFFFFFFFFFFFFFFFFFF
FFFFFFFFFFFFFFFFFFFFFFFFFFFFFFFFFFFFFFFFFFFFFFFFFFFFFFFFFFFFFFFF
FFFFFFFFFFFFFFFFFFFFFFFFFFFFFFFFFFFFFFFFFFFFFFFFFFFFFFFFFFFFFFFF
FFFFFFFFFFFFFFFFFFFFFFFFFFFFA0201F1F201F2020202020201F1F201F1F20
1F1F1F201F201F1F1F1F2020202020201F1F201F202020201F1F1F1F20201F20
1F1F1F201F1F1F201F1F201F2020201F202020201F1F1B191616161616161716
1717161616161617171616161616171616161616161616171616161612121212
12121212131212121212131A191919191919182F4C4A4C4F4F4964A4A3A3A19C
93A6F5F4F5F5F5F5F5F0FFFFFFFFFFFFFFFFFFFFFFFFFFFFFFFFFFFFFFFFFFFF
FFFFFFFFFFFFFFFFFFFFFFFFFFFFFFFFFFFFFFFFFFFFFFFFFFFFFFFFFFFFFFFF
FFFFFFFFFFFFFFFFFFFFFFFFFFFFFFFFFFFFFFFFFFFFFFFFFFFFFFFFFFFFFFFF
FFFFFFFFFFFFFFFFFFFFFFFFFFFFFFFFFFFFFFFFFFFFFFFFFFFFFFFFFFFFFFFF
FFFFFFFFFFFFFFFFFF791F1F201F201F201F1F1F1F1F1F201F2020201F201F1F
201F201F1F201F20201F201F1F1F1F201F201F1F201F1F201F201F1F1F201F1F
201F1F1F1F2020202020201F201F20201F201F1F1A1917161616161617171616
1617161716161716161616161616161616161617161617161412121213121212
121212121212151A191919191918234A422F251E1A27444A54618092CEEFF4F5
F5F5F5F2FCFFFFFFFFFFFFFFFFFFFFFFFFFFFFFFFFFFFFFFFFFFFFFFFFFFFFFF
FFFFFFFFFFFFFFFFFFFFFFFFFFFFFFFFFFFFFFFFFFFFFFFFFFFFFFFFFFFFFFFF
FFFFFFFFFFFFFFFFFFFFFFFFFFFFFFFFFFFFFFFFFFFFFFFFFFFFFFFFFFFFFFFF
FFFFFFFFFFFFFFFFFFFFFFFFFFFFFFFFFFFFFFFFFFFFFFFFFFFFFFFFFFFFFFFF
FFFFFFFF6120202020201F201F1F1F201F1F1F20201F2020202020201F20201F
1F1F201F202020201F2020201F20201F1F201F1F201F1F201F1F20201F1F2020
201F202020201F1F201F20201F201F20201F1B19171616161716171716161616
1716171616161616161617161616161616161617151212121212121212121212
1212171A1919191A1609242C242424242424232324293F79BBEFECF5F5F4F3FF
FFFFFFFFFFFFFFFFFFFFFFFFFFFFFFFFFFFFFFFFFFFFFFFFFFFFFFFFFFFFFFFF
FFFFFFFFFFFFFFFFFFFFFFFFFFFFFFFFFFFFFFFFFFFFFFFFFFFFFFFFFFFFFFFF
FFFFFFFFFFFFFFFFFFFFFFFFFFFFFFFFFFFFFFFFFFFFFFFFFFFFFFFFFFFFFFFF
FFFFFFFFFFFFFFFFFFFFFFFFFFFFFFFFFFFFFFFFFFFFFFFFFFFFFFFFFFFFFF3F
1F2020201F201F20201F20202020201F20201F1F1F2020202020201F201F2020
2020201F1F1F1F20201F20201F1F1F201F1F201F1F202020201F1F20201F201F
1F20201F201F1F20201F201F20201F1F1B191715161616161616171616161616
161616161716161616161616171616171613121212121212121212131212191A
1A1507282424242424242423232424242323242662A6EAEFF1FFFFFFFFFFFFFF
FFFFFFFFFFFFFFFFFFFFFFFFFFFFFFFFFFFFFFFFFFFFFFFFFFFFFFFFFFFFFFFF
FFFFFFFFFFFFFFFFFFFFFFFFFFFFFFFFFFFFFFFFFFFFFFFFFFFFFFFFFFFFFFFF
FFFFFFFFFFFFFFFFFFFFFFFFFFFFFFFFFFFFFFFFFFFFFFFFFFFFFFFFFFFFFFFF
FFFFFFFFFFFFFFFFFFFFFFFFFFFFFFFFFFFFFFFFFFFFFFFFFFFF2C2020202020
1F201F20202020201F201F201F201F201F1F1F201F1F1F1F1F2020201F1F2020
201F1F201F1F20201F20201F201F1F1F1F2020201F201F1F1F201F201F20201F
20201F1F20201F1F1F1F1F201F1F1B1916161616161716161616161616161716
1616161616161616161616161614121212121212121212121213190827232424
242423242423232423232324232424242473D2FDFFFFFFFFFFFFFFFFFFFFFFFF
FFFFFFFFFFFFFFFFFFFFFFFFFFFFFFFFFFFFFFFFFFFFFFFFFFFFFFFFFFFFFFFF
FFFFFFFFFFFFFFFFFFFFFFFFFFFFFFFFFFFFFFFFFFFFFFFFFFFFFFFFFFFFFFFF
FFFFFFFFFFFFFFFFFFFFFFFFFFFFFFFFFFFFFFFFFFFFFFFFFFFFFFFFFFFFFFFF
FFFFFFFFFFFFFFFFFFFFFFFFFFFFFFFFFFFFFFFFF5261F20201F1F2020201F1F
201F1F1F1F1F201F1F201F201F1F2020201F2020201F201F1F1F20201F201F20
2020201F1F1F201F1F1F201F1F2020201F201F1F20201F2020201F1F20202020
20201F2020201F201F201F1F1B1A161616161616171616161616161616161616
16161616161616161715111212121212121212120F1B24242424242424242424
242424242423232324232324244DC4FFFFFFFFFFFFFFFFFFFFFFFFFFFFFFFFFF
FFFFFFFFFFFFFFFFFFFFFFFFFFFFFFFFFFFFFFFFFFFFFFFFFFFFFFFFFFFFFFFF
FFFFFFFFFFFFFFFFFFFFFFFFFFFFFFFFFFFFFFFFFFFFFFFFFFFFFFFFFFFFFFFF
FFFFFFFFFFFFFFFFFFFFFFFFFFFFFFFFFFFFFFFFFFFFFFFFFFFFFFFFFFFFFFFF
FFFFFFFFFFFFFFFFFFFFFFFFFFFFFFE522201F1F20201F20201F201F20202020
20201F1F1F20202020201F20202020201F1F1F1F1F1F201F201F1F20201F2020
20201F1F2020201F1F201F1F201F201F20202020201F1F1F20201F201F1F2020
201F20201F20201F201F1C1A1716161617161616161617161617161617161616
1616161616171312121212121212082724242424242324232323242323242324
23232424242424242425ABFFFFFFFFFFFFFFFFFFFFFFFFFFFFFFFFFFFFFFFFFF
FFFFFFFFFFFFFFFFFFFFFFFFFFFFFFFFFFFFFFFFFFFFFFFFFFFFFFFFFFFFFFFF
FFFFFFFFFFFFFFFFFFFFFFFFFFFFFFFFFFFFFFFFFFFFFFFFFFFFFFFFFFFFFFFF
FFFFFFFFFFFFFFFFFFFFFFFFFFFFFFFFFFFFFFFFFFFFFFFFFFFFFFFFFFFFFFFF
FFFFFFFFFFFFFFFFFFFFBF201F1F201F1F1F20201F20201F201F20201F1F201F
201F201F1F20201F201F2020201F201F1F20202020201F20201F1F1F20201F20
201F2020202020202020201F1F1F201F2020202020201F1F20201F201F1F2020
201F1F20202020201D1A17161616171616161616161616161617161616161616
1617151212121212042424242424242423242424242324242324242424232424
242423232423A0FFFFFFFFFFFFFFFFFFFFFFFFFFFFFFFFFFFFFFFFFFFFFFFFFF
FFFFFFFFFFFFFFFFFFFFFFFFFFFFFFFFFFFFFFFFFFFFFFFFFFFFFFFFFFFFFFFF
FFFFFFFFFFFFFFFFFFFFFFFFFFFFFFFFFFFFFFFFFFFFFFFFFFFFFFFFFFFFFFFF
FFFFFFFFFFFFFFFFFFFFFFFFFFFFFFFFFFFFFFFFFFFFFFFFFFFFFFFFFFFFFFFF
FFFFFFFFFF991F1F1F1F1F201F1F20201F1F201F201F2020201F1F1F1F1F1F20
201F1F201F201F202020201F201F1F1F2020202020201F1F1F201F201F1F1F20
1F201F202020201F2020201F2020201F20201F201F201F1F202020201F201F20
20202020201F1D1B171615161617161616161616161616161617161716161612
1212082324232424242424242423242323242424232423242424232324242423
2424AAFFFFFFFFFFFFFFFFFFFFFFFFFFFFFFFFFFFFFFFFFFFFFFFFFFFFFFFFFF
FFFFFFFFFFFFFFFFFFFFFFFFFFFFFFFFFFFFFFFFFFFFFFFFFFFFFFFFFFFFFFFF
FFFFFFFFFFFFFFFFFFFFFFFFFFFFFFFFFFFFFFFFFFFFFFFFFFFFFFFFFFFFFFFF
FFFFFFFFFFFFFFFFFFFFFFFFFFFFFFFFFFFFFFFFFFFFFFFFFFFFFFFFFFFFFFFF
841F201F1F20201F1F2020201F201F20201F20201F201F1F202020201F201F20
201F1F2020201F202020201F1F201F1F20201F1F1F2020201F20201F1F1F2020
1F2020202020201F201F1F1F201F1F201F20201F1F201F20201F1F1F1F1F1F1F
201F201F1D1A181616161616161616171616161616161616161616140F272323
232324242324242424242423232424232323232423242423232324232324C6FF
FFFFFFFFFFFFFFFFFFFFFFFFFFFFFFFFFFFFFFFFFFFFFFFFFFFFFFFFFFFFFFFF
FFFFFFFFFFFFFFFFFFFFFFFFFFFFFFFFFFFFFFFFFFFFFFFFFFFFFFFFFFFFFFFF
FFFFFFFFFFFFFFFFFFFFFFFFFFFFFFFFFFFFFFFFFFFFFFFFFFFFFFFFFFFFFFFF
FFFFFFFFFFFFFFFFFFFFFFFFFFFFFFFFFFFFFFFFFFFFFFFFFFFFFF721F202020
202020201F1F1F20201F20201F201F20201F1F1F201F1F1F201F1F201F1F2020
2020201F1F20202020202020201F1F201F1F20201F20201F2020201F20201F1F
201F201F1F20201F202020202020201F1F1F201F201F201F2020201F20201F1F
201F1E1A18161616161617161616171716161616161716132423242423242424
242424242424232324232323242323232424242324242424243FFFFFFFFFFFFF
FFFFFFFFFFFFFFFFFFFFFFFFFFFFFFFFFFFFFFFFFFFFFFFFFFFFFFFFFFFFFFFF
FFFFFFFFFFFFFFFFFFFFFFFFFFFFFFFFFFFFFFFFFFFFFFFFFFFFFFFFFFFFFFFF
FFFFFFFFFFFFFFFFFFFFFFFFFFFFFFFFFFFFFFFFFFFFFFFFFFFFFFFFFFFFFFFF
FFFFFFFFFFFFFFFFFFFFFFFFFFFFFFFFFFFFFFFFFFFF6420201F1F2020201F20
2020201F20201F20201F201F1F1F201F20201F2020201F1F20201F201F1F2020
1F1F1F1F201F1F20201F1F20201F2020201F20201F201F1F1F201F20201F1F20
1F201F20201F1F201F1F1F20201F201F201F201F1F201F1F1F20201F1F20201F
1E1B181616161616171616161616161617002423232424242424242423242424
242324232423242423232324242424242423232323A2FFFFFFFFFFFFFFFFFFFF
FFFFFFFFFFFFFFFFFFFFFFFFFFFFFFFFFFFFFFFFFFFFFFFFFFFFFFFFFFFFFFFF
FFFFFFFFFFFFFFFFFFFFFFFFFFFFFFFFFFFFFFFFFFFFFFFFFFFFFFFFFFFFFFFF
FFFFFFFFFFFFFFFFFFFFFFFFFFFFFFFFFFFFFFFFFFFFFFFFFFFFFFFFFFFFFFFF
FFFFFFFFFFFFFFFFFFFFFFFFFFFFFFFFFF562020201F1F1F1F202020201F2020
201F1F1F2020201F1F1F1F2020201F1F201F201F1F1F1F201F1F1F1F20202020
201F201F1F1F1F201F20201F20201F202020202020201F201F201F1F1F20201F
1F1F20202020201F201F201F201F2020201F1F201F1F1F2020202020201F1E1B
1917161616161616161617132623232324242424242324232424232424242424
2424232324242423242424242324242324CEFFFFFFFFFFFFFFFFFFFFFFFFFFFF
FFFFFFFFFFFFFFFFFFFFFFFFFFFFFFFFFFFFFFFFFFFFFFFFFFFFFFFFFFFFFFFF
FFFFFFFFFFFFFFFFFFFFFFFFFFFFFFFFFFFFFFFFFFFFFFFFFFFFFFFFFFFFFFFF
FFFFFFFFFFFFFFFFFFFFFFFFFFFFFFFFFFFFFFFFFFFFFFFFFFFFFFFFFFFFFFFF
FFFFFFFFFFFFFFFFFFFFFFFF451F201F201F1F2020201F1F1F201F201F202020
201F201F1F1F1F20201F1F1F20202020202020201F201F20201F1F1F1F202020
1F1F1F1F201F1F201F1F201F201F1F201F20201F20201F2020201F1F201F2020
201F2020201F2020201F20202020201F201F2020201F2020201F201F1F1B1816
1616161716160024242423242424232423242424242324242323232424242423
24242323242424242423232484FFFFFFFFFFFFFFFFFFFFFFFFFFFFFFFFFFFFFF
FFFFFFFFFFFFFFFFFFFFFFFFFFFFFFFFFFFFFFFFFFFFFFFFFFFFFFFFFFFFFFFF
FFFFFFFFFFFFFFFFFFFFFFFFFFFFFFFFFFFFFFFFFFFFFFFFFFFFFFFFFFFFFFFF
FFFFFFFFFFFFFFFFFFFFFFFFFFFFFFFFFFFFFFFFFFFFFFFFFFFFFFFFFFFFFFFF
FFFFFFFFFFFFFF371F1F1F1F2020201F1F1F1F20201F1F1F201F1F1F2020201F
2020201F1F1F201F20201F1F1F20201F1F20201F20201F1F1F201F1F1F20201F
201F201F2020202020201F20202020201F1F1F1F201F20201F201F201F202020
1F1F20201F1F1F1F1F2020201F1F201F1F1F201F1F20202020201E1B18161616
1326242423242324242423242424242324242423232424232324242424242324
2324242423232423DFFFFFFFFFFFFFFFFFFFFFFFFFFFFFFFFFFFFFFFFFFFFFFF
FFFFFFFFFFFFFFFFFFFFFFFFFFFFFFFFFFFFFFFFFFFFFFFFFFFFFFFFFFFFFFFF
FFFFFFFFFFFFFFFFFFFFFFFFFFFFFFFFFFFFFFFFFFFFFFFFFFFFFFFFFFFFFFFF
FFFFFFFFFFFFFFFFFFFFFFFFFFFFFFFFFFFFFFFFFFFFFFFFFFFFFFFFFFFFFFFF
FFFF2E20202020202020201F1F1F201F20201F1F2020201F1F1F201F1F1F1F20
201F201F20201F2020201F1F1F202020201F202020201F2020201F201F201F20
201F1F20201F20201F2020201F201F1F201F1F1F201F1F201F1F201F1F201F20
1F2020201F20201F1F1F1F201F201F1F20201F202020201F1F1B1A0123242423
24242424242424242424242425486B79714D2A23242424232424242424242423
242324AAFFFFFFFFFFFFFFFFFFFFFFFFFFFFFFFFFFFFFFFFFFFFFFFFFFFFFFFF
FFFFFFFFFFFFFFFFFFFFFFFFFFFFFFFFFFFFFFFFFFFFFFFFFFFFFFFFFFFFFFFF
FFFFFFFFFFFFFFFFFFFFFFFFFFFFFFFFFFFFFFFFFFFFFFFFFFFFFFFFFFFFFFFF
FFFFFFFFFFFFFFFFFFFFFFFFFFFFFFFFFFFFFFFFFFFFFFFFFFFFFFFFFF282020
1F1F201F1F201F201F1F20202020201F1F201F201F201F201F20201F1F201F1F
1F20201F1F1F20201F1F201F201F1F1F201F1F1F1F1F1F20202020201F1F201F
1F201F201F201F1F1F201F20201F201F1F2020201F2020201F1F20201F1F1F20
1F201F1F20201F1F1F1F1F201F1F1F201F1F1F20202000242424232424242323
2324232323244DBBFFFFFFFFFFCC5B24242424242423242424232424232456FF
FFFFFFFFFFFFFFFFFFFFFFFFFFFFFFFFFFFFFFFFFFFFFFFFFFFFFFFFFFFFFFFF
FFFFFFFFFFFFFFFFFFFFFFFFFFFFFFFFFFFFFFFFFFFFFFFFFFFFFFFFFFFFFFFF
FFFFFFFFFFFFFFFFFFFFFFFFFFFFFFFFFFFFFFFFFFFFFFFFFFFFFFFFFFFFFFFF
FFFFFFFFFFFFFFFFFFFFFFFFFFFFFFFFFFFFFFFFFFFFFFFF252020201F201F1F
201F201F20201F1F1F1F201F1F202020201F20201F1F201F20201F202020201F
1F1F1F202020201F201F2020201F1F1F2020202020201F20201F20202020201F
201F1F201F201F1F2020201F1F20202020201F1F1F2020201F201F2020201F1F
201F201F1F20201F20201F2020201F1F1A262423232323232323242324242323
63F9FFFFFFFFFFFFFFFF7E232424232324242424242324242424E4FFFFFFFFFF
FFFFFFFFFFFFFFFFFFFFFFFFFFFFFFFFFFFFFFFFFFFFFFFFFFFFFFFFFFFFFFFF
FFFFFFFFFFFFFFFFFFFFFFFFFFFFFFFFFFFFFFFFFFFFFFFFFFFFFFFFFFFFFFFF
FFFFFFFFFFFFFFFFFFFFFFFFFFFFFFFFFFFFFFFFFFFFFFFFFFFFFFFFFFFFFFFF
FFFFFFFFFFFFFFFFFFFFFFFFFFFFFFFFFFFFFF232020201F1F1F201F1F1F201F
1F201F1F20201F2020201F1F201F202020201F1F20201F1F1F1F1F202020201F
1F201F1F20201F20201F1F202020201F20201F2020202020202020201F1F2020
202020201F2020201F1F1F1F201F201F1F20201F201F201F201F20201F201F20
1F201F20201F2020201F211024242424242424232424232424234DFCFFFFFFFF
FFFFFFFFFFFF5F2323242424232423232423242423C5FFFFFFFFFFFFFFFFFFFF
FFFFFFFFFFFFFFFFFFFFFFFFFFFFFFFFFFFFFFFFFFFFFFFFFFFFFFFFFFFFFFFF
FFFFFFFFFFFFFFFFFFFFFFFFFFFFFFFFFFFFFFFFFFFFFFFFFFFFFFFFFFFFFFFF
FFFFFFFFFFFFFFFFFFFFFFFFFFFFFFFFFFFFFFFFFFFFFFFFFFFFFFFFFFFFFFFF
FFFFFFFFFFFFFFFFFFFFFFFFFFFF211F20201F20201F1F1F201F1F2020201F1F
1F1F1F1F201F1F201F2020201F201F1F201F201F201F2020201F1F20201F1F20
1F20201F20201F20201F201F2020202020202020201F201F1F1F1F1F1F202020
20201F1F1F1F2020201F1F1F2020201F1F201F1F1F1F1F1F1F1F20201F20201F
20201F202021052324242423242424232424232428C1FFFFFFFFFFFFFFFFFFFF
FFE53524242423242423242324242323B2FFFFFFFFFFFFFFFFFFFFFFFFFFFFFF
FFFFFFFFFFFFFFFFFFFFFFFFFFFFFFFFFFFFFFFFFFFFFFFFFFFFFFFFFFFFFFFF
FFFFFFFFFFFFFFFFFFFFFFFFFFFFFFFFFFFFFFFFFFFFFFFFFFFFFFFFFFFFFFFF
FFFFFFFFFFFFFFFFFFFFFFFFFFFFFFFFFFFFFFFFFFFFFFFFFFFFFFFFFFFFFFFF
FFFFFFFFFFFFFFFFFF211F201F20201F20201F1F201F1F20201F20201F1F2020
1F1F1F1F201F1F1F1F20202020201F1F201F1F1F201F20201F1F1F1F201F2020
1F20201F201F201F1F1F201F20202020201F1F201F1F2020202020201F201F1F
20202020201F201F1F1F20201F201F20201F1F201F1F1F201F1F2020201F2020
21012424242424242323242324232448FFFFFFFFFFFFFFFFFFFFFFFFFF5F2423
232324242423232424232496FFFFFFFFFFFFFFFFFFFFFFFFFFFFFFFFFFFFFFFF
FFFFFFFFFFFFFFFFFFFFFFFFFFFFFFFFFFFFFFFFFFFFFFFFFFFFFFFFFFFFFFFF
FFFFFFFFFFFFFFFFFFFFFFFFFFFFFFFFFFFFFFFFFFFFFFFFFFFFFFFFFFFFFFFF
FFFFFFFFFFFFFFFFFFFFFFFFFFFFFFFFFFFFFFFFFFFFFFFFFFFFFFFFFFFFFFFF
FFFFFFFF211F1F1F201F1F1F1F1F1F1F201F201F1F1F201F1F1F1F1F1F1F1F20
1F1F1F201F1F201F1F1F1F1F201F1F1F1F1F1F1F1F1F1F1F1F1F201F201F1F1F
1F1F1F1F1F1F1F1F1F1F1F1F1F1F1F1F1F201F20201F1F1F201F1F1F1F1F1F1F
1F1F201F1F1F1F1F1F1F1F1F1F1F1F1F1F1F1F1F1F201F1F201F1F2000232423
242424242423232323246BFFFFFFFFFFFFFFFFFFFFFFFFFF8D24242324242423
2424232324248AFFFFFFFFFFFFFFFFFFFFFFFFFFFFFFFFFFFFFFFFFFFFFFFFFF
FFFFFFFFFFFFFFFFFFFFFFFFFFFFFFFFFFFFFFFFFFFFFFFFFFFFFFFFFFFFFFFF
FFFFFFFFFFFFFFFFFFFFFFFFFFFFFFFFFFFFFFFFFFFFFFFFFFFFFFFFFFFFFFFF
FFFFFFFFFFFFFFFFFFFFFFFFFFFFFFFFFFFFFFFFFFFFFFFFFFFFFFFFFFFFFF26
2524242525242524242425242524242424242525252524242425242424242424
2424242425242424252525242424242424242425252424242425242525242524
2524252425242525242524242525242525242525242424242524242425252525
2524252525242425242424242424252525242524242426002424232324242424
24242424237DFFFFFFFFFFFFFFFFFFFFFFFFFF9A232424242323242323232423
2481FFFFFFFFFFFFFFFFFFFFFFFFFFFFFFFFFFFFFFFFFFFFFFFFFFFFFFFFFFFF
FFFFFFFFFFFFFFFFFFFFFFFFFFFFFFFFFFFFFFFFFFFFFFFFFFFFFFFFFFFFFFFF
FFFFFFFFFFFFFFFFFFFFFFFFFFFFFFFFFFFFFFFFFFFFFFFFFFFFFFFFFFFFFFFF
FFFFFFFFFFFFFFFFFFFFFFFFFFFFFFFFFFFFFFFFFFFFFFFFFFFF2D2C2C2C2C2C
2C2C2C2C2C2C2C2C2C2C2C2C2C2C2C2C2C2C2C2C2C2C2C2C2C2C2C2C2C2C2B2C
2C2C2C2C2C2C2C2C2C2C2C2C2C2C2C2C2C2C2C2C2C2C2C2C2C2C2C2C2C2C2C2C
2C2C2C2C2C2C2C2C2C2C2C2C2C2C2C2C2C2C2C2C2C2C2C2C2B2C2C2C2C2C2C2C
2C2C2C2C2C2C2C2C2C2C2C2C2C2C2C2C2C2C0123242424232324242424232424
72FFFFFFFFFFFFFFFFFFFFFFFFFF912424242424232424242323232488FFFFFF
FFFFFFFFFFFFFFFFFFFFFFFFFFFFFFFFFFFFFFFFFFFFFFFFFFFFFFFFFFFFFFFF
FFFFFFFFFFFFFFFFFFFFFFFFFFFFFFFFFFFFFFFFFFFFFFFFFFFFFFFFFFFFFFFF
FFFFFFFFFFFFFFFFFFFFFFFFFFFFFFFFFFFFFFFFFFFFFFFFFFFFFFFFFFFFFFFF
FFFFFFFFFFFFFFFFFFFFFFFFFFFFFFFFFFFFFFFFFF2D2C2C2C2C2C2C2C2C2C2C
2C2C2C2C2C2C2C2C2C2C2C2C2C2C2C2C2C2C2C2C2C2C2C2C2C2C2C2C2C2C2C2C
2C2C2C2C2C2C2C2C2C2C2C2C2C2C2C2C2C2C2C2C2C2C2C2C2C2C2C2C2C2C2C2C
2C2C2C2C2C2C2C2C2C2C2C2C2C2C2C2C2C2C2C2C2C2C2B2C2C2C2C2B2C2C2C2C
2C2C2C2C2C2C2C2C2C2C2C2C2C04242423232423242323242424234DFFFFFFFF
FFFFFFFFFFFFFFFFFF672423242424242424242423242494FFFFFFFFFFFFFFFF
FFFFFFFFFFFFFFFFFFFFFFFFFFFFFFFFFFFFFFFFFFFFFFFFFFFFFFFFFFFFFFFF
FFFFFFFFFFFFFFFFFFFFFFFFFFFFFFFFFFFFFFFFFFFFFFFFFFFFFFFFFFFFFFFF
FFFFFFFFFFFFFFFFFFFFFFFFFFFFFFFFFFFFFFFFFFFFFFFFFFFFFFFFFFFFFFFF
FFFFFFFFFFFFFFFFFFFFFFFFFFFFFFFF2D2C2C2C2C2C2C2C2C2C2C2C2C2C2C2C
2C2C2C2C2C2C2C2C2C2C2C2C2C2C2C2C2C2C2C2C2C2C2C2C2C2C2C2C2C2C2C2C
2C2C2C2C2C2C2C2C2C2C2C2C2C2C2C2C2C2C2C2C2C2C2C2C2C2C2C2C2C2C2C2C
2C2C2C2C2C2C2C2C2C2C2C2C2C2C2C2C2C2C2C2C2C2C2C2C2C2C2C2C2C2C2C2C
2C2C2C2C2C2C2C2C0A232424242323242423242424242AD4FFFFFFFFFFFFFFFF
FFFFFFF23B24242424242424242424242324AEFFFFFFFFFFFFFFFFFFFFFFFFFF
FFFFFFFFFFFFFFFFFFFFFFFFFFFFFFFFFFFFFFFFFFFFFFFFFFFFFFFFFFFFFFFF
FFFFFFFFFFFFFFFFFFFFFFFFFFFFFFFFFFFFFFFFFFFFFFFFFFFFFFFFFFFFFFFF
FFFFFFFFFFFFFFFFFFFFFFFFFFFFFFFFFFFFFFFFFFFFFFFFFFFFFFFFFFFFFFFF
FFFFFFFFFFFFFFFFFFFFFF2E2C2C2C2C2C2C2C2C2C2C2C2C2C2C2C2C2C2C2C2C
2C2C2C2C2C2C2B2C2C2C2C2C2C2C2C2C2C2C2C2C2C2C2C2C2C2C2C2C2C2C2C2C
2C2C2C2C2C2C2C2C2C2C2C2C2B2C2C2C2C2C2C2C2C2C2C2C2C2C2C2C2C2C2C2B
2C2C2C2C2C2B2C2C2C2C2C2C2B2C2C2C2C2C2C2C2C2C2C2C2C2C2C2C2C2C2C2C
2C2C2C11232424232423242424232424242458FFFFFFFFFFFFFFFFFFFFFF7323
23242423242424242324232324C0FFFFFFFFFFFFFFFFFFFFFFFFFFFFFFFFFFFF
FFFFFFFFFFFFFFFFFFFFFFFFFFFFFFFFFFFFFFFFFFFFFFFFFFFFFFFFFFFFFFFF
FFFFFFFFFFFFFFFFFFFFFFFFFFFFFFFFFFFFFFFFFFFFFFFFFFFFFFFFFFFFFFFF
FFFFFFFFFFFFFFFFFFFFFFFFFFFFFFFFFFFFFFFFFFFFFFFFFFFFFFFFFFFFFFFF
FFFFFFFFFFFF2F2C2C2C2C2C2C2C2C2C2C2C2C2C2C2C2C2C2C2C2C2C2C2C2C2C
2C2C2C2C2C2C2C2C2C2C2C2C2C2C2C2C2B2C2C2C2C2C2C2C2C2C2C2C2B2C2C2C
2C2C2C2C2C2C2C2C2C2C2C2C2C2C2C2C2C2C2C2C2C2C2C2C2C2C2C2C2C2C2C2C
2C2C2C2C2C2C2C2C2C2C2C2C2C2C2C2C2C2C2C2C2C2C2C2C2C2C2C2C2C2C2225
24242424242423232324242424247DFFFFFFFFFFFFFFFFFFA527242324242423
2424242424242424D8FFFFFFFFFFFFFFFFFFFFFFFFFFFFFFFFFFFFFFFFFFFFFF
FFFFFFFFFFFFFFFFFFFFFFFFFFFFFFFFFFFFFFFFFFFFFFFFFFFFFFFFFFFFFFFF
FFFFFFFFFFFFFFFFFFFFFFFFFFFFFFFFFFFFFFFFFFFFFFFFFFFFFFFFFFFFFFFF
FFFFFFFFFFFFFFFFFFFFFFFFFFFFFFFFFFFFFFFFFFFFFFFFFFFFFFFFFFFFFFFF
FF322C2C2C2C2C2C2C2C2C2C2C2C2C2C2C2C2C2C2C2B2C2C2C2C2C2C2C2C2C2C
2C2C2B2C2C2C2C2C2C2C2C2C2C2C2C2C2C2C2C2C2C2C2C2C2C2C2C2C2C2C2C2C
2C2C2C2B2C2C2C2C2C2C2C2C2C2C2C2C2C2C2C2C2C2C2C2C2C2C2C2C2C2C2C2C
2B2C2B2C2C2C2C2C2C2C2C2C2C2C2C2C2C2C2C2C2C2C2B2B2C2C002323242423
2323242424232424242361DEFFFFFFFFFFED7427242423232424232324242324
24233DFFFFFFFFFFFFFFFFFFFFFFFFFFFFFFFFFFFFFFFFFFFFFFFFFFFFFFFFFF
FFFFFFFFFFFFFFFFFFFFFFFFFFFFFFFFFFFFFFFFFFFFFFFFFFFFFFFFFFFFFFFF
FFFFFFFFFFFFFFFFFFFFFFFFFFFFFFFFFFFFFFFFFFFFFFFFFFFFFFFFFFFFFFFF
FFFFFFFFFFFFFFFFFFFFFFFFFFFFFFFFFFFFFFFFFFFFFFFFFFFFFFFF362C2C2C
2C2C2C2C2C2C2C2C2C2C2C2C2C2C2C2C2C2C2C2C2C2C2C2C2C2C2C2C2C2C2C2C
2C2C2C2C2C2C2C2C2C2C2C2C2C2C2C2C2C2C2C2C2C2C2C2C2C2C2C2C2C2C2C2C
2C2C2C2C2C2C2C2C2C2C2C2C2C2C2C2C2B2C2C2C2C2C2C2C2C2C2C2C2C2C2C2C
2C2C2C2C2C2C2C2C2C2C2B2C2C2C2C2C2C2C2B2D2B0024232324242424242423
242323242324365F8B988E663D2424242323232324242324242323242390FFFF
FFFFFFFFFFFFFFFFFFFFFFFFFFFFFFFFFFFFFFFFFFFFFFFFFFFFFFFFFFFFFFFF
FFFFFFFFFFFFFFFFFFFFFFFFFFFFFFFFFFFFFFFFFFFFFFFFFFFFFFFFFFFFFFFF
FFFFFFFFFFFFFFFFFFFFFFFFFFFFFFFFFFFFFFFFFFFFFFFFFFFFFFFFFFFFFFFF
FFFFFFFFFFFFFFFFFFFFFFFFFFFFFFFFFFFFFFFFFFFFFF3E2B2C2C2C2C2C2C2C
2C2C2C2C2C2C2C2C2C2C2C2C2C2C2C2C2C2C2C2C2C2C2C2C2C2C2C2C2C2C2C2C
2C2C2C2C2C2C2C2C2C2C2C2C2C2C2C2C2C2C2C2C2C2C2C2C2C2C2C2C2C2C2C2C
2C2C2C2C2C2C2C2C2C2C2C2C2C2C2C2C2C2C2C2C2C2C2C2C2C2C2C2C2C2C2B2C
2C2C2C2C2C2C2C2C2C2C2B2C2720222112252423242423232424242324242424
232424242423232423232424242424232424242424242423C1FFFFFFFFFFFFFF
FFFFFFFFFFFFFFFFFFFFFFFFFFFFFFFFFFFFFFFFFFFFFFFFFFFFFFFFFFFFFFFF
FFFFFFFFFFFFFFFFFFFFFFFFFFFFFFFFFFFFFFFFFFFFFFFFFFFFFFFFFFFFFFFF
FFFFFFFFFFFFFFFFFFFFFFFFFFFFFFFFFFFFFFFFFFFFFFFFFFFFFFFFFFFFFFFF
FFFFFFFFFFFFFFFFFFFFFFFFFFFFFFFFFFFF4A2C2C2C2C2C2C2C2C2B2B2C2C2C
2C2C2C2C2C2C2C2C2C2C2C2C2C2C2C2C2C2C2C2C2B2C2C2C2C2C2C2B2C2C2C2C
2C2C2C2C2C2C2C2C2C2C2C2C2C2C2C2C2C2C2B2C2C2C2C2C2C2C2C2C2C2C2C2C
2C2C2C2C2C2C2C2C2C2C2C2C2B2C2C2C2C2C2C2C2C2C2C2C2C2C2C2C2C2C2C2C
2C2C2B2C27202222212121200024242424232423242424232323242424242424
2424242424232324232424242324242324245CFFFFFFFFFFFFFFFFFFFFFFFFFF
FFFFFFFFFFFFFFFFFFFFFFFFFFFFFFFFFFFFFFFFFFFFFFFFFFFFFFFFFFFFFFFF
FFFFFFFFFFFFFFFFFFFFFFFFFFFFFFFFFFFFFFFFFFFFFFFFFFFFFFFFFFFFFFFF
FFFFFFFFFFFFFFFFFFFFFFFFFFFFFFFFFFFFFFFFFFFFFFFFFFFFFFFFFFFFFFFF
FFFFFFFFFFFFFFFFFFFFFFFFFF5A2C2C2C2C2C2C2C2C2C2C2B2C2C2C2C2C2C2C
2C2C2C2C2C2C2C2C2C2C2C2C2C2C2C2C2C2C2C2C2B2C2C2C2C2C2C2C2C2C2C2C
2C2C2C2C2C2C2C2C2C2C2C2C2C2C2C2C2C2C2B2C2C2C2C2C2B2C2C2C2C2C2B2C
2C2C2B2C2C2C2C2C2C2C2C2C2C2C2C2C2C2C2C2C2C2C2C2C2C2C2B2C28202222
212121212121200C242424242423242424232423232424232424242424232424
23242424232424242423242424A7FFFFFFFFFFFFFFFFFFFFFFFFFFFFFFFFFFFF
FFFFFFFFFFFFFFFFFFFFFFFFFFFFFFFFFFFFFFFFFFFFFFFFFFFFFFFFFFFFFFFF
FFFFFFFFFFFFFFFFFFFFFFFFFFFFFFFFFFFFFFFFFFFFFFFFFFFFFFFFFFFFFFFF
FFFFFFFFFFFFFFFFFFFFFFFFFFFFFFFFFFFFFFFFFFFFFFFFFFFFFFFFFFFFFFFF
FFFFFFFFFFFFFFFF682C2C2C2C2C2C2C2C2C2C2C2C2C2C2C2C2B2C2C2C2C2C2C
2C2C2C2C2C2C2C2C2C2C2C2C2C2C2C2C2C2C2B2C2C2C2C2C2C2C2C2C2C2C2C2C
2C2C2C2C2C2C2C2C2C2C2C2C2C2C2C2C2C2B2C2C2C2C2C2C2C2C2C2C2C2C2C2C
2C2C2C2C2C2C2C2C2C2C2C2C2C2B2C2C2C2C2B2C272022222120202121202021
2021200024242424242423242423242424242324242323242423232424232424
242424242324247FFFFFFFFFFFFFFFFFFFFFFFFFFFFFFFFFFFFFFFFFFFFFFFFF
FFFFFFFFFFFFFFFFFFFFFFFFFFFFFFFFFFFFFFFFFFFFFFFFFFFFFFFFFFFFFFFF
FFFFFFFFFFFFFFFFFFFFFFFFFFFFFFFFFFFFFFFFFFFFFFFFFFFFFFFFFFFFFFFF
FFFFFFFFFFFFFFFFFFFFFFFFFFFFFFFFFFFFFFFFFFFFFFFFFFFFFFFFFFFFFFFF
FFFFFF742C2C2C2C2C2C2C2C2C2C2C2C2C2C2C2C2C2C2C2C2C2C2C2C2C2C2C2C
2C2C2C2C2C2C2C2C2C2C2C2C2C2C2C2C2C2C2C2C2C2C2C2C2C2C2C2C2C2C2C2C
2C2C2C2C2C2C2C2C2C2C2C2C2C2C2C2C2C2C2C2C2C2B2C2C2C2C2C2C2C2C2C2C
2C2C2C2C2C2C2C2C2C2C2B2B2520222220212121212020202121212121201810
2424232423232424242423242424232424242324232424232324232323232424
242BF5FFFFFFFFFFFFFFFFFFFFFFFFFFFFFFFFFFFFFFFFFFFFFFFFFFFFFFFFFF
FFFFFFFFFFFFFFFFFFFFFFFFFFFFFFFFFFFFFFFFFFFFFFFFFFFFFFFFFFFFFFFF
FFFFFFFFFFFFFFFFFFFFFFFFFFFFFFFFFFFFFFFFFFFFFFFFFFFFFFFFFFFFFFFF
FFFFFFFFFFFFFFFFFFFFFFFFFFFFFFFFFFFFFFFFFFFFFFFFFFFFFFFFFFFF852C
2C2C2C2C2C2C2C2C2C2C2C2C2C2C2C2C2C2C2C2C2C2C2C2C2C2C2C2C2C2C2C2C
2C2B2C2C2C2C2C2C2C2C2C2C2C2C2C2C2C2C2C2C2C2C2C2B2C2C2C2C2C2C2C2C
2C2C2C2C2C2C2C2C2C2C2C2C2C2C2C2C2C2C2C2C2C2C2C2C2C2C2C2C2C2C2C2C
2C2C2C2B242021222121212121212121212120212021212020230A2424242423
2423242324232424232424242323242424242324242423232324242491F9FFFF
FFFFFFFFFFFFFFFFFFFFFFFFFFFFFFFFFFFFFFFFFFFFFFFFFFFFFFFFFFFFFFFF
FFFFFFFFFFFFFFFFFFFFFFFFFFFFFFFFFFFFFFFFFFFFFFFFFFFFFFFFFFFFFFFF
FFFFFFFFFFFFFFFFFFFFFFFFFFFFFFFFFFFFFFFFFFFFFFFFFFFFFFFFFFFFFFFF
FFFFFFFFFFFFFFFFFFFFFFFFFFFFFFFFFFFFFFFFFFFFFFFFFF962C2C2C2C2C2C
2C2C2C2C2C2C2C2C2B2C2C2C2C2C2C2C2C2C2C2C2C2C2C2C2C2C2C2C2C2C2C2C
2C2C2C2C2B2C2C2C2C2C2C2C2C2C2C2C2C2C2B2C2C2C2C2C2C2C2C2C2C2C2C2C
2C2C2C2C2C2C2C2C2C2C2C2C2C2C2C2C2C2C2C2C2C2C2C2C2C2B2B2B23212222
2120212021212020202020212021212121212123202100232424242324242323
2424232323242423232424242323232424242423232466D2D5F2FFFFFFFFFFFF
FFFFFFFFFFFFFFFFFFFFFFFFFFFFFFFFFFFFFFFFFFFFFFFFFFFFFFFFFFFFFFFF
FFFFFFFFFFFFFFFFFFFFFFFFFFFFFFFFFFFFFFFFFFFFFFFFFFFFFFFFFFFFFFFF
FFFFFFFFFFFFFFFFFFFFFFFFFFFFFFFFFFFFFFFFFFFFFFFFFFFFFFFFFFFFFFFF
FFFFFFFFFFFFFFFFFFFFFFFFFFFFFFFFFFFFFFFFBB2C2C2C2C2C2C2C2C2C2B2C
2C2C2C2C2C2C2C2C2C2C2C2C2C2C2C2C2C2C2C2C2C2C2C2C2C2C2C2C2C2C2C2C
2C2C2C2C2C2C2C2C2C2C2C2C2C2C2C2C2C2C2C2C2C2C2C2C2C2C2C2C2C2C2C2C
2C2C2C2C2C2C2C2C2C2C2C2C2C2C2C2C2C2C2C2B232022212121212021212121
2121212021212121212120212222202021220024232323242424242423232324
242324242424232424242324232324245ECFD6DAD6E3FFFFFFFFFFFFFFFFFFFF
FFFFFFFFFFFFFFFFFFFFFFFFFFFFFFFFFFFFFFFFFFFFFFFFFFFFFFFFFFFFFFFF
FFFFFFFFFFFFFFFFFFFFFFFFFFFFFFFFFFFFFFFFFFFFFFFFFFFFFFFFFFFFFFFF
FFFFFFFFFFFFFFFFFFFFFFFFFFFFFFFFFFFFFFFFFFFFFFFFFFFFFFFFFFFFFFFF
FFFFFFFFFFFFFFFFFFFFFFFFFFFFFFE12D2C2C2C2C2C2C2C2C2C2C2C2C2C2C2C
2C2C2C2C2C2C2C2C2C2C2C2C2B2C2C2C2C2C2C2C2C2C2C2C2C2C2C2C2C2C2C2C
2C2B2C2C2C2C2C2C2C2C2C2C2C2B2C2C2C2C2C2C2B2C2C2C2C2C2C2C2C2C2C2C
2C2C2C2C2C2C2C2C2C2C2D2C2221222221212021212020202121202121202120
2121212021212421202020202122002424242424232423242423242324232324
2423242423242423242364D0D5DBD9D9D7D9FFFFFFFFFFFFFFFFFFFFFFFFFFFF
FFFFFFFFFFFFFFFFFFFFFFFFFFFFFFFFFFFFFFFFFFFFFFFFFFFFFFFFFFFFFFFF
FFFFFFFFFFFFFFFFFFFFFFFFFFFFFFFFFFFFFFFFFFFFFFFFFFFFFFFFFFFFFFFF
FFFFFFFFFFFFFFFFFFFFFFFFFFFFFFFFFFFFFFFFFFFFFFFFFFFFFFFFFFFFFFFF
FFFFFFFFFFFFFFFFFFFFF42F2C2C2C2C2C2C2B2C2C2C2C2C2C2C2C2C2C2C2C2C
2C2C2C2C2C2C2C2C2C2B2C2C2C2C2C2C2C2C2C2C2C2C2C2C2C2C2C2C2C2C2C2C
2C2C2C2C2C2C2C2C2C2C2C2C2C2C2C2C2C2C2C2B2C2C2C2C2C2C2C2C2C2C2C2C
2C2B2C2A21212222212121212021202020212020212021212121202121212022
23202121212121212022061A2423232424232423232424232423232423232423
242423298FD3D7D9DAD9DAD9D8D6EAFFFFFFFFFFFFFFFFFFFFFFFFFFFFFFFFFF
FFFFFFFFFFFFFFFFFFFFFFFFFFFFFFFFFFFFFFFFFFFFFFFFFFFFFFFFFFFFFFFF
FFFFFFFFFFFFFFFFFFFFFFFFFFFFFFFFFFFFFFFFFFFFFFFFFFFFFFFFFFFFFFFF
FFFFFFFFFFFFFFFFFFFFFFFFFFFFFFFFFFFFFFFFFFFFFFFFFFFFFFFFFFFFFFFF
FFFFFFFFFFFF342C2C2C2C2C2C2B2C2C2C2C2C2C2C2C2C2C2C2C2C2C2C2C2C2C
2C2C2C2C2C2C2C2C2C2C2C2C2C2C2C2C2C2C2C2C2C2C2C2C2C2C2C2C2C2C2C2C
2C2C2C2C2B2C2C2C2C2C2C2B2C2C2C2C2C2C2C2C2C2C2C2C2C2C2C2920212222
2121212120202120212121202121202020212120212121212123222021212121
20202121221F1506242324232424242323232423242423242423242324307BBA
D9D9D9D9D9D9DAD9D9D6DDFFFFFFFFFFFFFFFFFFFFFFFFFFFFFFFFFFFFFFFFFF
FFFFFFFFFFFFFFFFFFFFFFFFFFFFFFFFFFFFFFFFFFFFFFFFFFFFFFFFFFFFFFFF
FFFFFFFFFFFFFFFFFFFFFFFFFFFFFFFFFFFFFFFFFFFFFFFFFFFFFFFFFFFFFFFF
FFFFFFFFFFFFFFFFFFFFFFFFFFFFFFFFFFFFFFFFFFFFFFFFFFFFFFFFFFFFFFFF
FF432C2C2C2C2C2C2C2C2C2C2C2C2C2C2C2C2C2C2C2C2C2C2C2B2C2C2B2C2C2C
2C2C2C2C2C2C2C2C2C2C2C2C2C2C2C2C2C2C2C2C2C2C2C2C2C2C2C2C2C2C2C2C
2C2C2C2C2C2C2C2C2C2C2C2C2C2C2C2C2C2B2D2A212122222120202020212121
2020212021202121202121212021202120212024202121212121212021212120
1A1B1A010223242423242324242424242323242424242B608F988DC0DAD9DADA
D9DADAD9D9D8D7FEFFFFFFFFFFFFFFFFFFFFFFFFFFFFFFFFFFFFFFFFFFFFFFFF
FFFFFFFFFFFFFFFFFFFFFFFFFFFFFFFFFFFFFFFFFFFFFFFFFFFFFFFFFFFFFFFF
FFFFFFFFFFFFFFFFFFFFFFFFFFFFFFFFFFFFFFFFFFFFFFFFFFFFFFFFFFFFFFFF
FFFFFFFFFFFFFFFFFFFFFFFFFFFFFFFFFFFFFFFFFFFFFFFFFFFFFFFF622C2C2C
2C2C2C2C2C2C2C2C2C2C2C2C2C2C2C2C2B2C2C2C2C2C2C2C2C2C2C2B2C2C2C2C
2C2C2C2C2C2C2C2C2C2C2C2C2C2C2C2C2C2C2C2C2C2C2C2C2C2C2C2C2C2C2C2C
2C2C2C2C2C2C2C2C2C2B2D292021222121212121202121202020202121212020
21212120212020202020202122232021202021202121202021211A1A1A1B1A1A
0C061324242424232323232323241F38718C9B908E8C94CFDAD9DAD9D9DAD9DA
D9D8D6E8FFFFFFFFFFFFFFFFFFFFFFFFFFFFFFFFFFFFFFFFFFFFFFFFFFFFFFFF
FFFFFFFFFFFFFFFFFFFFFFFFFFFFFFFFFFFFFFFFFFFFFFFFFFFFFFFFFFFFFFFF
FFFFFFFFFFFFFFFFFFFFFFFFFFFFFFFFFFFFFFFFFFFFFFFFFFFFFFFFFFFFFFFF
FFFFFFFFFFFFFFFFFFFFFFFFFFFFFFFFFFFFFFFFFFFFFF7A2C2C2C2C2C2C2C2C
2C2C2C2C2C2C2C2C2C2C2C2C2C2C2B2C2C2C2C2C2C2C2C2C2C2C2C2C2C2C2C2C
2C2B2C2C2C2C2C2C2C2C2C2C2C2C2C2C2C2C2C2C2C2C2C2C2C2C2B2C2B2C2C2C
2B2B2C2720222221202120212120202020202021202120212120212121202121
21212121202023212021202121212121202021211C1A1B1A1B1A1B1A1A211509
0A09070A17171C2638457A9E918E8E8E8E8BA0DADAD9D9D9D9D9DAD9DADAD7DB
FFFFFFFFFFFFFFFFFFFFFFFFFFFFFFFFFFFFFFFFFFFFFFFFFFFFFFFFFFFFFFFF
FFFFFFFFFFFFFFFFFFFFFFFFFFFFFFFFFFFFFFFFFFFFFFFFFFFFFFFFFFFFFFFF
FFFFFFFFFFFFFFFFFFFFFFFFFFFFFFFFFFFFFFFFFFFFFFFFFFFFFFFFFFFFFFFF
FFFFFFFFFFFFFFFFFFFFFFFFFFFFFFFFFFFF992C2C2C2C2C2C2C2C2C2C2C2C2C
2C2C2C2C2C2C2C2C2C2C2C2C2C2C2C2C2C2C2C2C2C2C2C2C2C2C2C2C2C2C2C2C
2C2C2C2C2C2C2C2C2C2C2C2C2C2C2C2C2C2C2C2C2C2C2C2C2C2C2C2720222221
2121212021202121212021212120212120212020212021202121202020212021
23212021212120212120212020221F1A1B1A1A1B1B1A1A1D2423232423212E4F
4E505250495F938E8E8E8E8E8F8BB3DBDADAD9DAD9DAD9D9DAD9D8D7F0FFFFFF
FFFFFFFFFFFFFFFFFFFFFFFFFFFFFFFFFFFFFFFFFFFFFFFFFFFFFFFFFFFFFFFF
FFFFFFFFFFFFFFFFFFFFFFFFFFFFFFFFFFFFFFFFFFFFFFFFFFFFFFFFFFFFFFFF
FFFFFFFFFFFFFFFFFFFFFFFFFFFFFFFFFFFFFFFFFFFFFFFFFFFFFFFFFFFFFFFF
FFFFFFFFFFFFFFFFFFFFFFFFFFD02D2C2C2C2C2C2C2C2C2C2C2C2C2C2C2C2C2C
2C2C2C2C2C2C2C2C2C2C2C2C2C2C2C2C2C2C2C2C2C2C2C2C2C2C2C2C2C2C2B2C
2C2C2C2C2C2C2C2C2C2C2C2C2C2C2C2C2B2B2C27202222212020212020212021
2121212121212121212021212020212120212021212121212023222121212121
2121212021212121201A1A1A1B1B1A1A1A1B202323222222202E4F4B4A4B4B49
4F888F8E8E8E8E8F8D8EC7DAD9DADAD9D9D9D9DAD9DAD9D6E3FFFFFFFFFFFFFF
FFFFFFFFFFFFFFFFFFFFFFFFFFFFFFFFFFFFFFFFFFFFFFFFFFFFFFFFFFFFFFFF
FFFFFFFFFFFFFFFFFFFFFFFFFFFFFFFFFFFFFFFFFFFFFFFFFFFFFFFFFFFFFFFF
FFFFFFFFFFFFFFFFFFFFFFFFFFFFFFFFFFFFFFFFFFFFFFFFFFFFFFFFFFFFFFFF
FFFFFFFFFFFFFFFFF6302C2C2C2C2C2C2C2C2C2C2C2C2C2C2C2C2C2C2C2C2C2B
2C2C2C2C2C2C2C2C2C2C2C2C2C2C2C2C2C2C2C2C2C2C2C2C2C2C2C2C2C2C2C2C
2C2C2C2C2C2C2C2C2B2B2B272022222121212021212020212121202121212120
2121202021212121212121202121212020212024212020212021202121212120
2121211B1A1A1A1A1A1A1B1B1A222222232222212E4E4B4B4A4A4B4876928E8E
8E8E8E8E8C99D5D9D9D9DADAD9D9D9DAD9D9D9D7DAFFFFFFFFFFFFFFFFFFFFFF
FFFFFFFFFFFFFFFFFFFFFFFFFFFFFFFFFFFFFFFFFFFFFFFFFFFFFFFFFFFFFFFF
FFFFFFFFFFFFFFFFFFFFFFFFFFFFFFFFFFFFFFFFFFFFFFFFFFFFFFFFFFFFFFFF
FFFFFFFFFFFFFFFFFFFFFFFFFFFFFFFFFFFFFFFFFFFFFFFFFFFFFFFFFFFFFFFF
FFFFFFFF382C2C2C2C2C2C2C2C2C2C2C2C2C2C2C2B2C2C2C2C2C2C2C2C2C2C2C
2C2C2C2C2C2C2C2C2C2C2C2C2C2C2C2C2C2C2C2C2B2C2C2C2C2C2C2C2C2C2C2C
2C2B2B2521222221212021212120202121202120202120202021212121202020
21202121202121212120202022232021212121212020212120212120221D1A1B
1A1B1B1B1A1A1A1D232322222222212F4E4B4B4B4B4B4862938E8E8E8E8E8E8E
8AA9DAD9D9D9D9D9DADAD9DADAD9D9D9D6ECFFFFFFFFFFFFFFFFFFFFFFFFFFFF
FFFFFFFFFFFFFFFFFFFFFFFFFFFFFFFFFFFFFFFFFFFFFFFFFFFFFFFFFFFFFFFF
FFFFFFFFFFFFFFFFFFFFFFFFFFFFFFFFFFFFFFFFFFFFFFFFFFFFFFFFFFFFFFFF
FFFFFFFFFFFFFFFFFFFFFFFFFFFFFFFFFFFFFFFFFFFFFFFFFFFFFFFFFFFFFF5A
2C2C2C2C2C2C2C2C2C2C2C2C2C2C2C2C2C2C2C2C2C2C2C2C2C2C2C2C2C2C2C2C
2C2C2C2C2C2C2C2C2B2C2C2C2C2B2C2C2C2C2C2B2C2C2C2C2C2C2B2320222221
2120202120212121212121212121202121202020212121202121202120212120
20202021202023222021202120212121212121212121221F1A1B1A1A1A1B1A1B
1A1B20232222232222212F4E4B4A4B4B4B4A528A908E8E8E8E8E8F8E8BB6DBDA
D9D9D9D9D9DADADADAD9D9D9D7DEFFFFFFFFFFFFFFFFFFFFFFFFFFFFFFFFFFFF
FFFFFFFFFFFFFFFFFFFFFFFFFFFFFFFFFFFFFFFFFFFFFFFFFFFFFFFFFFFFFFFF
FFFFFFFFFFFFFFFFFFFFFFFFFFFFFFFFFFFFFFFFFFFFFFFFFFFFFFFFFFFFFFFF
FFFFFFFFFFFFFFFFFFFFFFFFFFFFFFFFFFFFFFFFFFFFFFFFFFFF7D2C2C2C2C2C
2C2C2C2C2C2C2C2C2C2C2C2C2C2C2C2C2C2C2C2C2C2C2C2C2C2C2C2C2C2C2C2C
2C2C2C2C2C2C2C2C2C2C2C2C2B2C2C2C2C2D2B23202221212021212121212121
2021202121212121202021212020212121202120212120202121202020212121
2320202121212021212121202121212121201B1A1A1A1A1A1A1A1A1B1B232222
22222222212E4E4B4A4A4B4A4A4978928E8E8E8E8E8E8E8D90CADAD9DAD9D9D9
D9D9D9DADAD9D9DAD7D7F4FFFFFFFFFFFFFFFFFFFFFFFFFFFFFFFFFFFFFFFFFF
FFFFFFFFFFFFFFFFFFFFFFFFFFFFFFFFFFFFFFFFFFFFFFFFFFFFFFFFFFFFFFFF
FFFFFFFFFFFFFFFFFFFFFFFFFFFFFFFFFFFFFFFFFFFFFFFFFFFFFFFFFFFFFFFF
FFFFFFFFFFFFFFFFFFFFFFFFFFFFFFFFFFFFFFFFFFA82C2C2C2C2C2C2C2C2C2C
2C2C2C2C2C2C2C2C2C2C2C2C2C2C2C2C2B2C2C2C2C2C2C2C2C2C2C2C2C2C2C2C
2C2C2C2C2C2C2C2C2C2C2B252122212121202121212021202120212121212120
2121212121212120202120212121212121202021212121212122232021212121
2121212121212121212121211C1A1B1A1B1A1B1B1A1A1B1C2323232222222321
2F4E4B4B4B4B4A4B485F928E8E8E8E8E8E8E8E8C9CD8DADAD9D9DADAD9D9D9D9
DAD9DAD9D9D5E6FFFFFFFFFFFFFFFFFFFFFFFFFFFFFFFFFFFFFFFFFFFFFFFFFF
FFFFFFFFFFFFFFFFFFFFFFFFFFFFFFFFFFFFFFFFFFFFFFFFFFFFFFFFFFFFFFFF
FFFFFFFFFFFFFFFFFFFFFFFFFFFFFFFFFFFFFFFFFFFFFFFFFFFFFFFFFFFFFFFF
FFFFFFFFFFFFFFFFFFFFFFFFFFFFFFFFEA2D2B2C2C2C2C2C2C2C2C2C2C2C2C2C
2C2C2C2C2C2C2C2C2C2C2C2C2C2C2C2C2C2C2C2C2C2C2C2C2C2C2C2C2C2C2C2C
2C2C2B2221222221202121212121212020202121212021202121212120212120
2020202121212120212021212121202121202023222020212121202120212020
2020212021211F1B1A1A1A1A1A1B1B1B1A1A2023222222222322202E4E4A4B4B
4B4B4B4A51888F8E8E8E8E8E8E8E8E8BAEDAD9D9D9D9D9DADADAD9D9DAD9DADA
D9D7DBFFFFFFFFFFFFFFFFFFFFFFFFFFFFFFFFFFFFFFFFFFFFFFFFFFFFFFFFFF
FFFFFFFFFFFFFFFFFFFFFFFFFFFFFFFFFFFFFFFFFFFFFFFFFFFFFFFFFFFFFFFF
FFFFFFFFFFFFFFFFFFFFFFFFFFFFFFFFFFFFFFFFFFFFFFFFFFFFFFFFFFFFFFFF
FFFFFFFFFFFFFFFFFFFFFFFF372C2C2C2C2B2C2C2C2C2C2C2C2C2C2C2C2C2C2C
2C2C2C2C2C2C2C2C2C2C2C2C2C2C2C2C2C2C2C2B2C2C2C2C2B2D2A2120222121
2021212021212121202021212121212121202121202120212121202021212021
2021212021202121212020212224212121202121212121212120202121212021
201A1B1B1B1B1A1A1B1A1B1A1A2222232222222223212E4E4B4B4B4B4B4B4A48
75938E8E8E8E8E8E8E8E8E8DC2DAD9D9DAD9D9DAD9DAD9D9D9DAD9DADAD8D7F2
FFFFFFFFFFFFFFFFFFFFFFFFFFFFFFFFFFFFFFFFFFFFFFFFFFFFFFFFFFFFFFFF
FFFFFFFFFFFFFFFFFFFFFFFFFFFFFFFFFFFFFFFFFFFFFFFFFFFFFFFFFFFFFFFF
FFFFFFFFFFFFFFFFFFFFFFFFFFFFFFFFFFFFFFFFFFFFFFFFFFFFFFFFFFFFFFFF
FFFFFFFFFFFFFF5A2C2C2C2C2C2C2C2C2C2C2C2C2C2C2C2C2C2C2C2C2C2B2C2B
2C2C2C2C2C2C2C2C2C2C2C2C2C2C2C2C2B2C2A21212221212121212121212021
2021212120202121202021212121212021212120202021212120212021202021
2120212121212322202121212020212120212021202021212021201B1B1A1A1A
1A1A1A1B1A1A1A1D2323222223222222212F4D4B4B4B4B4B4A4B4861938E8E8E
8E8E8E8E8E8E8C94D0DAD9D9DAD9D9DAD9DAD9D9D9D9DADAD9D9D6E0FFFFFFFF
FFFFFFFFFFFFFFFFFFFFFFFFFFFFFFFFFFFFFFFFFFFFFFFFFFFFFFFFFFFFFFFF
FFFFFFFFFFFFFFFFFFFFFFFFFFFFFFFFFFFFFFFFFFFFFFFFFFFFFFFFFFFFFFFF
FFFFFFFFFFFFFFFFFFFFFFFFFFFFFFFFFFFFFFFFFFFFFFFFFFFFFFFFFFFFFFFF
FFFF822C2C2C2C2C2C2C2C2C2C2C2C2C2C2B2C2C2C2C2C2C2C2C2C2C2C2C2C2C
2C2C2C2C2C2B2C2C2C2C2B202122212121212021212121212121202120212121
2121202121202121212020202120212121212121202020212021212021212020
2421202120212121202020202120202121212021221D1A1A1A1B1A1B1B1B1B1A
1A1A1F2323222222222322212F4E4B4B4A4B4A4B4B49528A908E8E8E8E8E8E8E
8E8E8B9FD9DAD9D9D9D9D9DADADADADADAD9DADAD9DAD7D9FFFFFFFFFFFFFFFF
FFFFFFFFFFFFFFFFFFFFFFFFFFFFFFFFFFFFFFFFFFFFFFFFFFFFFFFFFFFFFFFF
FFFFFFFFFFFFFFFFFFFFFFFFFFFFFFFFFFFFFFFFFFFFFFFFFFFFFFFFFFFFFFFF
FFFFFFFFFFFFFFFFFFFFFFFFFFFFFFFFFFFFFFFFFFFFFFFFFFFFFFFFFFC32D2C
2C2C2C2C2C2C2C2C2C2C2C2C2C2C2C2C2C2C2C2C2C2B2C2C2C2C2C2C2C2C2C2C
2B2C2A2121222221212121212021202021202120202020212020202121212121
2120202121212020212021212021212020202120202121202022242020212121
2021212021202021202121212121221F1B1B1A1A1A1A1A1B1B1A1B1B1A222222
222222222322212F4D4B4A4B4B4A4B4B4A4979928E8E8E8E8E8E8E8E8E8E8AB3
DBD9DAD9DAD9D9D9DAD9DADAD9D9DADADAD9D8D7EEFFFFFFFFFFFFFFFFFFFFFF
FFFFFFFFFFFFFFFFFFFFFFFFFFFFFFFFFFFFFFFFFFFFFFFFFFFFFFFFFFFFFFFF
FFFFFFFFFFFFFFFFFFFFFFFFFFFFFFFFFFFFFFFFFFFFFFFFFFFFFFFFFFFFFFFF
FFFFFFFFFFFFFFFFFFFFFFFFFFFFFFFFFFFFFFFFFFFFFFFFFC302C2C2C2C2C2C
2C2C2C2C2C2C2C2C2C2C2C2C2B2C2C2C2C2C2C2C2C2C2C2C2B2D282122222121
2121212020212021202121212020212121202021202121202020202021212120
2121212021212121202121212121202121212023212021212121212121212021
212120212120212122201A1A1B1A1A1B1B1B1B1B1A1A1B1C2322222222222222
22202E4E4B4B4B4A4B4A4B4B4864938E8E8E8E8E8F8F8E8E8F8D8EC5DAD9D9D9
D9D9D9DADADAD9D9D9D9D9DADADAD9D6DDFFFFFFFFFFFFFFFFFFFFFFFFFFFFFF
FFFFFFFFFFFFFFFFFFFFFFFFFFFFFFFFFFFFFFFFFFFFFFFFFFFFFFFFFFFFFFFF
FFFFFFFFFFFFFFFFFFFFFFFFFFFFFFFFFFFFFFFFFFFFFFFFFFFFFFFFFFFFFFFF
FFFFFFFFFFFFFFFFFFFFFFFFFFFFFFFFFFFFFFFF4E2C2C2C2C2C2C2C2C2C2C2C
2C2C2C2C2C2C2C2C2C2C2C2C2C2C2C2C2B2C2620222221202020212021212120
2020212020202121212121212121212020202121202021212121212121212121
2121212020212121212121202024212021212121202121212120202121202120
212121211C1A1B1A1A1A1B1A1B1B1A1A1A1A1F232222222222222322212E4D4B
4B4B4B4A4B4A4B49528D908E8E8E8E8E8E8E8E8E8E8C98D5DADAD9DAD9DADAD9
D9D9DAD9D9D9D9DADAD9D9D8D7F8FFFFFFFFFFFFFFFFFFFFFFFFFFFFFFFFFFFF
FFFFFFFFFFFFFFFFFFFFFFFFFFFFFFFFFFFFFFFFFFFFFFFFFFFFFFFFFFFFFFFF
FFFFFFFFFFFFFFFFFFFFFFFFFFFFFFFFFFFFFFFFFFFFFFFFFFFFFFFFFFFFFFFF
FFFFFFFFFFFFFFFFFFFFFFFFFFFFFF9C2C2C2C2C2C2C2C2C2C2C2C2C2C2C2C2C
2C2C2C2C2C2C2B2C2C2C26202221222121212120212120212121212121202120
2020212121202121202121212021212120212020202121202021212120202021
2020202121202223212021202121212121212121202121202021202121211D1A
1A1A1B1B1A1A1A1A1A1B1B1B1A21222222222222222322212E4E4B4B4B4B4A4A
4B4B4A497A918F8E8E8E8E8E8E8E8E8E8F8BA7DADAD9D9D9D9DAD9D9DAD9D9DA
D9DAD9D9D9D9D9D9D6E4FFFFFFFFFFFFFFFFFFFFFFFFFFFFFFFFFFFFFFFFFFFF
FFFFFFFFFFFFFFFFFFFFFFFFFFFFFFFFFFFFFFFFFFFFFFFFFFFFFFFFFFFFFFFF
FFFFFFFFFFFFFFFFFFFFFFFFFFFFFFFFFFFFFFFFFFFFFFFFFFFFFFFFFFFFFFFF
FFFFFFFFFFFFFFFFFFFFD62C2C2C2C2C2C2C2C2C2C2C2C2C2C2C2C2C2C2C2C2C
2B2C272022212220212120212120212120202120212121212121212121202121
2121212020212020202021212021212121202020202121202120212121212120
242120212121202021212121202121212121202121212021201B1B1A1B1B1B1B
1A1B1A1A1A1A1B1C23222223222223232222212E4E4A4B4B4B4B4B4A4B4A4867
948E8E8E8F8E8E8E8F8E8E8E8E8CBCDBD9D9D9DAD9D9DADADAD9D9DAD9D9DADA
D9DAD9D9D7DCFFFFFFFFFFFFFFFFFFFFFFFFFFFFFFFFFFFFFFFFFFFFFFFFFFFF
FFFFFFFFFFFFFFFFFFFFFFFFFFFFFFFFFFFFFFFFFFFFFFFFFFFFFFFFFFFFFFFF
FFFFFFFFFFFFFFFFFFFFFFFFFFFFFFFFFFFFFFFFFFFFFFFFFFFFFFFFFFFFFFFF
FFFFFFFFFFFF3A2C2C2C2C2C2C2C2C2C2C2C2C2C2C2C2C2C2B2B262021222121
2121212120202020212021212120212120202021202120212020212120212121
2120212021212120212120212121202121212021212121202121232020212121
212021212120202121202021202121212121201B1A1A1B1A1A1A1A1A1A1B1A1B
1A1A1F23222222222223222222212F4E4A4B4A4B4B4B4B4B4B48558E8F8E8E8E
8E8E8F8F8E8F8E8E8D92CBDADAD9D9D9DADADAD9DAD9DAD9D9DADADADAD9D9D9
D8D7F2FFFFFFFFFFFFFFFFFFFFFFFFFFFFFFFFFFFFFFFFFFFFFFFFFFFFFFFFFF
FFFFFFFFFFFFFFFFFFFFFFFFFFFFFFFFFFFFFFFFFFFFFFFFFFFFFFFFFFFFFFFF
FFFFFFFFFFFFFFFFFFFFFFFFFFFFFFFFFFFFFFFFFFFFFFFFFFFFFFFFFFFFFFFF
FF652C2C2C2C2C2C2C2C2C2C2C2C2C2C2C2B2420222221212121212121212120
2021212021202021212121212120202021212120212021212121212121202121
2121212121212021212120212021212120202022222121202021212121212121
202021202120212121212121201C1A1B1A1B1A1B1A1B1A1B1A1B1A1A1A222222
2222232222222222212F4E4A4B4A4A4B4A4B4B4B4B4A7E918E8E8E8E8E8E8E8E
8E8E8E8E8C9BD6DAD9DAD9D9D9D9D9DAD9DAD9D9D9D9DADAD9DAD9D9D9D6E1FF
FFFFFFFFFFFFFFFFFFFFFFFFFFFFFFFFFFFFFFFFFFFFFFFFFFFFFFFFFFFFFFFF
FFFFFFFFFFFFFFFFFFFFFFFFFFFFFFFFFFFFFFFFFFFFFFFFFFFFFFFFFFFFFFFF
FFFFFFFFFFFFFFFFFFFFFFFFFFFFFFFFFFFFFFFFFFFFFFFFFFFFFFFFB12C2C2C
2C2C2C2C2C2C2C2C2B2B23212122212121202020202121212120212021212121
2121212121202121212121212121202020202021212120202121212121212120
2021212121212021202021202123212121202121202121212021212121202120
202121212120221E1A1A1A1A1A1A1B1B1A1B1B1A1B1A1B1B2322222222232222
222222212F4E4B4A4B4B4A4A4B4A4A4A4768938E8E8E8E8E8E8E8E8E8E8E8E8E
8AACDADAD9DADAD9D9DAD9D9DAD9DADADAD9D9D9D9D9DADAD9D8D9FFFFFFFFFF
FFFFFFFFFFFFFFFFFFFFFFFFFFFFFFFFFFFFFFFFFFFFFFFFFFFFFFFFFFFFFFFF
FFFFFFFFFFFFFFFFFFFFFFFFFFFFFFFFFFFFFFFFFFFFFFFFFFFFFFFFFFFFFFFF
FFFFFFFFFFFFFFFFFFFFFFFFFFFFFFFFFFFFFFFFFFFFFFF2302C2C2B2C2C2C2C
2C2B222122212120212021212121212020212021212120212020202021202121
2121202021212020212020212121212121212121212021212020212121202120
2120202020202222202021212121212120212021212121212121202120212021
211F1B1A1B1B1B1B1B1A1A1A1A1A1A1A1A1A1E2322222223232222222323212E
4D4B4B4B4A4A4B4B4A4B4A49568F8F8E8E8F8E8E8E8F8E8E8E8E8E8E8BC1DBD9
DAD9DAD9DADAD9D9DADAD9DAD9DAD9D9DADAD9D9D9D9D7E8FFFFFFFFFFFFFFFF
FFFFFFFFFFFFFFFFFFFFFFFFFFFFFFFFFFFFFFFFFFFFFFFFFFFFFFFFFFFFFFFF
FFFFFFFFFFFFFFFFFFFFFFFFFFFFFFFFFFFFFFFFFFFFFFFFFFFFFFFFFFFFFFFF
FFFFFFFFFFFFFFFFFFFFFFFFFFFFFFFFFFFFFF4D2C2C2C2C2C2C222022222021
2021212021202121202021212020202121212121212120212021202120212121
2121202121212021202120212121212021212021212120212121202121202120
232221212121212121202121202121212121202121202121212121211B1B1A1A
1B1B1A1A1A1A1A1A1B1A1A1A1B212222222222232222222222212E4E4B4B4A4B
4A4B4B4A4A4B4A4C80918E8E8E8E8E8E8E8E8E8E8E8E8E8C96D3D9D9DAD9D9D9
D9D9D9D9DAD9DADADAD9D9DAD9DAD9D9DAD9D6DEFFFFFFFFFFFFFFFFFFFFFFFF
FFFFFFFFFFFFFFFFFFFFFFFFFFFFFFFFFFFFFFFFFFFFFFFFFFFFFFFFFFFFFFFF
FFFFFFFFFFFFFFFFFFFFFFFFFFFFFFFFFFFFFFFFFFFFFFFFFFFFFFFFFFFFFFFF
FFFFFFFFFFFFFFFFFFFFFFFFFFFF942C2C2A2120222221202021212021202020
2120202121212021212120202020212120212121212120202020212121212121
2120212120212021202121212020202121202020212120212021242120202121
212121212021212121212121212021212020212121221C1A1A1A1B1A1A1A1B1B
1B1A1A1A1A1A1A1C232222222222222223222222212E4E4B4B4B4B4B4A4B4A4B
4B4A4766948E8E8F8E8E8E8E8E8E8E8E8E8E8E8AA4DAD9DAD9DAD9D9DAD9DADA
DAD9DAD9D9D9DADADADADADAD9D9D7D8F9FFFFFFFFFFFFFFFFFFFFFFFFFFFFFF
FFFFFFFFFFFFFFFFFFFFFFFFFFFFFFFFFFFFFFFFFFFFFFFFFFFFFFFFFFFFFFFF
FFFFFFFFFFFFFFFFFFFFFFFFFFFFFFFFFFFFFFFFFFFFFFFFFFFFFFFFFFFFFFFF
FFFFFFFFFFFFFFFFFFE425212222212021212121202121212121212020212020
2121202121212121212121202121202120212020212021212120212020212021
2121202121212020212121202121212120212023222021212021202120212121
212121212121212121202121212121221E1B1A1B1A1A1A1A1A1A1A1A1A1B1A1B
1B1B1E232222222222222222222222212E4E4A4B4B4A4B4B4A4B4B4B4B49558E
908E8F8E8E8E8E8E8E8E8E8E8E8E8E8AB2DBDAD9DAD9D9D9D9D9D9D9DAD9D9DA
DADAD9D9DAD9D9D9D9D9D8D6E4FFFFFFFFFFFFFFFFFFFFFFFFFFFFFFFFFFFFFF
FFFFFFFFFFFFFFFFFFFFFFFFFFFFFFFFFFFFFFFFFFFFFFFFFFFFFFFFFFFFFFFF
FFFFFFFFFFFFFFFFFFFFFFFFFFFFFFFFFFFFFFFFFFFFFFFFFFFFFFFFFFFFFFFF
FFFFFFFFFF442121212120212121212020202021212121202121202120212121
2021212121202120202121212021212120212120202121212120212021212120
2120212121202121212121212024222021202121212120212120202120212120
21212021202121202121201B1A1A1A1B1A1B1B1B1A1B1B1A1A1B1A1B1B212322
22222222222223222222212F4D4B4A4A4A4B4B4B4B4B4B4A4B4A7E918E8E8E8E
8E8E8E8E8E8E8E8E8F8E8D8DC4DAD9D9D9D9D9D9DADAD9D9D9D9D9D9D9DAD9D9
DAD9DAD9D9DAD9D6DAFFFFFFFFFFFFFFFFFFFFFFFFFFFFFFFFFFFFFFFFFFFFFF
FFFFFFFFFFFFFFFFFFFFFFFFFFFFFFFFFFFFFFFFFFFFFFFFFFFFFFFFFFFFFFFF
FFFFFFFFFFFFFFFFFFFFFFFFFFFFFFFFFFFFFFFFFFFFFFFFFFFFFFFFFFFFFFFF
8F20212021202021202121212020212120202020212121202121202020212020
2020212121212121202021212121202020212021212021212121202121202021
2120202120202123202120212021212121202121212120212121212020212121
21212121201C1A1B1A1A1A1A1A1B1B1B1B1A1A1A1A1A1A1B2322222222222223
2222222322212F4E4A4B4B4B4B4A4B4B4B4B4B4B4769938E8E8E8E8E8E8E8E8E
8E8E8E8E8E8E8C97D5DADAD9DAD9D9D9D9D9D9DAD9DADADAD9D9DADADAD9D9D9
DADAD9D8D7F4FFFFFFFFFFFFFFFFFFFFFFFFFFFFFFFFFFFFFFFFFFFFFFFFFFFF
FFFFFFFFFFFFFFFFFFFFFFFFFFFFFFFFFFFFFFFFFFFFFFFFFFFFFFFFFFFFFFFF
FFFFFFFFFFFFFFFFFFFFFFFFFFFFFFFFFFFFFFFFFFFFFFFFFFFFFFE322212020
2120202121212121212121212021212021212020212121212121212121202121
2120212020212120212021212021212121202121212120212021212120212020
232221212121212121212021202121212120212121212120212120212121211E
1A1A1A1A1A1B1A1B1A1A1A1B1A1A1A1A1A1A1E23222323232222232222222222
212E4E4A4B4A4B4B4B4A4B4B4A4B4B49578F8E8E8E8E8E8E8F8E8E8E8F8E8E8E
8E8E8BA8DAD9D9D9D9DAD9DADAD9DADAD9D9D9DADADADAD9D9D9D9D9DADAD9D9
D6E1FFFFFFFFFFFFFFFFFFFFFFFFFFFFFFFFFFFFFFFFFFFFFFFFFFFFFFFFFFFF
FFFFFFFFFFFFFFFFFFFFFFFFFFFFFFFFFFFFFFFFFFFFFFFFFFFFFFFFFFFFFFFF
FFFFFFFFFFFFFFFFFFFFFFFFFFFFFFFFFFFFFFFFFFFFFF482020212120202021
2121212020202120202121202120212021212021212120202120202120212120
2021202021212120202120202120212020202120212120212121242020212120
212120212121212020212121202021202021212021212021221F1A1B1A1B1A1A
1B1B1A1A1A1A1B1B1A1B1B1A1B2123222223222222222222222223212F4E4B4A
4B4B4B4B4B4B4B4B4B4B4A4C81918E8F8E8E8E8E8E8E8E8E8E8E8E8E8E8E8BBB
DAD9D9DADAD9DAD9DADADADADADADAD9D9D9DAD9D9D9DADADAD9D9DAD8D9FFFF
FFFFFFFFFFFFFFFFFFFFFFFFFFFFFFFFFFFFFFFFFFFFFFFFFFFFFFFFFFFFFFFF
FFFFFFFFFFFFFFFFFFFFFFFFFFFFFFFFFFFFFFFFFFFFFFFFFFFFFFFFFFFFFFFF
FFFFFFFFFFFFFFFFFFFFFFFFFFFFFFFFFFFF9F20212121202120212121212120
2020212121202121202021202021202121202020202121212120212021202021
2121212120212021212020212121212120202022222021212121212120202021
20212121212021212021202021202021212022201B1A1B1A1B1A1A1A1B1A1A1B
1A1A1A1B1A1B1B1B2322222223232222222322222222212E4E4B4B4A4B4A4B4A
4A4B4B4B4B4A486B948E8E8E8E8E8E8E8E8E8E8E8E8E8E8E8E8D92CCDAD9DAD9
D9DAD9D9DADADADADAD9D9DAD9D9D9DAD9DAD9D9D9DAD9DAD9D6EAFFFFFFFFFF
FFFFFFFFFFFFFFFFFFFFFFFFFFFFFFFFFFFFFFFFFFFFFFFFFFFFFFFFFFFFFFFF
FFFFFFFFFFFFFFFFFFFFFFFFFFFFFFFFFFFFFFFFFFFFFFFFFFFFFFFFFFFFFFFF
FFFFFFFFFFFFFFFFFFFFFFFFFFF3272121202121202021212020212121212121
2120212120202120202120212020212020212021212121202121212020202121
2120202121202121212020212023222020212120202021212020202121212121
20202121212121212121212121211C1A1A1A1B1A1A1A1A1B1A1A1A1A1A1A1A1B
1A1B1E2322222222222222222222222322212E4E4A4A4A4A4B4B4B4B4B4B4B4B
4B4959908E8E8E8E8E8E8E8E8E8E8E8E8E8E8E8E8E8B9DD8D9D9D9D9D9D9D9DA
DADADAD9DADAD9D9DAD9D9D9D9D9D9D9D9D9D9DAD9D7DBFFFFFFFFFFFFFFFFFF
FFFFFFFFFFFFFFFFFFFFFFFFFFFFFFFFFFFFFFFFFFFFFFFFFFFFFFFFFFFFFFFF
FFFFFFFFFFFFFFFFFFFFFFFFFFFFFFFFFFFFFFFFFFFFFFFFFFFFFFFFFFFFFFFF
FFFFFFFFFFFFFFFFFF6D21202021212121202121202121202121212120212120
2121202020212120202020212021212120202121202120212121212121212021
2121212121202124212021212121212121212121202020212021212121202121
21212121202121221E1B1A1B1B1A1A1A1B1B1B1A1B1B1B1A1A1A1B1B1B202323
222222222222232222222222212F4E4B4B4A4B4B4A4B4B4B4A4B4B4B4A4D8491
8E8E8E8E8E8E8E8E8F8E8E8E8E8E8F8E8E8BADDBD9DAD9D9D9DAD9D9D9DADADA
DADADAD9D9D9DAD9D9D9DAD9D9DADAD9D9D8D8F9FFFFFFFFFFFFFFFFFFFFFFFF
FFFFFFFFFFFFFFFFFFFFFFFFFFFFFFFFFFFFFFFFFFFFFFFFFFFFFFFFFFFFFFFF
FFFFFFFFFFFFFFFFFFFFFFFFFFFFFFFFFFFFFFFFFFFFFFFFFFFFFFFFFFFFFFFF
FFFFFFFFD2212021202121212121212120212120212121212120212121212020
2121212121212120202121212020212020202120212121212120212120202020
2223212121212021212121212121212021202021212121212121202121212121
20221F1A1A1A1B1A1A1A1A1A1A1B1A1A1A1B1B1B1B1B1A1A2323222222222323
22222222222223212F4E4B4A4B4B4A4A4B4A4B4B4B4B4B4B486F938F8E8E8E8E
8E8E8E8F8F8E8E8E8E8E8E8E8E8DC0DAD9DADAD9DAD9D9DAD9D9D9D9DAD9D9D9
D9D9DAD9D9DAD9DADAD9D9D9D9D9D6E6FFFFFFFFFFFFFFFFFFFFFFFFFFFFFFFF
FFFFFFFFFFFFFFFFFFFFFFFFFFFFFFFFFFFFFFFFFFFFFFFFFFFFFFFFFFFFFFFF
FFFFFFFFFFFFFFFFFFFFFFFFFFFFFFFFFFFFFFFFFFFFFFFFFFFFFFFFFFFFFFFF
3F20212021212120212121212121212120202121212120202021212021212020
2121202021202021212121212120212120202021202121202020242120202120
20202021212120212121212021202120212020212121212120212021211B1A1A
1B1A1A1A1A1B1B1B1A1A1B1B1B1A1B1B1A1A1D24222222222223232222222222
2322212E4E4B4B4B4B4B4B4B4B4B4B4B4B4B4A485C918E8E8E8E8E8F8E8E8E8F
8E8E8E8E8E8E8E8E8D94D1DADAD9DADAD9DAD9DAD9D9DADAD9D9DADAD9D9D9DA
D9D9D9DADAD9D9D9DAD9D7DBFFFFFFFFFFFFFFFFFFFFFFFFFFFFFFFFFFFFFFFF
FFFFFFFFFFFFFFFFFFFFFFFFFFFFFFFFFFFFFFFFFFFFFFFFFFFFFFFFFFFFFFFF
FFFFFFFFFFFFFFFFFFFFFFFFFFFFFFFFFFFFFFFFFFFFFFFFFFFFFF9E21212021
2021212121202120212121212121212021212020212121212121212021212020
2121212121202121202121212121202121212022242020212121212121212121
20202021202120212121202121212120212121202021221D1A1A1A1A1A1A1A1A
1A1A1A1A1A1A1B1A1A1A1B1A1B21232322222222222222222223222222212F4E
4B4B4A4B4B4B4B4B4B4B4B4B4A4B4A4D85918E8E8E8E8E8E8E8E8E8E8E8E8E8E
8E8F8E8E8BA1DAD9D9DAD9DADAD9D9D9DAD9DADADADAD9D9DAD9D9DADADAD9D9
D9DADAD9D9D9D8D6EDFFFFFFFFFFFFFFFFFFFFFFFFFFFFFFFFFFFFFFFFFFFFFF
FFFFFFFFFFFFFFFFFFFFFFFFFFFFFFFFFFFFFFFFFFFFFFFFFFFFFFFFFFFFFFFF
FFFFFFFFFFFFFFFFFFFFFFFFFFFFFFFFFFFFFFFFFFFFFC282121212121212121
2121212121202121212120212121212020212021212121212021202020202021
2021212021202021212020212023222020212121202021202021212121202021
21202120202121212121212120212021211F1A1B1B1A1A1B1A1A1B1A1A1B1B1A
1A1A1A1A1B1A1B1A23222322222322222222222222232222212E4E4A4B4A4B4A
4A4A4B4B4B4B4B4B4B4A4871928E8E8E8E8E8E8E8F8E8E8E8E8E8E8E8E8E8E8E
8AB6DBD9D9D9DAD9D9DAD9DAD9DAD9D9D9D9D9D9D9DADAD9DAD9D9D9DADAD9DA
D9DADAD6DFFFFFFFFFFFFFFFFFFFFFFFFFFFFFFFFFFFFFFFFFFFFFFFFFFFFFFF
FFFFFFFFFFFFFFFFFFFFFFFFFFFFFFFFFFFFFFFFFFFFFFFFFFFFFFFFFFFFFFFF
FFFFFFFFFFFFFFFFFFFFFFFFFFFFFFFFFFFF6C20212121212120212120202121
2121202021212121212121212120202121202021212121212021212021202120
2021202121212025212021202120212021212120202121202121212020202120
2120202021202021212122201A1A1A1B1A1A1A1B1A1A1B1A1B1B1A1A1A1A1A1A
1A1A1C24222223222222222322222222232222212E4E4B4B4B4B4B4B4B4A4B4B
4A4A4B4B4B485E928E8E8E8E8E8E8F8F8E8E8E8E8E8F8E8E8E8E8E8D90CBDADA
DADADAD9D9DAD9D9DAD9D9D9D9D9D9D9D9D9DAD9DAD9D9DAD9DADADAD9D9DAD8
DAFFFFFFFFFFFFFFFFFFFFFFFFFFFFFFFFFFFFFFFFFFFFFFFFFFFFFFFFFFFFFF
FFFFFFFFFFFFFFFFFFFFFFFFFFFFFFFFFFFFFFFFFFFFFFFFFFFFFFFFFFFFFFFF
FFFFFFFFFFFFFFFFFFFFFFFFFFDC212021212020202120212120202121212121
2021212120212021202120212120212120202120212021202020212120212120
2223202021212121202121202121212120202021202120202121212121212121
2121202021211C1A1A1A1A1A1B1A1A1A1B1B1B1A1A1A1B1A1A1A1B1A1A202322
2323222322222222232222222222212F4E4B4B4B4B4B4B4B4B4B4B4A4B4B4B4B
4A4E84908E8E8E8F8E8E8E8E8E8E8E8E8E8E8E8E8E8E8E8B98D3DAD9DAD9D9D9
D9D9D9DAD9DAD9D9DADAD9D9D9DADADADAD9D9D9DAD9DAD9D9DADAD9D6E9FFFF
FFFFFFFFFFFFFFFFFFFFFFFFFFFFFFFFFFFFFFFFFFFFFFFFFFFFFFFFFFFFFFFF
FFFFFFFFFFFFFFFFFFFFFFFFFFFFFFFFFFFFFFFFFFFFFFFFFFFFFFFFFFFFFFFF
FFFFFFFFFFFFFFFFFF5121212120202121202021212121212021212121212120
2020202021212021212120202121212021212121212120212021232220212021
2121202021212121212121212121212120212120202121212121212020202122
1C1A1A1A1A1A1A1A1A1A1B1A1A1A1A1A1B1A1A1B1B1A1A1B2322222222232223
222222232222222222202E4E4A4B4B4B4A4B4B4B4B4B4B4B4B4B4B4A486F938E
8E8E8E8E8E8E8E8E8E8E8E8E8E8E8E8E8E8E8E8BA6DAD9D9DADAD9D9DADADADA
DADADAD9D9DAD9D9DADADAD9DAD9DAD9DAD9DADADAD9DAD9D6DCFFFFFFFFFFFF
FFFFFFFFFFFFFFFFFFFFFFFFFFFFFFFFFFFFFFFFFFFFFFFFFFFFFFFFFFFFFFFF
FFFFFFFFFFFFFFFFFFFFFFFFFFFFFFFFFFFFFFFFFFFFFFFFFFFFFFFFFFFFFFFF
FFFFFFFFC4212121212121212021202020212121212020212021202021212120
2120212121202021212021202021202021212020232021212021212021212121
21212121212121202121202121202021212120202021212120221F1B1A1A1A1A
1A1A1A1B1A1A1A1A1A1B1A1B1A1A1A1A1B1A1D24222222222222222222222222
22222222212F4E4A4B4B4B4B4B4A4B4A4B4B4B4B4B4B4A495B918E8E8E8E8E8E
8E8E8E8E8E8E8E8E8E8E8E8E8E8E8E8BBBDAD9D9D9D9D9D9DAD9D9DAD9DADAD9
D9D9DAD9D9D9DADAD9D9D9D9D9DAD9D9DAD9DADAD8D8F6FFFFFFFFFFFFFFFFFF
FFFFFFFFFFFFFFFFFFFFFFFFFFFFFFFFFFFFFFFFFFFFFFFFFFFFFFFFFFFFFFFF
FFFFFFFFFFFFFFFFFFFFFFFFFFFFFFFFFFFFFFFFFFFFFFFFFFFFFFFFFFFFFFFF
3E21212121202021212121212121202020212120202121212121202020212021
2121212021212121212121212022222020212020212020212121212121202120
2121202021212121212120202121212120212121201B1B1B1A1A1A1B1A1A1A1A
1A1B1B1A1A1A1B1B1B1A1B1A1B20232322232222222222222222222322222221
2E4E4A4B4B4B4A4B4A4A4B4B4B4B4B4A4B4B4A4F87908E8E8F8F8F8E8E8E8F8E
8E8E8E8E8E8E8E8E8E8E8D92CEDAD9DAD9D9DAD9D9D9D9D9D9D9D9D9D9D9DAD9
D9DAD9D9D9D9DAD9DAD9D9DAD9D9D9D9D8D6E5FFFFFFFFFFFFFFFFFFFFFFFFFF
FFFFFFFFFFFFFFFFFFFFFFFFFFFFFFFFFFFFFFFFFFFFFFFFFFFFFFFFFFFFFFFF
FFFFFFFFFFFFFFFFFFFFFFFFFFFFFFFFFFFFFFFFFFFFFFFFFFFFFFBE21202121
2121212020212121212021202120212021202121212020202121212021212120
2120212120212124222121212121212021212121202021212120212021212021
2121202121212121202121202121211C1A1A1B1A1A1B1B1B1A1B1A1B1B1A1B1A
1B1B1A1A1B1A1A1A232222232222222222222223222222222222212E4D4B4B4A
4B4B4B4A4A4B4A4A4B4A4B4B4B4B4872938E8E8E8E8E8E8E8E8E8F8E8F8E8E8E
8E8E8E8E8E8E8B9ED8D9D9DADAD9D9D9D9DAD9D9D9DAD9D9D9DADADAD9D9D9D9
DAD9D9D9D9D9D9DAD9DADADAD9D7DBFFFFFFFFFFFFFFFFFFFFFFFFFFFFFFFFFF
FFFFFFFFFFFFFFFFFFFFFFFFFFFFFFFFFFFFFFFFFFFFFFFFFFFFFFFFFFFFFFFF
FFFFFFFFFFFFFFFFFFFFFFFFFFFFFFFFFFFFFFFFFFFFFF412021202120202020
2020212121202021202121202020202021202121212120212121212021212020
2223212021202021202121202120212121202120202121202120202121212021
2020202120212121221F1A1A1A1A1A1A1B1A1A1A1B1A1A1A1B1A1A1B1B1B1A1A
1B1A1D232222222322222222222222232222222323212E4E4A4B4B4B4B4B4B4B
4B4B4B4B4B4B4B4B4A485E918E8E8E8E8F8E8E8E8E8E8E8E8E8E8E8E8E8E8E8E
8E8E8BAFDBD9D9D9D9D9D9DAD9D9D9D9D9D9D9D9D9D9DAD9D9D9D9DAD9D9D9D9
D9DAD9D9DADADAD9D9D8D7EEFFFFFFFFFFFFFFFFFFFFFFFFFFFFFFFFFFFFFFFF
FFFFFFFFFFFFFFFFFFFFFFFFFFFFFFFFFFFFFFFFFFFFFFFFFFFFFFFFFFFFFFFF
FFFFFFFFFFFFFFFFFFFFFFFFFFFFFFFFFFFFB621212121212121212020212121
2121202021212121212121202021202021212021202121212120232220202120
2121202121212021202021212121212120212020212121212020212021212121
202122201A1B1B1A1A1A1A1B1A1B1B1A1A1A1A1A1B1A1A1A1B1A1A1A1B202323
22232222222323232222232222222222212E4E4B4B4B4B4B4A4B4B4A4A4B4B4A
4A4B4B4A4B5087908E8E8E8E8E8E8E8E8E8E8E8E8E8E8E8E8F8E8E8E8E8E8CBE
DAD9D9D9D9D9D9D9D9D9D9DAD9DAD9D9DADAD9D9DADADAD9D9D9DADADAD9DADA
D9D9D9D9D9DAD6E0FFFFFFFFFFFFFFFFFFFFFFFFFFFFFFFFFFFFFFFFFFFFFFFF
FFFFFFFFFFFFFFFFFFFFFFFFFFFFFFFFFFFFFFFFFFFFFFFFFFFFFFFFFFFFFFFF
FFFFFFFFFFFFFFFFFFFFFFFFFFFF3D2121212121202021212121212120212020
2120212021212121212120212121212121202120242021202020202021202121
2120212121212021202021212121212021202120212121202121212121201B1A
1A1A1B1A1B1A1B1B1A1A1B1B1A1A1A1A1A1B1A1A1A1A1B1B2222222322222223
2222222222222222222222202E4E4B4B4A4B4B4B4A4B4B4B4B4B4B4B4A4B4A4B
4874948E8E8F8E8E8E8E8E8E8E8E8E8E8E8E8E8E8E8F8E8E8E8C93D2DAD9DAD9
D9D9DADADADADADADADADADADAD9D9DAD9DAD9D9DADADAD9D9D9D9DAD9D9D9D9
D9DAD7D8FDFFFFFFFFFFFFFFFFFFFFFFFFFFFFFFFFFFFFFFFFFFFFFFFFFFFFFF
FFFFFFFFFFFFFFFFFFFFFFFFFFFFFFFFFFFFFFFFFFFFFFFFFFFFFFFFFFFFFFFF
FFFFFFFFFFFFFFFFFFAE20202020212021202020202120212120202020212021
2021212120212120202021212022232021212121202020212121212121212121
2021212121202021212121202121202021212021212121221D1A1A1A1A1A1A1B
1A1A1A1B1B1B1B1A1A1A1A1A1A1B1B1A1B1A1C23222222222222222322222322
222323222222212F4D4B4B4A4A4B4B4B4B4B4B4B4B4B4A4B4B4B4B4860938E8E
8E8E8E8E8E8E8F8E8E8E8E8E8E8E8E8E8E8E8E8E8E8BA3DBDAD9D9D9D9DAD9DA
DAD9DAD9D9DAD9DADADAD9D9DAD9D9DADADAD9D9D9D9D9DAD9D9DAD9DAD9D9D6
EBFFFFFFFFFFFFFFFFFFFFFFFFFFFFFFFFFFFFFFFFFFFFFFFFFFFFFFFFFFFFFF
FFFFFFFFFFFFFFFFFFFFFFFFFFFFFFFFFFFFFFFFFFFFFFFFFFFFFFFFFFFFFFFF
FFFFFFFFFF3F2120212021212121212121202021212020202121212121212021
2121212021202023222121202021212121212121212121202121212020202121
2021212020212021212120212121202121221F1B1B1B1A1A1B1B1A1B1A1B1A1A
1B1A1A1A1A1A1A1B1B1A1A1A1A20232323222223222222222223222322222222
22212F4E4B4A4B4B4B4B4B4A4A4B4B4B4B4B4B4B4A4A49518A8F8E8E8E8E8E8E
8E8E8F8E8E8F8E8E8E8E8E8E8E8E8E8E8E8BB6DBD9DAD9D9D9D9DAD9DAD9D9D9
DAD9D9D9DADADADAD9DAD9D9DADADAD9D9D9DAD9D9D9D9D9D9D9DAD6DEFFFFFF
FFFFFFFFFFFFFFFFFFFFFFFFFFFFFFFFFFFFFFFFFFFFFFFFFFFFFFFFFFFFFFFF
FFFFFFFFFFFFFFFFFFFFFFFFFFFFFFFFFFFFFFFFFFFFFFFFFFFFFFFFFFFFFFFF
BC21212121202121202120202120212121212121212021202121202121202121
2123202020202120212021212020202121212121202120202121212120212121
212120202120202121212122201B1B1A1A1A1B1A1A1A1A1A1A1A1A1A1A1A1A1A
1A1A1B1B1A1B1A1B2222222222222222232222222222222222222322212E4E4B
4B4B4B4B4A4B4B4B4B4B4A4B4B4B4B4B4A4A4977928F8E8E8E8E8E8E8E8E8E8E
8E8E8E8E8E8E8E8E8E8E8E8E8D8FC8DAD9D9D9D9D9DADAD9D9DAD9D9DAD9D9D9
DADAD9DADADADAD9D9DADAD9D9D9DAD9DADAD9D9D9DAD9D8D7F3FFFFFFFFFFFF
FFFFFFFFFFFFFFFFFFFFFFFFFFFFFFFFFFFFFFFFFFFFFFFFFFFFFFFFFFFFFFFF
FFFFFFFFFFFFFFFFFFFFFFFFFFFFFFFFFFFFFFFFFFFFFFFFFFFFFFFF48202120
2121212121212120202121202021202021202020212121212121222220202120
2121202121202121212021202120202021212020202120212121212021212121
212021202121211B1A1A1A1B1A1B1A1A1A1A1A1B1A1A1B1B1A1A1A1A1A1A1A1B
1A1A1C2322222222232322222222232222222222222223212E4E4B4B4B4B4A4B
4B4A4B4B4A4A4B4B4B4B4B4A4B4863938E8E8E8E8F8E8F8E8E8F8E8E8E8E8E8E
8E8E8E8E8E8F8E8E8C99D6D9D9DAD9D9D9DAD9DADADADAD9DAD9D9D9D9DAD9D9
DADAD9D9DAD9DADAD9DAD9D9DADADADAD9DADAD8D7E2FFFFFFFFFFFFFFFFFFFF
FFFFFFFFFFFFFFFFFFFFFFFFFFFFFFFFFFFFFFFFFFFFFFFFFFFFFFFFFFFFFFFF
FFFFFFFFFFFFFFFFFFFFFFFFFFFFFFFFFFFFFFFFFFFFFFC62120212020212021
2121212121212121212121212021212120202121242220202020212121212021
2121212021212121212121212021212021202121202121212121212121212121
221E1B1B1A1B1A1A1A1A1A1B1B1B1A1A1B1B1A1B1A1B1B1B1A1B1A1A1B1F2322
232322222222222222222322222223232223212E4E4B4A4B4B4B4B4B4A4B4B4B
4B4A4B4B4B4A4A4B49538D8F8E8F8E8E8E8E8E8E8E8E8E8E8E8E8E8E8E8E8E8E
8E8E8E8E8BACDAD9D9DAD9D9DAD9D9D9D9D9D9D9DADAD9D9DADADADADAD9D9DA
D9D9D9D9D9DAD9DADADADAD9D9DAD9D9D7DBFFFFFFFFFFFFFFFFFFFFFFFFFFFF
FFFFFFFFFFFFFFFFFFFFFFFFFFFFFFFFFFFFFFFFFFFFFFFFFFFFFFFFFFFFFFFF
FFFFFFFFFFFFFFFFFFFFFFFFFFFFFFFFFFFFFF6B212121212021212120212021
2121212021202121202121202122242120212121212121202121212121202120
2121202020202121212021212120212121212121202120212121221F1A1A1B1A
1B1A1B1A1A1B1B1A1A1A1B1A1A1A1A1A1A1A1A1B1B1A1A1B2223222322222222
22222222222222222223222222212E4E4A4B4B4B4B4B4B4B4B4B4B4B4B4B4B4B
4B4B4B4B4977938E8E8E8E8E8E8E8E8E8E8E8E8E8E8E8E8E8E8E8E8E8E8E8E8E
8BBADAD9D9D9DAD9DAD9D9DAD9D9D9D9D9D9D9DAD9DAD9DADAD9DAD9D9D9D9DA
DADADADAD9DADAD9D9D9DADAD8D6EFFFFFFFFFFFFFFFFFFFFFFFFFFFFFFFFFFF
FFFFFFFFFFFFFFFFFFFFFFFFFFFFFFFFFFFFFFFFFFFFFFFFFFFFFFFFFFFFFFFF
FFFFFFFFFFFFFFFFFFFFFFFFFFFFF12821212121212121212121212020212121
2120212121212023212121202121212121212120212121212121212121212120
212121212121202021212121202120212120212122201B1A1A1A1A1A1A1A1A1B
1B1A1A1B1B1A1A1A1B1B1A1B1A1B1A1A1B1B1D24222222222222222222222322
2222222222222222212E4E4B4B4B4A4B4B4B4B4B4B4A4B4A4B4B4B4B4B4A4B47
61948E8E8E8E8E8E8E8E8E8E8E8F8E8E8E8E8E8E8E8E8E8E8E8E8E8D90CDDADA
D9D9D9D9D9D9DADAD9DADADAD9DAD9DADAD9DAD9DADAD9D9D9D9D9D9DAD9DADA
DADAD9D9D9D9D9D9D9D6E0FFFFFFFFFFFFFFFFFFFFFFFFFFFFFFFFFFFFFFFFFF
FFFFFFFFFFFFFFFFFFFFFFFFFFFFFFFFFFFFFFFFFFFFFFFFFFFFFFFFFFFFFFFF
FFFFFFFFFFFFFFFFFFFF95202021202120202120202121202121212120212121
2024212021202121212121212020212120202121212021212121212021212121
212120202021212021212121212121211C1A1A1B1A1B1A1A1B1B1B1A1A1A1A1A
1A1A1B1B1A1A1B1A1A1A1B1A1A20232222232222222223222222222322222222
232223212E4E4B4B4A4B4B4A4B4B4A4B4B4A4B4B4A4B4B4B4B4B4951898F8E8E
8E8E8E8E8E8E8E8E8E8E8F8E8E8E8E8E8E8E8E8E8E8E8E8B9CD8D9DAD9D9D9D9
D9DADAD9D9D9DAD9D9DADADADAD9D9D9DADAD9DADADAD9D9DADAD9DAD9D9D9D9
D9D9D9DADAD7D8FDFFFFFFFFFFFFFFFFFFFFFFFFFFFFFFFFFFFFFFFFFFFFFFFF
FFFFFFFFFFFFFFFFFFFFFFFFFFFFFFFFFFFFFFFFFFFFFFFFFFFFFFFFFFFFFFFF
FFFFFFFFFFFF3621212121202121202020202121212121212120222321212120
2121212121212121202121212021212120212121202121212121212120212121
212121212121212121211E1A1A1A1A1A1A1A1B1A1A1A1A1A1A1A1A1A1A1A1A1A
1A1A1A1A1A1B1B1A22222322222222232222222222222222222222222222202E
4E4B4B4B4B4B4B4B4B4A4B4B4A4B4B4B4B4B4A4B4A4A4978928E8E8E8E8E8E8E
8E8E8E8E8F8E8E8E8E8E8E8E8E8E8E8E8E8E8E8AAFDBD9D9D9DADADADADAD9D9
D9DAD9DAD9DADADAD9DADAD9DADADADAD9D9DAD9DADADAD9D9D9DADADADADADA
D9D9D5E9FFFFFFFFFFFFFFFFFFFFFFFFFFFFFFFFFFFFFFFFFFFFFFFFFFFFFFFF
FFFFFFFFFFFFFFFFFFFFFFFFFFFFFFFFFFFFFFFFFFFFFFFFFFFFFFFFFFFFFFFF
FFBB212120212121202121212120212021202120232120202121212020212121
2021212020212021212121212021212121212121202121212121212120212121
21212121211A1A1B1A1A1B1A1B1B1B1B1B1A1A1B1A1A1A1B1A1B1B1B1A1A1B1B
1A1A1B24222222222223222222222222222222222223232223212E4E4A4B4B4B
4B4B4B4B4B4A4B4B4B4A4B4A4B4A4B4A4B4763948E8E8E8E8E8E8E8F8E8E8E8E
8E8E8E8E8F8E8E8E8E8E8E8E8E8E8F8EC5DAD9D9DAD9D9D9D9DAD9D9D9D9D9D9
D9D9DAD9DAD9DAD9D9D9D9DAD9D9D9D9DAD9DADADADAD9D9DAD9DADAD9D9D6DC
FFFFFFFFFFFFFFFFFFFFFFFFFFFFFFFFFFFFFFFFFFFFFFFFFFFFFFFFFFFFFFFF
FFFFFFFFFFFFFFFFFFFFFFFFFFFFFFFFFFFFFFFFFFFFFFFFFFFFFFFFFF5D2121
2121212120212120202121202021242121212120202121212121212121202121
202021212120202121212121212120212121212021202121212121212121211C
1A1A1B1A1B1B1A1A1A1A1B1A1B1A1A1B1A1B1A1A1A1B1B1A1A1B1B1A1A1F2322
2222232222232322232223222222222222222222212E4E4B4A4A4A4A4B4B4A4B
4B4A4B4A4B4B4A4B4B4A4B4B4A528C8F8E8E8E8E8E8E8E8E8E8E8E8E8F8E8E8E
8E8E8E8E8E8E8E8F8F8E8C97D3DADADAD9D9DAD9D9D9D9D9D9D9D9D9DADADADA
DADAD9D9D9DADADAD9DADAD9DAD9D9D9DAD9DAD9D9DADADAD9D9D8D7F6FFFFFF
FFFFFFFFFFFFFFFFFFFFFFFFFFFFFFFFFFFFFFFFFFFFFFFFFFFFFFFFFFFFFFFF
FFFFFFFFFFFFFFFFFFFFFFFFFFFFFFFFFFFFFFFFFFFFFFFFEE27202021212121
2121212121202023222021212121212121212021212120212021202121212121
212121212121212120202121212121212021212121212121221C1A1A1A1B1A1A
1B1A1B1A1A1B1A1A1B1B1A1A1A1A1A1A1B1A1A1B1A1B1A1A2222222222222222
232222222323222223232222232222212E4E4B4B4B4B4A4A4B4A4B4B4B4B4B4B
4A4B4A4A4B4B4B4B4A7B918E8E8E8E8E8E8E8E8E8E8E8E8E8E8E8E8F8E8E8E8F
8E8E8E8E8E8E8AA3D9DAD9DAD9DAD9DADADAD9D9D9DAD9D9D9D9D9D9DADAD9D9
DAD9D9DAD9D9DAD9D9D9DAD9D9D9DAD9D9DAD9D9D9D9D8D6E4FFFFFFFFFFFFFF
FFFFFFFFFFFFFFFFFFFFFFFFFFFFFFFFFFFFFFFFFFFFFFFFFFFFFFFFFFFFFFFF
FFFFFFFFFFFFFFFFFFFFFFFFFFFFFFFFFFFFFFFF9E2021212021212120202121
2024212021212121212121212121202021212120202121212120212121212121
212121202120202121202121202021202121221E1A1A1A1A1B1A1A1B1B1B1A1B
1A1B1B1A1A1B1B1B1A1A1A1A1B1A1B1A1B1B1C24222223222222222222232222
22232322232222222222202E4E4A4B4B4B4B4A4B4A4B4B4B4B4B4B4B4B4A4B4B
4B4B4B4764938E8E8E8E8E8E8E8E8E8E8E8E8E8E8E8E8E8F8E8E8E8E8E8E8E8E
8E8F8BB2DADADAD9D9D9D9DADADADAD9D9D9DAD9D9DADADADAD9DAD9DAD9DADA
D9D9D9D9D9D9D9D9DADAD9D9D9D9D9DADADAD9D7D9FFFFFFFFFFFFFFFFFFFFFF
FFFFFFFFFFFFFFFFFFFFFFFFFFFFFFFFFFFFFFFFFFFFFFFFFFFFFFFFFFFFFFFF
FFFFFFFFFFFFFFFFFFFFFFFFFFFFFFFF56212120212020212120222320212121
2021212020202021202020212121212021212120212121212121212120212120
21212121202021202121202121201B1A1B1A1A1B1A1A1B1B1A1A1A1A1A1A1A1B
1B1A1A1B1A1B1A1B1A1A1B1B1A1E242322222222222223222222222223232222
2223232223212E4E4B4A4B4B4B4B4B4B4B4B4B4B4B4B4B4B4B4A4A4B4B4B4955
8E8F8E8E8F8E8E8E8E8E8E8E8E8E8E8F8E8E8E8E8E8F8E8E8E8E8E8F8E8D8EC9
DADAD9DAD9D9D9D9DADAD9DAD9D9DAD9D9D9D9D9DAD9D9D9D9D9DAD9D9D9DADA
D9D9D9DAD9D9D9D9D9D9D9D9D9DAD9D9D6EFFFFFFFFFFFFFFFFFFFFFFFFFFFFF
FFFFFFFFFFFFFFFFFFFFFFFFFFFFFFFFFFFFFFFFFFFFFFFFFFFFFFFFFFFFFFFF
FFFFFFFFFFFFFFFFFFFFFFE92721212021212021232220202120202020212020
2121212021212121212121202120212021212020212121212020202121212120
21202120212021211B1A1A1A1A1B1A1A1A1A1A1B1A1A1A1A1A1A1A1A1B1A1A1A
1B1B1B1A1A1B1A1B222222222322222222222223222222222222222222222222
212E4E4B4B4B4B4B4A4B4B4B4A4B4B4B4B4B4B4B4B4A4B4B4A4B4A7E918E8E8E
8E8E8E8E8E8E8E8F8E8E8E8E8E8E8E8E8E8E8F8E8E8E8E8E8E8B9BD6D9D9DAD9
D9DAD9D9DADAD9DADADADADADADAD9D9D9DADAD9D9D9D9DAD9D9D9DADADADADA
D9DADAD9DADADADAD9D9D9DAD6E1FFFFFFFFFFFFFFFFFFFFFFFFFFFFFFFFFFFF
FFFFFFFFFFFFFFFFFFFFFFFFFFFFFFFFFFFFFFFFFFFFFFFFFFFFFFFFFFFFFFFF
FFFFFFFFFFFFFFA3202021212121232020212121212120212120212121212121
2121212121212121212120212120212121202120202121212121212021202120
21211D1A1A1A1B1A1B1A1A1B1A1B1B1A1A1A1A1A1A1A1B1B1A1B1A1B1A1B1B1A
1A1A1B242223222222222322222222232223222222232222222322202E4E4A4B
4A4B4B4B4B4B4A4B4B4B4B4B4B4B4B4A4B4B4B4B4B4867948E8E8E8E8E8E8E8E
8E8E8E8E8E8E8E8E8E8E8E8E8E8E8E8E8E8E8F8E8E8BABDBD9DAD9DAD9D9DADA
DAD9DAD9DADAD9D9DADADAD9D9D9D9D9D9DADAD9DAD9DAD9DADAD9D9DADADAD9
D9DADAD9D9D9D9D9D7D9FAFFFFFFFFFFFFFFFFFFFFFFFFFFFFFFFFFFFFFFFFFF
FFFFFFFFFFFFFFFFFFFFFFFFFFFFFFFFFFFFFFFFFFFFFFFFFFFFFFFFFFFFFFFF
FFFFFF5B21202022232121202121202021212121202121212120212120212121
21212120212021212121212021202121212121212020212121212021201A1A1A
1B1A1B1A1B1B1A1A1A1A1B1A1A1A1B1B1A1A1A1B1A1B1A1A1A1B1A1A1B1E2322
22222222222322222222222222222222222222222223212F4E4B4B4A4B4B4B4A
4B4A4B4A4B4B4B4B4B4A4A4B4B4B4B4A49568E8E8E8E8E8E8F8E8E8E8E8E8E8E
8E8E8E8E8E8E8E8E8F8E8E8E8E8E8E8E8E8CBDDADAD9DADAD9DAD9D9DAD9DADA
DAD9DADAD9DADADADAD9D9D9D9D9D9DADAD9D9DADAD9D9D9DAD9DAD9DAD9D9D9
D9D9D9DAD9D6E6FFFFFFFFFFFFFFFFFFFFFFFFFFFFFFFFFFFFFFFFFFFFFFFFFF
FFFFFFFFFFFFFFFFFFFFFFFFFFFFFFFFFFFFFFFFFFFFFFFFFFFFFFFFFFFFF42A
2023222020202120202121212020212020212121212121202121202020212120
20212121212121212121202021212121212120212121201A1A1A1A1B1A1A1A1B
1A1A1A1A1B1B1B1A1A1A1B1B1A1A1A1B1B1A1A1A1A1A1B1A2223222223222222
2222222222222323222223222222222222202E4E4A4A4B4B4B4B4B4A4B4B4B4B
4B4B4B4A4B4B4A4B4B4B4B4A4B80928E8E8E8E8E8E8E8E8E8E8E8E8E8E8E8E8E
8E8E8E8E8E8E8E8E8E8E8F8E8D91CDDAD9DAD9D9D9DAD9D9DAD9D9DADAD9D9DA
D9DAD9D9D9D9DADADAD9DADAD9D9D9DADADADADAD9D9D9DADADADAD9D9D9DADA
DAD7DBFFFFFFFFFFFFFFFFFFFFFFFFFFFFFFFFFFFFFFFFFFFFFFFFFFFFFFFFFF
FFFFFFFFFFFFFFFFFFFFFFFFFFFFFFFFFFFFFFFFFFFFFFFFFFFFAC2420212021
2120202121212121202121212121212020212120212121202021212121212121
21212121202121212121212121212021221C1A1B1B1A1A1A1A1B1B1A1A1A1B1B
1A1A1A1A1B1A1A1A1B1B1B1B1A1A1B1A1A1A1B23222222222222222322222222
222222222223222222222222212E4E4A4B4A4B4B4B4B4A4A4A4B4B4B4B4B4B4A
4B4B4B4B4A4B4B486B938E8E8F8E8E8E8E8E8E8E8E8E8E8E8E8E8E8E8E8E8E8E
8E8E8F8E8E8E8E8E8B9ED8DAD9D9D9D9D9D9D9DAD9D9D9D9D9D9D9DADAD9DAD9
DAD9DAD9DADAD9D9D9D9D9D9D9D9D9DADAD9DAD9DAD9D9DAD9D9D9D9DAD8D8F9
FFFFFFFFFFFFFFFFFFFFFFFFFFFFFFFFFFFFFFFFFFFFFFFFFFFFFFFFFFFFFFFF
FFFFFFFFFFFFFFFFFFFFFFFFFFFFFFFFFFFFFFFFFFFF87212121202021212121
2121212120202121212020212120212121212120212021212121212120212121
20212120202121212121221E1A1B1A1A1A1A1A1A1B1B1B1A1A1B1A1A1A1B1B1B
1B1B1A1A1A1A1A1A1B1A1A1A1A1D242222222222222223232222222222222223
22232222222322212E4E4B4B4A4B4B4B4B4B4B4B4B4B4A4B4A4B4B4B4B4B4B4B
4A4B4959918E8E8E8E8E8F8E8E8E8E8E8E8E8F8F8E8E8E8E8E8E8E8E8E8E8F8E
8E8E8E8E8BB0DADAD9DAD9D9DADAD9D9DADAD9D9D9DAD9D9DAD9D9D9D9D9DAD9
D9D9D9D9DAD9D9D9DADADADAD9D9DADAD9D9DAD9D9DADAD9D9D8E7FFFFFFFFFF
FFFFFFFFFFFFFFFFFFFFFFFFFFFFFFFFFFFFFFFFFFFFFFFFFFFFFFFFFFFFFFFF
FFFFFFFFFFFFFFFFFFFFFFFFFFFFFFFFFFFF5121212121212021212021202121
2121212020202121212121212121212121212120212121212121212020212020
2121202121201A1A1A1B1A1A1A1A1A1B1A1A1A1B1A1B1A1B1B1A1A1A1A1B1A1A
1A1A1B1A1A1A1B1A212222222222222222232222222222232222232322222222
2222212E4D4B4B4B4B4B4B4B4B4B4B4B4B4B4A4B4A4B4B4B4B4B4B4B4B4B4A7D
918E8E8E8E8E8F8E8E8E8E8E8E8E8E8E8E8E8E8E8E8E8E8E8E8E8E8E8E8E8E8F
8DC3DADAD9D9D9D9DAD9D9DAD9D9D9DADAD9D9D9DAD9DAD9D9DAD9D9DADADADA
DADAD9D9D9DADADADAD9DADADAD9DADADAD9D9D9DCFFFFFFFFFFFFFFFFFFFFFF
FFFFFFFFFFFFFFFFFFFFFFFFFFFFFFFFFFFFFFFFFFFFFFFFFFFFFFFFFFFFFFFF
FFFFFFFFFFFFFFFFFFFFFFFFFFF02C2120212121202121212121212121212120
2121212120212021212121212120212121212121212020202121212121212120
1B1B1A1A1A1A1B1A1B1A1A1B1A1A1A1A1A1A1A1A1A1A1A1A1A1A1B1A1B1B1A1A
1A1B1C2322222222222222232223232323222223222222222222222222212E4E
4B4B4B4B4B4B4A4B4A4B4B4B4B4B4B4B4A4B4B4A4A4B4B4A4B4768938E8E8E8E
8E8E8E8E8E8E8E8E8E8E8E8E8E8E8E8E8E8E8E8E8E8E8E8E8F8E8E8B95D2DAD9
DADADAD9D9D9D9DAD9D9DAD9D9D9DAD9D9DAD9DADAD9DADAD9D9DAD9DAD9D9D9
DADAD9DADADAD9D9D9DAD9DADADAD9FFFFFFFFFFFFFFFFFFFFFFFFFFFFFFFFFF
FFFFFFFFFFFFFFFFFFFFFFFFFFFFFFFFFFFFFFFFFFFFFFFFFFFFFFFFFFFFFFFF
FFFFFFFFFFFFFFFFFFBF22212021202120212120212020212120212021212121
20212120212121212120202020212121212021212120212020211C1A1A1A1A1A
1B1B1A1A1B1A1A1A1A1A1B1B1A1A1A1B1B1A1B1B1B1B1A1A1B1B1A1B1A1E2323
222223222322222222222222222223222222222223232222212F4E4B4B4B4B4B
4A4B4B4B4A4B4A4B4B4B4B4B4B4B4B4A4B4B4A4B49568F8E8E8E8E8E8E8E8E8E
8E8E8E8E8E8E8E8E8E8E8E8E8E8E8E8E8E8E8E8E8E8E8E8BA6DAD9DAD9D9D9D9
D9D9D9D9DAD9D9D9D9D9D9D9D9D9DADADAD9D9D9D9DAD9D9D9D9D9D9DADADADA
D9D9DADAD9D9DAD9D9F8FFFFFFFFFFFFFFFFFFFFFFFFFFFFFFFFFFFFFFFFFFFF
FFFFFFFFFFFFFFFFFFFFFFFFFFFFFFFFFFFFFFFFFFFFFFFFFFFFFFFFFFFFFFFF
FFFFFFFFFF882120212021202120212121212120212021202121212121212120
20202021212021212121212121212121212021211F1A1B1A1A1B1A1B1A1A1A1A
1A1B1A1A1B1A1B1A1B1B1B1B1A1B1A1B1A1A1B1B1A1B1B1A2122222222222222
23232222232222222223222222222222222223212E4E4B4B4B4B4B4A4A4A4B4B
4B4B4B4B4B4A4B4B4B4B4B4B4B4B4B4A4C80918E8E8E8E8E8E8E8E8E8E8E8E8E
8E8E8E8E8E8F8E8E8E8E8E8E8E8E8E8F8E8E8E8BB9DADADADAD9D9D9D9D9D9DA
D9D9DADAD9DADADADADADAD9DADADAD9DAD9D9DADADAD9D9D9DAD9D9DADAD9DA
DADAD9E9FFFFFFFFFFFFFFFFFFFFFFFFFFFFFFFFFFFFFFFFFFFFFFFFFFFFFFFF
FFFFFFFFFFFFFFFFFFFFFFFFFFFFFFFFFFFFFFFFFFFFFFFFFFFFFFFFFFFFFFFF
FF5B212021202120212121212121212120212120212021212121212121212021
2121212021212121212121212121201A1B1B1B1A1A1B1A1A1A1A1A1A1B1B1B1A
1A1B1A1B1A1A1A1A1B1B1A1B1A1A1A1A1A1A1B24222222222223222222222222
2223222223222222222222222222212E4E4A4B4B4A4B4A4B4B4A4B4B4B4A4A4B
4B4A4B4B4B4B4B4B4B4B4B486C938E8E8E8E8E8E8E8E8E8E8E8E8E8E8E8F8E8E
8E8E8E8E8E8E8E8F8E8E8E8F8E8E8D8FC7DAD9D9D9D9D9DADAD9D9D9DAD9D9D9
DADADAD9DAD9D9DAD9D9D9DADAD9D9D9D9D9DADAD9D9D9D9D9DADAD9D9DEFFFF
FFFFFFFFFFFFFFFFFFFFFFFFFFFFFFFFFFFFFFFFFFFFFFFFFFFFFFFFFFFFFFFF
FFFFFFFFFFFFFFFFFFFFFFFFFFFFFFFFFFFFFFFFFFFFFFFFFFFFFFFFFC482120
2020212121212120212020202120212121212120212121202021212020212121
2020202121212121211B1A1A1A1B1B1A1A1A1A1A1B1B1A1A1A1B1B1A1A1A1A1A
1A1A1B1B1A1B1A1A1A1A1A1A1A1E242222222222222223222222222323222223
222222222222222223202F4E4A4B4B4B4B4A4B4B4B4B4B4B4B4B4B4A4B4B4B4A
4B4B4B4B4A4B4959908E8E8E8E8E8E8E8E8E8E8E8E8E8E8E8E8E8E8E8E8E8E8E
8E8E8E8E8E8E8E8E8E8E8B98D5D9DAD9DAD9D9D9D9DAD9DAD9DADAD9DADAD9DA
DADAD9DAD9D9D9D9DAD9D9D9D9DADAD9D9DAD9D9D9DAD9DAFFFFFFFFFFFFFFFF
FFFFFFFFFFFFFFFFFFFFFFFFFFFFFFFFFFFFFFFFFFFFFFFFFFFFFFFFFFFFFFFF
FFFFFFFFFFFFFFFFFFFFFFFFFFFFFFFFFFFFFFFFFFFFFFFFEF2E212121212121
2020202121212021202021212121212121202021202021202121202121202021
2120221D1A1A1B1A1A1B1A1A1A1A1A1A1A1A1B1A1A1B1A1B1A1A1A1A1B1A1B1A
1B1A1A1A1A1A1A1B212222222222222322222223232222232322222222222222
22222222212F4E4B4B4A4B4B4B4B4B4B4B4B4A4A4B4A4B4B4B4A4B4A4A4B4B4B
4B4A4C83928F8E8E8E8E8F8E8E8E8E8E8E8E8F8E8F8E8E8E8E8E8E8E8E8E8E8E
8E8E8F8E8E8E8AA8DADAD9D9DAD9D9D9D9D9DAD9D9DAD9D9DAD9DAD9D9D9DADA
DADADAD9D9D9D9D9D9D9D9D9D9D9D9D9DAD9FFFFFFFFFFFFFFFFFFFFFFFFFFFF
FFFFFFFFFFFFFFFFFFFFFFFFFFFFFFFFFFFFFFFFFFFFFFFFFFFFFFFFFFFFFFFF
FFFFFFFFFFFFFFFFFFFFFFFFFFFFFFFFFFFFFFFFCB2320202121212120202020
21212021212121202021212121202021212021212120212021202121221F1A1A
1A1A1A1A1A1B1A1B1B1A1A1A1A1A1A1A1A1A1A1B1B1B1A1B1A1A1A1A1A1A1A1A
1A1A1B2322222322232222222322222222222222222222222222222222222220
2F4E4B4B4B4B4B4B4B4B4B4B4B4A4B4B4B4B4B4B4B4B4A4B4B4B4B4A4B486E93
8E8E8E8E8E8E8E8E8E8E8E8E8E8E8E8E8E8E8E8E8E8E8E8E8F8E8E8E8E8E8E8E
8E8E8CBEDADAD9D9DADAD9D9DADAD9DADADAD9DAD9DAD9DAD9DAD9D9D9D9D9D9
D9D9D9DAD9D9D9DAD9DAD9D9FCFFFFFFFFFFFFFFFFFFFFFFFFFFFFFFFFFFFFFF
FFFFFFFFFFFFFFFFFFFFFFFFFFFFFFFFFFFFFFFFFFFFFFFFFFFFFFFFFFFFFFFF
FFFFFFFFFFFFFFFFFFFFFFFFFFFFFFFFAA222121212020212121212121212121
2121202121212121212120202121212121212021212021201B1A1A1A1A1A1A1A
1A1A1A1A1A1B1B1B1B1B1A1A1B1B1A1B1A1A1A1A1A1B1A1B1B1A1A1B1A1D2422
2222222222222222222222222222232222222222222223222222212F4E4B4B4B
4A4A4B4B4B4B4A4B4B4B4B4B4B4A4B4A4B4B4B4B4B4B4B4A495B918E8E8E8E8E
8E8E8E8E8F8E8E8E8E8F8E8E8E8E8E8E8E8E8E8E8E8E8F8E8E8F8E8E8E8B93CF
DAD9D9D9DAD9D9DADADAD9D9D9D9D9DADADAD9DADAD9D9DADAD9D9DADAD9D9D9
DAD9D9D9D9D9F3FFFFFFFFFFFFFFFFFFFFFFFFFFFFFFFFFFFFFFFFFFFFFFFFFF
FFFFFFFFFFFFFFFFFFFFFFFFFFFFFFFFFFFFFFFFFFFFFFFFFFFFFFFFFFFFFFFF
FFFFFFFFFFFFFFFFFFFFFFFF9021202121212121212120202121212121202121
2121212021212121212121212121212121211C1B1A1B1B1B1B1B1B1A1A1A1A1A
1A1B1A1A1A1B1A1A1A1A1A1A1A1A1B1A1B1A1A1A1A1A1A1A2022222222232223
222222222222222222232223222222222322222222212E4E4B4A4B4B4B4B4B4B
4B4B4B4B4B4B4B4A4A4B4B4B4B4A4A4B4B4A4B4A4E84908E8E8E8E8E8E8E8E8F
8F8E8E8E8E8E8E8E8E8E8E8E8E8E8E8E8E8E8E8F8E8E8E8F8E8B9FD6DADAD9D9
DADADADADADADAD9D9DAD9D9DADADAD9D9D9D9D9D9DADADADAD9DAD9DAD9D9DA
ECFFFFFFFFFFFFFFFFFFFFFFFFFFFFFFFFFFFFFFFFFFFFFFFFFFFFFFFFFFFFFF
FFFFFFFFFFFFFFFFFFFFFFFFFFFFFFFFFFFFFFFFFFFFFFFFFFFFFFFFFFFFFFFF
FFFFFFFFFFFFFFFF7C2120202121212021212020212121212121212021212121
2121212020212121212121221E1B1A1A1A1A1A1B1A1A1B1A1A1A1A1A1A1B1B1B
1A1A1A1B1B1A1B1A1A1A1A1A1A1B1A1B1A1B1A23222222222222222222222222
22232322232222222223222222222222202E4E4A4B4B4A4B4B4A4B4B4A4B4B4B
4B4B4B4A4B4B4A4B4B4B4B4A4B4B4A4871928F8E8E8E8E8E8F8E8E8E8E8E8E8E
8E8E8E8E8E8E8E8E8F8E8E8E8E8E8E8E8E8E8E8E8E8AADDAD9DAD9DADAD9DAD9
D9D9D9D9DAD9DAD9D9D9D9D9D9D9D9D9D9D9DADADAD9D9D9D9DAE6FFFFFFFFFF
FFFFFFFFFFFFFFFFFFFFFFFFFFFFFFFFFFFFFFFFFFFFFFFFFFFFFFFFFFFFFFFF
FFFFFFFFFFFFFFFFFFFFFFFFFFFFFFFFFFFFFFFFFFFFFFFFFFFFFFFFFFFFFFFF
FFFFFFFF6B212121202021212121212121212120202121212021202121212121
212121212121201B1A1A1A1A1A1A1B1B1A1A1A1A1A1A1A1B1A1A1A1A1B1A1B1A
1B1A1A1B1B1A1A1A1B1A1A1B1A1C232322222222222222222223222222232222
2322222322232322222222212E4D4B4B4B4B4A4B4A4B4B4B4B4B4B4B4B4A4B4A
4A4B4B4B4B4A4B4B4A4B495D928F8E8E8E8E8E8E8E8E8E8E8E8E8E8E8E8F8E8E
8E8E8E8E8E8E8E8E8F8E8E8E8E8E8E8E8D8DC3DBD9D9DAD9DAD9DADAD9DAD9D9
D9DAD9DAD9D9DAD9D9DADADADAD9DAD9DADADAD9E2FFFFFFFFFFFFFFFFFFFFFF
FFFFFFFFFFFFFFFFFFFFFFFFFFFFFFFFFFFFFFFFFFFFFFFFFFFFFFFFFFFFFFFF
FFFFFFFFFFFFFFFFFFFFFFFFFFFFFFFFFFFFFFFFFFFFFFFFFFFFFFFFFFFFFFFF
5821202121212020202121202120202121212121212120212021212020202121
201B1A1A1B1A1A1A1A1A1A1B1A1A1A1B1B1B1A1A1A1A1A1B1A1A1B1A1A1A1B1B
1B1A1A1A1A1A1B1A202322222223222222232222222222222222222223222223
222222222222212E4E4B4B4B4A4A4A4B4B4B4B4A4B4B4B4B4B4B4B4B4B4B4B4B
4B4A4B4B4B4A4F88908E8E8E8E8E8E8E8E8E8E8E8E8E8E8E8E8E8E8E8F8E8E8E
8E8E8E8E8E8E8E8E8E8E8E8E8C96D3DADAD9DADAD9DADADADAD9D9DAD9DADADA
D9D9DADAD9DADAD9D9D9D9D9D9DADFFFFFFFFFFFFFFFFFFFFFFFFFFFFFFFFFFF
FFFFFFFFFFFFFFFFFFFFFFFFFFFFFFFFFFFFFFFFFFFFFFFFFFFFFFFFFFFFFFFF
FFFFFFFFFFFFFFFFFFFFFFFFFFFFFFFFFFFFFFFFFFFFFFFFFFFFFFFF50202120
2121212121212120212121212020212120212121212021202021211C1A1A1A1A
1A1A1A1B1A1A1A1A1A1A1B1B1B1A1A1B1A1A1B1A1B1A1B1A1A1B1B1B1A1A1B1A
1A1A1B2222222222222222232322222222232222222322232223232322222322
22212F4E4B4A4A4A4B4B4B4B4B4A4B4A4A4A4B4B4A4B4B4A4A4A4B4B4B4B4A4B
4A486E938E8E8E8E8E8F8E8E8E8E8E8E8E8E8E8E8F8E8E8F8E8F8E8E8E8E8E8E
8E8E8E8E8E8E8E8E8BA6DAD9DAD9DAD9D9D9D9DAD9D9D9D9DAD9D9D9DAD9D9D9
D9D9D9DADAD9DAD9DDFFFFFFFFFFFFFFFFFFFFFFFFFFFFFFFFFFFFFFFFFFFFFF
FFFFFFFFFFFFFFFFFFFFFFFFFFFFFFFFFFFFFFFFFFFFFFFFFFFFFFFFFFFFFFFF
FFFFFFFFFFFFFFFFFFFFFFFFFFFFFFFFFFFFFFFFFFFFFFFD4C21212021212121
2121212120202021202021212120212021212120211F1B1B1B1B1B1B1A1A1A1B
1B1A1A1A1A1A1A1B1A1A1A1A1A1A1B1A1A1B1A1A1A1A1A1A1B1A1A1A1B1D2322
22222223232223222223222222222222222322222222222222222222202E4E4B
4B4B4B4B4B4B4B4B4B4B4B4B4A4B4B4B4A4A4A4B4B4B4B4A4B4B4B4B485B918E
8E8E8E8E8E8E8E8E8E8E8E8E8E8F8E8E8E8E8E8E8E8E8E8E8E8E8E8E8F8E8F8E
8E8E8E8F8AB9DAD9DAD9D9D9DADAD9DADAD9D9DAD9DAD9D9D9DAD9DAD9D9D9DA
D9D9DCFFFFFFFFFFFFFFFFFFFFFFFFFFFFFFFFFFFFFFFFFFFFFFFFFFFFFFFFFF
FFFFFFFFFFFFFFFFFFFFFFFFFFFFFFFFFFFFFFFFFFFFFFFFFFFFFFFFFFFFFFFF
FFFFFFFFFFFFFFFFFFFFFFFFFFFFFFFFFFFFFFFF592121212021212121212121
202021202121212121212120212122201B1A1A1A1A1A1A1A1B1A1A1A1B1B1B1B
1A1B1B1A1A1A1B1A1A1A1A1B1A1A1B1A1A1A1B1B1B1A1B1B2122222222232222
2222222223222222232222222322222322222222222223202E4E4B4B4B4B4B4A
4B4A4B4B4B4B4B4B4B4B4B4B4A4A4B4B4B4B4B4B4B4B4B4A4D85908F8E8E8F8E
8E8E8E8E8E8E8E8E8E8E8E8E8E8E8E8E8E8E8E8E8E8E8E8E8E8E8E8E8E8F8F8D
90C9DADAD9DADAD9D9D9D9D9D9DAD9DAD9DADADAD9DAD9DADADADAD9DFFFFFFF
FFFFFFFFFFFFFFFFFFFFFFFFFFFFFFFFFFFFFFFFFFFFFFFFFFFFFFFFFFFFFFFF
FFFFFFFFFFFFFFFFFFFFFFFFFFFFFFFFFFFFFFFFFFFFFFFFFFFFFFFFFFFFFFFF
FFFFFFFFFFFFFFFFFFFFFFFFFFFFFFFF4B212020202120202120212121212020
212120212120212121211C1B1A1B1B1A1A1A1B1A1A1A1B1A1A1B1A1B1A1A1A1A
1A1B1A1A1A1A1B1A1B1A1B1B1A1B1A1B1A1A1A23222322222222222322222222
222222222222222222222222222222222222212F4D4A4B4B4A4B4A4B4A4A4B4A
4B4B4B4B4B4B4B4B4B4B4A4B4A4A4B4A4B4B4A4872938E8E8E8F8E8E8E8E8E8E
8E8E8E8E8E8E8E8E8E8E8E8E8E8E8E8F8E8E8F8F8E8E8E8E8E8E8E8B99D6D9D9
DAD9DADADAD9D9D9DAD9D9DAD9D9D9D9DAD9DAD9DAD9DDFFFFFFFFFFFFFFFFFF
FFFFFFFFFFFFFFFFFFFFFFFFFFFFFFFFFFFFFFFFFFFFFFFFFFFFFFFFFFFFFFFF
FFFFFFFFFFFFFFFFFFFFFFFFFFFFFFFFFFFFFFFFFFFFFFFFFFFFFFFFFFFFFFFF
FFFFFFFFFFFFFFFFFFFFFFFD4E21212121212121202020202121202021212121
212120211D1B1A1A1B1B1A1A1B1B1A1A1A1B1A1A1A1A1A1B1B1A1A1A1A1B1B1A
1B1B1A1A1B1B1A1A1A1B1A1B1B1D242322222222222223222322222222222222
22222222222222222222222222212E4E4A4B4A4B4B4A4B4B4B4A4B4B4B4B4A4B
4A4B4B4B4A4B4A4B4A4B4B4A4B4B485D938E8E8E8E8E8E8F8E8E8E8E8E8E8E8E
8E8F8E8E8E8E8E8E8E8E8F8E8F8E8E8E8E8E8E8F8E8E8E8BA9DAD9D9DAD9DAD9
D9DADAD9DADAD9DAD9D9D9DAD9DADAD9DDFFFFFFFFFFFFFFFFFFFFFFFFFFFFFF
FFFFFFFFFFFFFFFFFFFFFFFFFFFFFFFFFFFFFFFFFFFFFFFFFFFFFFFFFFFFFFFF
FFFFFFFFFFFFFFFFFFFFFFFFFFFFFFFFFFFFFFFFFFFFFFFFFFFFFFFFFFFFFFFF
FFFFFFFFFFFFFFFF572020212121212021212121202021212121212120221F1B
1B1A1B1A1B1B1B1B1A1B1A1A1A1A1A1B1B1B1A1B1B1B1A1A1A1A1A1B1A1A1B1B
1A1A1A1B1A1B1A1A202322222222222222222222222322222323222222232322
2322232222222322212E4E4A4B4A4B4B4B4B4B4B4B4B4B4B4B4B4B4B4B4B4B4B
4B4A4A4B4A4A4B4B4A4A4E88908E8E8E8E8E8E8E8E8E8F8E8E8E8E8E8E8E8E8F
8F8E8E8E8E8E8E8E8E8E8E8E8E8E8E8E8E8E8E8BBDDADAD9D9DAD9DADAD9D9DA
D9D9D9D9D9DADAD9DAD9DEFFFFFFFFFFFFFFFFFFFFFFFFFFFFFFFFFFFFFFFFFF
FFFFFFFFFFFFFFFFFFFFFFFFFFFFFFFFFFFFFFFFFFFFFFFFFFFFFFFFFFFFFFFF
FFFFFFFFFFFFFFFFFFFFFFFFFFFFFFFFFFFFFFFFFFFFFFFFFFFFFFFFFFFFFFFF
FFFFFFFF6620212121212020212121202120212121212121211B1A1A1B1A1B1A
1A1A1B1B1B1B1A1A1A1A1A1A1B1B1A1A1A1A1A1A1B1A1A1B1B1A1A1A1B1A1A1A
1A1A1B2323232322232222222222222222222322222322232223222223222322
232222202E4E4B4A4B4B4A4B4A4B4A4B4A4A4A4A4B4A4B4B4B4B4B4B4B4B4B4B
4B4B4B4B4B4973928F8E8E8E8E8E8E8E8E8E8E8F8F8E8E8E8F8E8E8E8E8E8E8E
8E8F8E8E8E8E8F8E8E8E8E8E8E8E8D92CEDAD9D9DAD9DADAD9D9D9D9D9DADAD9
DAD9DADAE2FFFFFFFFFFFFFFFFFFFFFFFFFFFFFFFFFFFFFFFFFFFFFFFFFFFFFF
FFFFFFFFFFFFFFFFFFFFFFFFFFFFFFFFFFFFFFFFFFFFFFFFFFFFFFFFFFFFFFFF
FFFFFFFFFFFFFFFFFFFFFFFFFFFFFFFFFFFFFFFFFFFFFFFFFFFFFFFFFFFFFFFF
7B2120202121202121202121212121202021221C1B1B1A1A1B1A1A1A1A1A1A1B
1A1B1A1A1B1A1A1A1A1A1B1A1B1A1A1A1B1A1A1A1B1A1A1B1B1A1A1B1B1C2322
232222222222222222222223222223222322222222222223222222222222202E
4E4B4A4A4A4A4A4A4B4A4B4B4B4B4B4B4B4B4B4B4A4B4B4B4A4B4B4B4B4B4B4B
4761928E8E8E8E8E8E8E8E8E8E8F8E8E8E8E8E8E8E8E8E8E8E8E8E8E8E8E8E8E
8E8E8E8E8F8E8E8E8E8F8AA0DADADADADAD9D9DADAD9D9D9D9D9DAD9DADAE7FF
FFFFFFFFFFFFFFFFFFFFFFFFFFFFFFFFFFFFFFFFFFFFFFFFFFFFFFFFFFFFFFFF
FFFFFFFFFFFFFFFFFFFFFFFFFFFFFFFFFFFFFFFFFFFFFFFFFFFFFFFFFFFFFFFF
FFFFFFFFFFFFFFFFFFFFFFFFFFFFFFFFFFFFFFFFFFFFFFFFFFFFFFFF8C222021
202121212021212121212121221E1A1A1A1B1A1B1B1A1A1B1A1B1B1A1A1A1A1A
1A1B1A1A1A1A1B1A1A1A1A1B1B1B1A1A1B1A1B1B1A1B1B1B1F23222222222222
23222222222322232222232222222222222222222323222222212E4E4B4A4B4B
4B4B4A4B4A4B4B4B4B4B4B4B4A4B4B4B4B4B4B4B4B4B4B4B4A4B4B4A51898F8E
8E8E8E8E8E8E8E8E8E8E8E8E8E8E8E8F8E8E8E8F8E8E8E8E8E8E8E8E8F8E8E8E
8E8E8E8E8E8E8AB3DBD9D9DADADAD9DAD9D9D9D9DAD9D9DAECFFFFFFFFFFFFFF
FFFFFFFFFFFFFFFFFFFFFFFFFFFFFFFFFFFFFFFFFFFFFFFFFFFFFFFFFFFFFFFF
FFFFFFFFFFFFFFFFFFFFFFFFFFFFFFFFFFFFFFFFFFFFFFFFFFFFFFFFFFFFFFFF
FFFFFFFFFFFFFFFFFFFFFFFFFFFFFFFFFFFFFFFFFFFFFFFFA423212121212021
21212121212022201A1A1A1A1B1A1A1A1A1A1B1A1A1B1A1B1A1B1A1B1A1B1B1A
1A1B1B1B1A1A1A1A1B1A1B1A1B1A1A1B1A1B1B22222222232222222222232222
2222222223222222222222222222222222222222202E4E4B4B4B4B4A4B4B4B4B
4B4B4B4B4A4B4B4B4B4B4B4B4B4B4B4A4B4B4B4B4B4B4B4A77938E8E8E8E8F8F
8E8E8E8E8E8E8E8E8F8E8E8F8E8F8E8E8F8E8F8E8E8E8F8E8E8E8E8F8E8F8E8E
8E8D8EC3DBD9D9D9D9DADADAD9D9DADAD9D9F4FFFFFFFFFFFFFFFFFFFFFFFFFF
FFFFFFFFFFFFFFFFFFFFFFFFFFFFFFFFFFFFFFFFFFFFFFFFFFFFFFFFFFFFFFFF
FFFFFFFFFFFFFFFFFFFFFFFFFFFFFFFFFFFFFFFFFFFFFFFFFFFFFFFFFFFFFFFF
FFFFFFFFFFFFFFFFFFFFFFFFFFFFFFFFFFFFFFFFC32D20212121212120212021
21201B1A1A1B1B1B1A1A1B1A1A1B1A1B1A1A1A1A1B1A1A1B1A1B1A1A1B1A1B1A
1B1B1B1A1B1B1A1B1A1B1A1B1B1C242222222222222223232322222222222323
222322222222222223222222222222212E4E4B4A4B4B4B4B4B4B4B4B4A4A4B4A
4B4B4B4B4B4B4B4B4B4B4A4B4A4B4B4B4B4B4762938E8F8F8E8E8E8E8E8E8F8E
8E8E8E8F8E8E8E8E8E8F8E8E8E8E8E8E8F8E8E8E8E8E8E8E8E8E8E8E8E8B94D2
DAD9DAD9D9D9DAD9DADAD9D9FBFFFFFFFFFFFFFFFFFFFFFFFFFFFFFFFFFFFFFF
FFFFFFFFFFFFFFFFFFFFFFFFFFFFFFFFFFFFFFFFFFFFFFFFFFFFFFFFFFFFFFFF
FFFFFFFFFFFFFFFFFFFFFFFFFFFFFFFFFFFFFFFFFFFFFFFFFFFFFFFFFFFFFFFF
FFFFFFFFFFFFFFFFFFFFFFFFFFFFFFFFEA43212121212121202121221D1A1A1A
1A1B1A1A1A1B1A1B1A1A1B1B1A1A1B1B1A1B1B1A1A1B1A1A1A1A1B1A1A1B1B1B
1A1B1A1B1B1B1A1A202322222222232222222223222222222222222222222222
23222222222222222222212F4E4B4A4B4B4B4B4B4A4A4B4B4B4B4A4B4B4B4A4B
4B4B4A4B4B4B4B4B4B4B4B4B4B49528B8F8E8E8E8E8E8E8E8E8E8E8E8E8E8E8E
8E8E8E8E8E8E8E8E8E8E8F8F8E8E8E8E8E8E8E8E8E8E8E8E8E8AA2DADAD9D9DA
D9D9D9D9D9DBFFFFFFFFFFFFFFFFFFFFFFFFFFFFFFFFFFFFFFFFFFFFFFFFFFFF
FFFFFFFFFFFFFFFFFFFFFFFFFFFFFFFFFFFFFFFFFFFFFFFFFFFFFFFFFFFFFFFF
FFFFFFFFFFFFFFFFFFFFFFFFFFFFFFFFFFFFFFFFFFFFFFFFFFFFFFFFFFFFFFFF
FFFFFFFFFFFFFFFFFFFFFFFFFC5320212020212121221F1A1B1B1B1A1A1B1A1A
1A1A1B1B1A1A1A1A1A1A1B1A1A1A1A1A1A1B1B1A1A1A1A1B1B1A1A1B1A1A1A1A
1A1B1B2222222323222222222222222323232222222322222222222222222322
2222232222212E4E4B4B4A4B4A4B4B4A4A4B4B4B4B4B4B4B4A4B4B4B4B4A4B4B
4B4B4B4B4B4B4A4B4B497B918E8E8E8E8E8E8E8E8E8E8E8E8E8F8E8E8E8E8F8E
8E8E8E8E8E8E8E8E8E8E8E8F8E8E8E8E8E8E8E8E8E8AB9DAD9D9D9DAD9D9D9DF
FFFFFFFFFFFFFFFFFFFFFFFFFFFFFFFFFFFFFFFFFFFFFFFFFFFFFFFFFFFFFFFF
FFFFFFFFFFFFFFFFFFFFFFFFFFFFFFFFFFFFFFFFFFFFFFFFFFFFFFFFFFFFFFFF
FFFFFFFFFFFFFFFFFFFFFFFFFFFFFFFFFFFFFFFFFFFFFFFFFFFFFFFFFFFFFFFF
FFFFFFFFFFFFFFFFFF7E222121202122201A1A1A1B1A1A1B1A1A1A1A1A1A1B1A
1B1A1B1A1A1A1A1A1B1A1A1B1A1A1A1B1B1A1A1A1A1B1A1B1B1A1A1A1A1C2323
2223222222222222222322222223222222222322222222232222222323222222
212F4E4A4B4A4A4B4B4B4B4B4B4B4B4B4B4B4B4B4B4A4B4B4B4B4B4B4B4A4A4B
4B4B4A4B4765938E8E8E8E8E8E8E8E8E8E8E8E8E8F8E8E8E8E8E8E8E8E8E8E8E
8E8F8E8E8E8F8E8E8E8E8F8E8E8E8F8E8D90CCDADAD9DAD9DAE9FFFFFFFFFFFF
FFFFFFFFFFFFFFFFFFFFFFFFFFFFFFFFFFFFFFFFFFFFFFFFFFFFFFFFFFFFFFFF
FFFFFFFFFFFFFFFFFFFFFFFFFFFFFFFFFFFFFFFFFFFFFFFFFFFFFFFFFFFFFFFF
FFFFFFFFFFFFFFFFFFFFFFFFFFFFFFFFFFFFFFFFFFFFFFFFFFFFFFFFFFFFFFFF
FFFFFFFFFFB22B212120211C1A1B1A1A1A1B1B1B1B1A1A1B1B1A1B1B1A1A1A1A
1A1A1A1B1A1A1A1A1A1B1A1A1B1A1A1A1A1B1A1B1B1A1B1A1E23222222222222
232222232222222322222222222223222222222222232222222223212E4E4B4B
4A4B4B4B4A4B4B4B4A4B4A4B4A4B4B4B4A4B4B4B4B4A4B4B4A4B4B4B4B4B4A4A
538C8F8E8E8E8E8E8E8E8E8E8E8E8E8E8E8E8F8E8F8E8E8E8E8E8E8E8E8E8F8E
8E8E8F8E8E8E8E8E8E8E8E8F8B9CD7DADADAD8F7FFFFFFFFFFFFFFFFFFFFFFFF
FFFFFFFFFFFFFFFFFFFFFFFFFFFFFFFFFFFFFFFFFFFFFFFFFFFFFFFFFFFFFFFF
FFFFFFFFFFFFFFFFFFFFFFFFFFFFFFFFFFFFFFFFFFFFFFFFFFFFFFFFFFFFFFFF
FFFFFFFFFFFFFFFFFFFFFFFFFFFFFFFFFFFFFFFFFFFFFFFFFFFFFFFFFFFFFFFF
FFE64B21221E1A1A1A1A1A1B1B1A1A1B1A1B1B1A1B1B1A1A1A1A1B1B1B1A1B1A
1A1A1A1A1A1B1A1B1A1B1A1B1A1A1B1A1B1A1A23222322222222222322232223
22222223222222232222222323222323232323222222212E4E4B4B4A4A4B4B4A
4B4B4B4B4B4A4B4B4B4A4A4A4B4B4A4B4B4B4B4B4B4A4B4A4B4B4A4876938E8E
8E8E8E8E8E8E8E8F8E8E8E8E8E8E8E8E8E8E8E8E8E8E8E8E8E8E8E8E8E8E8E8E
8F8E8E8E8E8E8E8F8AA9DAD9DCFFFFFFFFFFFFFFFFFFFFFFFFFFFFFFFFFFFFFF
FFFFFFFFFFFFFFFFFFFFFFFFFFFFFFFFFFFFFFFFFFFFFFFFFFFFFFFFFFFFFFFF
FFFFFFFFFFFFFFFFFFFFFFFFFFFFFFFFFFFFFFFFFFFFFFFFFFFFFFFFFFFFFFFF
FFFFFFFFFFFFFFFFFFFFFFFFFFFFFFFFFFFFFFFFFFFFFFFFFFFFFFFFFFFF7C20
1A1A1A1A1A1A1A1A1A1A1B1A1A1A1A1A1B1A1A1A1A1B1A1A1B1A1A1A1B1A1B1A
1A1B1A1B1B1A1A1B1A1A1B1A1B1C232223222222222222232322232223222222
2322222322222222222222222322222222212F4E4B4B4B4B4B4B4B4A4A4B4B4B
4B4B4B4B4B4B4B4B4B4A4B4B4B4B4B4B4B4B4A4B4B4A4861928E8E8E8E8E8E8E
8F8E8E8E8E8E8E8E8E8E8E8E8E8E8E8E8E8E8E8E8E8E8E8E8E8E8E8E8E8F8E8E
8E8E8F8E8ABBE9FFFFFFFFFFFFFFFFFFFFFFFFFFFFFFFFFFFFFFFFFFFFFFFFFF
FFFFFFFFFFFFFFFFFFFFFFFFFFFFFFFFFFFFFFFFFFFFFFFFFFFFFFFFFFFFFFFF
FFFFFFFFFFFFFFFFFFFFFFFFFFFFFFFFFFFFFFFFFFFFFFFFFFFFFFFFFFFFFFFF
FFFFFFFFFFFFFFFFFFFFFFFFFFFFFFFFFFFFFFFFFFFFFFFFFFFFAD221A1B1B1A
1B1A1A1A1A1A1A1A1A1A1A1A1B1A1A1A1A1A1A1A1A1B1A1B1A1A1B1B1B1B1A1A
1A1A1B1B1A1A1B1B1F2322222222222322222223222222222222232323222222
222222222322222223232222212E4E4B4B4A4B4B4B4B4A4B4A4B4B4B4B4B4A4B
4B4A4B4B4B4B4A4A4B4B4B4B4B4A4B4B4B49528C8F8E8E8E8E8E8E8E8E8E8E8E
8E8E8E8E8E8E8E8E8E8E8E8F8E8E8E8E8E8E8E8E8E8E8E8E8E8E8E8E8E8E8E92
DFFFFFFFFFFFFFFFFFFFFFFFFFFFFFFFFFFFFFFFFFFFFFFFFFFFFFFFFFFFFFFF
FFFFFFFFFFFFFFFFFFFFFFFFFFFFFFFFFFFFFFFFFFFFFFFFFFFFFFFFFFFFFFFF
FFFFFFFFFFFFFFFFFFFFFFFFFFFFFFFFFFFFFFFFFFFFFFFFFFFFFFFFFFFFFFFF
FFFFFFFFFFFFFFFFFFFFFFFFFFFFFFFFFFFFFFFFFFFFEE521B1A1B1A1A1A1A1A
1A1A1A1A1A1B1A1A1B1A1A1B1B1A1A1A1A1B1A1A1B1B1B1A1B1A1B1A1A1A1A1A
1A1B1A2222222223222222222222222223222322232222222223222222222222
22222223222222212E4E4A4B4A4B4B4A4B4B4A4B4A4B4A4A4B4B4B4A4B4B4B4B
4A4A4B4B4B4A4B4A4B4B4A4B4B4A79928E8E8E8E8E8E8F8E8E8E8E8E8E8F8F8E
8E8E8E8E8E8E8E8F8E8E8E8E8E8E8E8F8E8E8E8E8E8E8F8E8EADF9FFFFFFFFFF
FFFFFFFFFFFFFFFFFFFFFFFFFFFFFFFFFFFFFFFFFFFFFFFFFFFFFFFFFFFFFFFF
FFFFFFFFFFFFFFFFFFFFFFFFFFFFFFFFFFFFFFFFFFFFFFFFFFFFFFFFFFFFFFFF
FFFFFFFFFFFFFFFFFFFFFFFFFFFFFFFFFFFFFFFFFFFFFFFFFFFFFFFFFFFFFFFF
FFFFFFFFFFFFFFFFFFFFFFFFFFFFFFFFFFFFFFA2211A1A1B1A1B1A1B1A1A1B1B
1A1A1B1A1A1A1A1B1A1A1A1A1A1B1A1A1A1B1A1B1B1B1A1A1A1A1A1A1B1C2422
2222222223222222232222222222222222222223222222222222222223222222
2222212E4E4B4B4A4A4B4B4B4B4A4A4B4A4B4B4B4A4B4B4B4B4B4B4B4B4B4B4B
4B4A4A4B4B4B4A4B4765928E8E8E8F8E8E8E8E8E8E8E8E8E8E8E8E8E8E8F8E8E
8E8E8E8E8F8E8E8E8E8E8E8E8E8E8E8E8E8E92D5FFFFFFFFFFFFFFFFFFFFFFFF
FFFFFFFFFFFFFFFFFFFFFFFFFFFFFFFFFFFFFFFFFFFFFFFFFFFFFFFFFFFFFFFF
FFFFFFFFFFFFFFFFFFFFFFFFFFFFFFFFFFFFFFFFFFFFFFFFFFFFFFFFFFFFFFFF
FFFFFFFFFFFFFFFFFFFFFFFFFFFFFFFFFFFFFFFFFFFFFFFFFFFFFFFFFFFFFFFF
FFFFFFFFFFFFFFFFFFFFFFFFFFFFFFE64C1A1A1B1A1A1B1A1A1A1A1A1B1A1A1A
1B1A1B1A1B1A1B1A1B1B1A1B1B1B1A1A1A1B1A1A1B1A1A1A1F23222323222222
2222222223232322222222222223222223222222232222222222222222212E4E
4A4B4B4B4B4B4A4B4B4B4B4B4B4B4A4A4B4B4B4B4A4B4B4A4B4B4A4B4B4B4B4B
4B4B4B49548D8F8E8E8E8E8E8F8E8E8E8E8E8E8E8E8E8E8E8E8E8E8E8E8F8E8E
8E8E8E8E8E8F8E8E8E8E8E8FAAF7FFFFFFFFFFFFFFFFFFFFFFFFFFFFFFFFFFFF
FFFFFFFFFFFFFFFFFFFFFFFFFFFFFFFFFFFFFFFFFFFFFFFFFFFFFFFFFFFFFFFF
FFFFFFFFFFFFFFFFFFFFFFFFFFFFFFFFFFFFFFFFFFFFFFFFFFFFFFFFFFFFFFFF
FFFFFFFFFFFFFFFFFFFFFFFFFFFFFFFFFFFFFFFFFFFFFFFFFFFFFFFFFFFFFFFF
FFFFFFFFFFFFFFFFFFFFFFFF9D201A1B1A1A1A1B1B1B1A1A1A1B1B1B1A1B1A1A
1B1B1A1B1A1B1A1A1B1A1A1A1A1A1A1B1B1A1B22232222232222222322222222
222222222322222222222222222223222223222222222323212E4D4B4B4B4A4A
4B4B4B4B4B4B4B4B4A4A4B4B4A4B4B4B4A4A4B4B4B4A4B4B4B4B4B4B4B4B4B4A
7D918E8E8E8F8E8E8E8E8E8E8E8E8E8E8E8E8E8E8E8E8E8E8E8E8E8E8E8E8E8E
8E8E8E8E8E93D2FFFFFFFFFFFFFFFFFFFFFFFFFFFFFFFFFFFFFFFFFFFFFFFFFF
FFFFFFFFFFFFFFFFFFFFFFFFFFFFFFFFFFFFFFFFFFFFFFFFFFFFFFFFFFFFFFFF
FFFFFFFFFFFFFFFFFFFFFFFFFFFFFFFFFFFFFFFFFFFFFFFFFFFFFFFFFFFFFFFF
FFFFFFFFFFFFFFFFFFFFFFFFFFFFFFFFFFFFFFFFFFFFFFFFFFFFFFFFFFFFFFFF
FFFFFFFFFFFFFFFFE6511B1A1A1A1B1B1B1A1A1A1B1A1A1A1B1A1B1A1A1A1A1B
1A1A1A1B1A1B1B1A1B1A1A1A1B1B242222232222222222232223222322232222
22222222222222222322222222232222222322212F4D4A4A4A4B4B4A4B4B4B4B
4B4B4B4A4A4B4B4B4B4B4A4B4B4B4B4A4B4B4B4B4A4B4B4A4B4B4768948E8E8E
8E8E8E8E8E8E8E8E8E8E8E8E8E8E8E8E8E8E8E8F8E8E8E8E8E8E8F8E8E8E8EAE
F7FFFFFFFFFFFFFFFFFFFFFFFFFFFFFFFFFFFFFFFFFFFFFFFFFFFFFFFFFFFFFF
FFFFFFFFFFFFFFFFFFFFFFFFFFFFFFFFFFFFFFFFFFFFFFFFFFFFFFFFFFFFFFFF
FFFFFFFFFFFFFFFFFFFFFFFFFFFFFFFFFFFFFFFFFFFFFFFFFFFFFFFFFFFFFFFF
FFFFFFFFFFFFFFFFFFFFFFFFFFFFFFFFFFFFFFFFFFFFFFFFFFFFFFFFFFFFFFFF
FFFFFFFFFFB72C1B1A1A1A1A1B1A1A1B1A1A1A1A1B1A1B1A1A1A1B1B1B1B1A1B
1A1B1A1B1A1B1A1B1E2322222222222222222222232222222223222223232223
2322222222222222222223232222212E4E4B4B4B4B4B4B4B4B4B4B4A4B4B4B4A
4B4B4A4B4B4B4A4B4A4B4A4A4B4B4B4A4B4A4B4B4B49558F8F8E8E8E8E8E8E8E
8E8E8E8E8E8E8E8E8F8E8E8E8E8E8E8E8F8F8E8E8E8E8E8E9AE0FFFFFFFFFFFF
FFFFFFFFFFFFFFFFFFFFFFFFFFFFFFFFFFFFFFFFFFFFFFFFFFFFFFFFFFFFFFFF
FFFFFFFFFFFFFFFFFFFFFFFFFFFFFFFFFFFFFFFFFFFFFFFFFFFFFFFFFFFFFFFF
FFFFFFFFFFFFFFFFFFFFFFFFFFFFFFFFFFFFFFFFFFFFFFFFFFFFFFFFFFFFFFFF
FFFFFFFFFFFFFFFFFFFFFFFFFFFFFFFFFFFFFFFFFFFFFFFFFFFFFFFFFFFFFFFF
FFFF90201A1B1A1B1A1A1A1B1A1B1A1B1A1B1A1A1B1A1A1A1A1B1A1A1A1B1A1A
1A1A1A2123222222232222232323222222222222222223222223232222222222
222222232222222322212F4E4B4A4A4B4B4B4A4A4B4B4B4B4B4B4B4B4B4B4B4B
4B4B4B4B4B4B4B4B4B4B4B4B4B4B4B4B4A4B7E918E8E8E8E8F8E8E8E8E8E8E8E
8E8E8E8E8E8E8E8E8E8F8F8E8E8E8E8E8E92CCFFFFFFFFFFFFFFFFFFFFFFFFFF
FFFFFFFFFFFFFFFFFFFFFFFFFFFFFFFFFFFFFFFFFFFFFFFFFFFFFFFFFFFFFFFF
FFFFFFFFFFFFFFFFFFFFFFFFFFFFFFFFFFFFFFFFFFFFFFFFFFFFFFFFFFFFFFFF
FFFFFFFFFFFFFFFFFFFFFFFFFFFFFFFFFFFFFFFFFFFFFFFFFFFFFFFFFFFFFFFF
FFFFFFFFFFFFFFFFFFFFFFFFFFFFFFFFFFFFFFFFFFFFFFFFFFFFFFFFFFFFEA5E
1A1A1A1B1A1A1A1A1A1B1A1B1B1B1B1A1A1A1A1B1B1A1A1A1A1B1B1B1A1B2322
2222232222222222222223222322222322222223222222232223222222222323
22222223212E4E4B4B4A4B4B4A4B4B4B4B4A4B4B4B4A4A4B4A4B4B4B4B4B4B4B
4B4B4A4A4A4B4B4A4B4A4B4B476B938E8E8E8E8E8E8E8E8E8E8E8E8E8E8E8E8E
8E8E8E8E8E8E8E8E8E8F8EB3F9FFFFFFFFFFFFFFFFFFFFFFFFFFFFFFFFFFFFFF
FFFFFFFFFFFFFFFFFFFFFFFFFFFFFFFFFFFFFFFFFFFFFFFFFFFFFFFFFFFFFFFF
FFFFFFFFFFFFFFFFFFFFFFFFFFFFFFFFFFFFFFFFFFFFFFFFFFFFFFFFFFFFFFFF
FFFFFFFFFFFFFFFFFFFFFFFFFFFFFFFFFFFFFFFFFFFFFFFFFFFFFFFFFFFFFFFF
FFFFFFFFFFFFFFFFFFFFFFFFFFFFFFFFFFFFFFFFFFFFFFFFFFFFFFBE381A1B1B
1A1B1A1B1B1B1B1B1A1B1A1B1A1B1A1A1A1A1B1A1A1B1B1A1D23222222232222
2222222322232223232222222322232222222223222222222222222222232220
2F4D4A4B4B4B4B4A4B4A4B4B4B4B4B4A4A4A4B4B4B4B4A4B4B4B4A4B4B4B4B4A
4B4B4B4A4B4B4B4958908E8E8E8E8E8E8E8E8E8E8F8E8E8E8E8E8E8F8E8E8E8E
8E8E8E8EA2E5FFFFFFFFFFFFFFFFFFFFFFFFFFFFFFFFFFFFFFFFFFFFFFFFFFFF
FFFFFFFFFFFFFFFFFFFFFFFFFFFFFFFFFFFFFFFFFFFFFFFFFFFFFFFFFFFFFFFF
FFFFFFFFFFFFFFFFFFFFFFFFFFFFFFFFFFFFFFFFFFFFFFFFFFFFFFFFFFFFFFFF
FFFFFFFFFFFFFFFFFFFFFFFFFFFFFFFFFFFFFFFFFFFFFFFFFFFFFFFFFFFFFFFF
FFFFFFFFFFFFFFFFFFFFFFFFFFFFFFFFFFFFFFFFFFFFFFFFB3301A1B1B1B1A1B
1A1A1A1A1A1A1B1A1A1B1B1A1B1A1A1B1A1A1A21222223222222232223232222
2222222323222222222223222222232323222222222222222222212E4E4B4A4B
4A4B4B4B4B4B4A4B4A4A4A4B4A4B4B4B4A4A4B4B4B4B4B4B4B4B4B4B4A4B4B4A
4B4B4A4C82918E8E8E8E8E8E8E8E8E8F8E8E8E8E8E8E8E8F8E8E8E8E8E9EDFFF
FFFFFFFFFFFFFFFFFFFFFFFFFFFFFFFFFFFFFFFFFFFFFFFFFFFFFFFFFFFFFFFF
FFFFFFFFFFFFFFFFFFFFFFFFFFFFFFFFFFFFFFFFFFFFFFFFFFFFFFFFFFFFFFFF
FFFFFFFFFFFFFFFFFFFFFFFFFFFFFFFFFFFFFFFFFFFFFFFFFFFFFFFFFFFFFFFF
FFFFFFFFFFFFFFFFFFFFFFFFFFFFFFFFFFFFFFFFFFFFFFFFFFFFFFFFFFFFFFFF
FFFFFFFFFFFFFFFFFFFFFFFFFFFFFFFFFFFFFFFFFFA42F1A1A1A1A1B1B1B1B1A
1A1A1B1B1B1B1A1B1B1B1A1B1B1B232222232322232222222222222223222223
222322232222222222232222232222222222232222212E4E4A4B4B4A4B4B4B4B
4B4B4A4B4B4A4B4B4B4B4A4B4B4B4B4A4B4A4A4B4A4B4B4B4B4B4B4A4B4B476E
938E8E8E8E8E8F8E8E8E8E8E8E8F8E8E8E8E8E8E8F8F9DD9FFFFFFFFFFFFFFFF
FFFFFFFFFFFFFFFFFFFFFFFFFFFFFFFFFFFFFFFFFFFFFFFFFFFFFFFFFFFFFFFF
FFFFFFFFFFFFFFFFFFFFFFFFFFFFFFFFFFFFFFFFFFFFFFFFFFFFFFFFFFFFFFFF
FFFFFFFFFFFFFFFFFFFFFFFFFFFFFFFFFFFFFFFFFFFFFFFFFFFFFFFFFFFFFFFF
FFFFFFFFFFFFFFFFFFFFFFFFFFFFFFFFFFFFFFFFFFFFFFFFFFFFFFFFFFFFFFFF
FFFFFFFFFFFFFFFFFFFFFFFFFFFFFFFFFFFFAB301B1A1A1A1B1A1B1B1A1B1A1A
1B1A1B1A1A1B1B1A1D2323222222222222222322232222222223222222222222
22222222222322222222232222222223212E4E4A4B4B4B4B4B4B4A4B4B4B4A4B
4A4B4B4B4A4B4B4B4A4A4B4A4B4A4B4B4A4B4B4B4A4B4B4A4B49578E8F8E8E8F
8E8E8E8E8E8E8E8E8E8E8E8E8E8E8E9EDBFFFFFFFFFFFFFFFFFFFFFFFFFFFFFF
FFFFFFFFFFFFFFFFFFFFFFFFFFFFFFFFFFFFFFFFFFFFFFFFFFFFFFFFFFFFFFFF
FFFFFFFFFFFFFFFFFFFFFFFFFFFFFFFFFFFFFFFFFFFFFFFFFFFFFFFFFFFFFFFF
FFFFFFFFFFFFFFFFFFFFFFFFFFFFFFFFFFFFFFFFFFFFFFFFFFFFFFFFFFFFFFFF
FFFFFFFFFFFFFFFFFFFFFFFFFFFFFFFFFFFFFFFFFFFFFFFFFFFFFFFFFFFFFFFF
FFFFFFFFFFFFFFFFFFFFFFFFFFFFFFB42C1A1A1A1B1B1A1A1B1A1A1B1B1B1B1A
1A1A1A2123232223232222232322222222222222232223222222222223232322
2322222222232222222222212F4E4B4B4B4B4B4B4B4A4A4B4B4A4B4B4A4B4B4B
4B4B4B4B4B4B4B4B4B4B4A4B4B4B4B4A4B4B4B4B4A4B81918E8E8E8E8E8E8E8E
8E8E8E8E8E8E8E8E9DDEFFFFFFFFFFFFFFFFFFFFFFFFFFFFFFFFFFFFFFFFFFFF
FFFFFFFFFFFFFFFFFFFFFFFFFFFFFFFFFFFFFFFFFFFFFFFFFFFFFFFFFFFFFFFF
FFFFFFFFFFFFFFFFFFFFFFFFFFFFFFFFFFFFFFFFFFFFFFFFFFFFFFFFFFFFFFFF
FFFFFFFFFFFFFFFFFFFFFFFFFFFFFFFFFFFFFFFFFFFFFFFFFFFFFFFFFFFFFFFF
FFFFFFFFFFFFFFFFFFFFFFFFFFFFFFFFFFFFFFFFFFFFFFFFFFFFFFFFFFFFFFFF
FFFFFFFFFFFFFFFFFFFFFFFFB53C1B1A1B1A1A1A1A1A1A1B1B1A1B1B1B1B2322
2223222223222322222223222222222322222222222223222322232322222222
222222222222212E4E4A4B4B4B4B4A4B4B4B4A4B4B4B4B4A4B4B4B4B4A4B4B4B
4B4B4B4A4B4A4B4A4B4B4B4B4B4B4B4B486A948E8E8F8E8E8E8E8F8E8E8E8E8E
90A8E1FFFFFFFFFFFFFFFFFFFFFFFFFFFFFFFFFFFFFFFFFFFFFFFFFFFFFFFFFF
FFFFFFFFFFFFFFFFFFFFFFFFFFFFFFFFFFFFFFFFFFFFFFFFFFFFFFFFFFFFFFFF
FFFFFFFFFFFFFFFFFFFFFFFFFFFFFFFFFFFFFFFFFFFFFFFFFFFFFFFFFFFFFFFF
FFFFFFFFFFFFFFFFFFFFFFFFFFFFFFFFFFFFFFFFFFFFFFFFFFFFFFFFFFFFFFFF
FFFFFFFFFFFFFFFFFFFFFFFFFFFFFFFFFFFFFFFFFFFFFFFFFFFFFFFFFFFFFFFF
FFFFFFFFFFFFFFFFFFCE5C1F1B1A1A1B1B1A1A1B1B1A1A1A1D23232222232222
2223232322222322222223222222222223222322222322222222222222222222
22202E4E4B4B4B4A4B4B4A4B4B4B4B4B4B4B4B4B4A4A4B4B4B4A4B4B4B4B4B4B
4A4B4B4B4B4B4B4B4B4B4B4959908E8E8E8E8F8E8E8E8E8E8E93B6EEFFFFFFFF
FFFFFFFFFFFFFFFFFFFFFFFFFFFFFFFFFFFFFFFFFFFFFFFFFFFFFFFFFFFFFFFF
FFFFFFFFFFFFFFFFFFFFFFFFFFFFFFFFFFFFFFFFFFFFFFFFFFFFFFFFFFFFFFFF
FFFFFFFFFFFFFFFFFFFFFFFFFFFFFFFFFFFFFFFFFFFFFFFFFFFFFFFFFFFFFFFF
FFFFFFFFFFFFFFFFFFFFFFFFFFFFFFFFFFFFFFFFFFFFFFFFFFFFFFFFFFFFFFFF
FFFFFFFFFFFFFFFFFFFFFFFFFFFFFFFFFFFFFFFFFFFFFFFFFFFFFFFFFFFFFFFF
FFFFFFFFFFFFED942D1A1B1A1A1A1B1A1B1A1B21232222222223222322222222
22222222222222222222222322222222222222222222222322232222212F4E4B
4B4B4B4B4A4B4B4B4B4B4B4B4B4A4B4B4B4B4B4B4B4A4B4A4A4B4B4B4B4B4A4B
4B4B4A4B4B4B4A4B82918E8F8E8E8E8E8E8E9ED2FCFFFFFFFFFFFFFFFFFFFFFF
FFFFFFFFFFFFFFFFFFFFFFFFFFFFFFFFFFFFFFFFFFFFFFFFFFFFFFFFFFFFFFFF
FFFFFFFFFFFFFFFFFFFFFFFFFFFFFFFFFFFFFFFFFFFFFFFFFFFFFFFFFFFFFFFF
FFFFFFFFFFFFFFFFFFFFFFFFFFFFFFFFFFFFFFFFFFFFFFFFFFFFFFFFFFFFFFFF
FFFFFFFFFFFFFFFFFFFFFFFFFFFFFFFFFFFFFFFFFFFFFFFFFFFFFFFFFFFFFFFF
FFFFFFFFFFFFFFFFFFFFFFFFFFFFFFFFFFFFFFFFFFFFFFFFFFFFFFFFFFFFFFFF
FFFFFFFFC2591D1A1A1A1A1A1B1B232222222222222323222223222222222222
2222222323222222222222222222222223222222232223212F4E4B4B4B4A4B4B
4B4A4A4A4A4B4B4B4A4A4B4B4B4B4B4B4B4B4A4A4A4B4B4B4B4A4B4B4B4B4A4B
4B4B476D938E8E8E8E8E91B5E9FFFFFFFFFFFFFFFFFFFFFFFFFFFFFFFFFFFFFF
FFFFFFFFFFFFFFFFFFFFFFFFFFFFFFFFFFFFFFFFFFFFFFFFFFFFFFFFFFFFFFFF
FFFFFFFFFFFFFFFFFFFFFFFFFFFFFFFFFFFFFFFFFFFFFFFFFFFFFFFFFFFFFFFF
FFFFFFFFFFFFFFFFFFFFFFFFFFFFFFFFFFFFFFFFFFFFFFFFFFFFFFFFFFFFFFFF
FFFFFFFFFFFFFFFFFFFFFFFFFFFFFFFFFFFFFFFFFFFFFFFFFFFFFFFFFFFFFFFF
FFFFFFFFFFFFFFFFFFFFFFFFFFFFFFFFFFFFFFFFFFFFFFFFFFFFFFFFFFFFFFFF
FFE591331B1A1A1B1D2322222223222322222222222222222222222222232222
222222232222222222222322222323222322212F4D4A4B4B4A4B4B4B4B4B4B4A
4B4B4B4B4A4B4B4A4B4A4B4B4B4B4A4B4B4B4B4A4B4A4B4B4B4A4B4B4A485B91
8E8E8FA3D1F9FFFFFFFFFFFFFFFFFFFFFFFFFFFFFFFFFFFFFFFFFFFFFFFFFFFF
FFFFFFFFFFFFFFFFFFFFFFFFFFFFFFFFFFFFFFFFFFFFFFFFFFFFFFFFFFFFFFFF
FFFFFFFFFFFFFFFFFFFFFFFFFFFFFFFFFFFFFFFFFFFFFFFFFFFFFFFFFFFFFFFF
FFFFFFFFFFFFFFFFFFFFFFFFFFFFFFFFFFFFFFFFFFFFFFFFFFFFFFFFFFFFFFFF
FFFFFFFFFFFFFFFFFFFFFFFFFFFFFFFFFFFFFFFFFFFFFFFFFFFFFFFFFFFFFFFF
FFFFFFFFFFFFFFFFFFFFFFFFFFFFFFFFFFFFFFFFFFFFFFFFFFFFFFFFFFFFFFD4
7C311C2023222222222222232322222222222322232222232223222222222322
22222222222222222322222222212F4E4A4B4A4B4B4B4B4B4B4B4B4B4B4B4A4B
4A4B4A4B4B4B4B4A4B4A4B4B4B4A4A4B4B4A4B4B4B4B4B4B4A4D84A3C7F3FFFF
FFFFFFFFFFFFFFFFFFFFFFFFFFFFFFFFFFFFFFFFFFFFFFFFFFFFFFFFFFFFFFFF
FFFFFFFFFFFFFFFFFFFFFFFFFFFFFFFFFFFFFFFFFFFFFFFFFFFFFFFFFFFFFFFF
FFFFFFFFFFFFFFFFFFFFFFFFFFFFFFFFFFFFFFFFFFFFFFFFFFFFFFFFFFFFFFFF
FFFFFFFFFFFFFFFFFFFFFFFFFFFFFFFFFFFFFFFFFFFFFFFFFFFFFFFFFFFFFFFF
FFFFFFFFFFFFFFFFFFFFFFFFFFFFFFFFFFFFFFFFFFFFFFFFFFFFFFFFFFFFFFFF
FFFFFFFFFFFFFFFFFFFFFFFFFFFFFFFFFFFFFFFFFFFFFFFFFFFFFFFFFFD79844
2922222223222223222222222322222323222223222223222222222222222222
2222222223222223212F4E4B4A4A4B4B4B4A4A4B4A4B4A4A4B4A4B4A4B4B4B4B
4B4B4B4B4A4B4B4B4B4B4B4B4B4B4B4B4B4A4F6AA7F2FFFFFFFFFFFFFFFFFFFF
FFFFFFFFFFFFFFFFFFFFFFFFFFFFFFFFFFFFFFFFFFFFFFFFFFFFFFFFFFFFFFFF
FFFFFFFFFFFFFFFFFFFFFFFFFFFFFFFFFFFFFFFFFFFFFFFFFFFFFFFFFFFFFFFF
FFFFFFFFFFFFFFFFFFFFFFFFFFFFFFFFFFFFFFFFFFFFFFFFFFFFFFFFFFFFFFFF
FFFFFFFFFFFFFFFFFFFFFFFFFFFFFFFFFFFFFFFFFFFFFFFFFFFFFFFFFFFFFFFF
FFFFFFFFFFFFFFFFFFFFFFFFFFFFFFFFFFFFFFFFFFFFFFFFFFFFFFFFFFFFFFFF
FFFFFFFFFFFFFFFFFFFFFFFFFFFFFFFFFFFFFFFFFFFFFFFFFFFFFFECB95E3423
2222222222222222222222222223222223232222222222232222222322222322
222323212E4E4A4B4B4B4A4B4A4B4B4B4B4A4B4B4B4B4B4A4B4B4B4B4B4B4B4B
4B4A4A4A4B4B4B4B4B4B5881C2EFFFFFFFFFFFFFFFFFFFFFFFFFFFFFFFFFFFFF
FFFFFFFFFFFFFFFFFFFFFFFFFFFFFFFFFFFFFFFFFFFFFFFFFFFFFFFFFFFFFFFF
FFFFFFFFFFFFFFFFFFFFFFFFFFFFFFFFFFFFFFFFFFFFFFFFFFFFFFFFFFFFFFFF
FFFFFFFFFFFFFFFFFFFFFFFFFFFFFFFFFFFFFFFFFFFFFFFFFFFFFFFFFFFFFFFF
FFFFFFFFFFFFFFFFFFFFFFFFFFFFFFFFFFFFFFFFFFFFFFFFFFFFFFFFFFFFFFFF
FFFFFFFFFFFFFFFFFFFFFFFFFFFFFFFFFFFFFFFFFFFFFFFFFFFFFFFFFFFFFFFF
FFFFFFFFFFFFFFFFFFFFFFFFFFFFFFFFFFFFFFFFFFFFFFFFFFFCD7993E2C2222
222222222323232222232222222322222222222222222222222222222222212E
4E4B4B4B4B4B4B4A4B4A4B4B4B4B4A4B4A4B4A4A4B4B4B4B4B4B4B4B4B4B4B4B
4A5364A7E0FBFFFFFFFFFFFFFFFFFFFFFFFFFFFFFFFFFFFFFFFFFFFFFFFFFFFF
FFFFFFFFFFFFFFFFFFFFFFFFFFFFFFFFFFFFFFFFFFFFFFFFFFFFFFFFFFFFFFFF
FFFFFFFFFFFFFFFFFFFFFFFFFFFFFFFFFFFFFFFFFFFFFFFFFFFFFFFFFFFFFFFF
FFFFFFFFFFFFFFFFFFFFFFFFFFFFFFFFFFFFFFFFFFFFFFFFFFFFFFFFFFFFFFFF
FFFFFFFFFFFFFFFFFFFFFFFFFFFFFFFFFFFFFFFFFFFFFFFFFFFFFFFFFFFFFFFF
FFFFFFFFFFFFFFFFFFFFFFFFFFFFFFFFFFFFFFFFFFFFFFFFFFFFFFFFFFFFFFFF
FFFFFFFFFFFFFFFFFFFFFFFFFFFFFFFFFFFFFFFFFFFFFFFFF2C18B4731242222
22222222232222222222232223222222222222222222222222212E4E4B4B4A4B
4A4B4B4A4B4A4B4A4B4A4B4B4A4B4B4A4B4A4B4A4B4B4B4B586FA6CCF6FFFFFF
FFFFFFFFFFFFFFFFFFFFFFFFFFFFFFFFFFFFFFFFFFFFFFFFFFFFFFFFFFFFFFFF
FFFFFFFFFFFFFFFFFFFFFFFFFFFFFFFFFFFFFFFFFFFFFFFFFFFFFFFFFFFFFFFF
FFFFFFFFFFFFFFFFFFFFFFFFFFFFFFFFFFFFFFFFFFFFFFFFFFFFFFFFFFFFFFFF
FFFFFFFFFFFFFFFFFFFFFFFFFFFFFFFFFFFFFFFFFFFFFFFFFFFFFFFFFFFFFFFF
FFFFFFFFFFFFFFFFFFFFFFFFFFFFFFFFFFFFFFFFFFFFFFFFFFFFFFFFFFFFFFFF
FFFFFFFFFFFFFFFFFFFFFFFFFFFFFFFFFFFFFFFFFFFFFFFFFFFFFFFFFFFFFFFF
FFFFFFFFFFFFFFFFFFFFFFFFFFFFFFFFFFFFFFFFFFFFFFF9DEAE844332282223
2222222222222323222222222222222222222222212E4E4B4B4A4B4B4B4A4B4A
4B4B4B4A4B4A4B4B4B4A4B4B4B4F596C9EC0E5FCFFFFFFFFFFFFFFFFFFFFFFFF
FFFFFFFFFFFFFFFFFFFFFFFFFFFFFFFFFFFFFFFFFFFFFFFFFFFFFFFFFFFFFFFF
FFFFFFFFFFFFFFFFFFFFFFFFFFFFFFFFFFFFFFFFFFFFFFFFFFFFFFFFFFFFFFFF
FFFFFFFFFFFFFFFFFFFFFFFFFFFFFFFFFFFFFFFFFFFFFFFFFFFFFFFFFFFFFFFF
FFFFFFFFFFFFFFFFFFFFFFFFFFFFFFFFFFFFFFFFFFFFFFFFFFFFFFFFFFFFFFFF
FFFFFFFFFFFFFFFFFFFFFFFFFFFFFFFFFFFFFFFFFFFFFFFFFFFFFFFFFFFFFFFF
FFFFFFFFFFFFFFFFFFFFFFFFFFFFFFFFFFFFFFFFFFFFFFFFFFFFFFFFFFFFFFFF
FFFFFFFFFFFFFFFFFFFFFFFFFFFFFFFFFFFFFFFFFFFFFFFCEBC4A47D48372E28
232322222222222222222222222222212E4E4B4B4B4B4B4A4A4B4B4B4B4B4B4B
4B50575E729CB9D1F1FCFFFFFFFFFFFFFFFFFFFFFFFFFFFFFFFFFFFFFFFFFFFF
FFFFFFFFFFFFFFFFFFFFFFFFFFFFFFFFFFFFFFFFFFFFFFFFFFFFFFFFFFFFFFFF
FFFFFFFFFFFFFFFFFFFFFFFFFFFFFFFFFFFFFFFFFFFFFFFFFFFFFFFFFFFFFFFF
FFFFFFFFFFFFFFFFFFFFFFFFFFFFFFFFFFFFFFFFFFFFFFFFFFFFFFFFFFFFFFFF
FFFFFFFFFFFFFFFFFFFFFFFFFFFFFFFFFFFFFFFFFFFFFFFFFFFFFFFFFFFFFFFF
FFFFFFFFFFFFFFFFFFFFFFFFFFFFFFFFFFFFFFFFFFFFFFFFFFFFFFFFFFFFFFFF
FFFFFFFFFFFFFFFFFFFFFFFFFFFFFFFFFFFFFFFFFFFFFFFFFFFFFFFFFFFFFFFF
FFFFFFFFFFFFFFFFFFFFFFFFFFFFFFFFFFFFFFFFFFFFFFFFFFF8EBCEB49E8972
503D3834302D2C2A292827355551525355575A5C5F677A95A8B7C8DAF2FBFFFF
FFFFFFFFFFFFFFFFFFFFFFFFFFFFFFFFFFFFFFFFFFFFFFFFFFFFFFFFFFFFFFFF
FFFFFFFFFFFFFFFFFFFFFFFFFFFFFFFFFFFFFFFFFFFFFFFFFFFFFFFFFFFFFFFF
FFFFFFFFFFFFFFFFFFFFFFFFFFFFFFFFFFFFFFFFFFFFFFFFFFFFFFFFFFFFFFFF
FFFFFFFFFFFFFFFFFFFFFFFFFFFFFFFFFFFFFFFFFFFFFFFFFF> def
/m <FFFFFFFFFFFFFFFFFFFFFFFFFFFFFFFFFFFFFFFFFFFFFFFFFFFFFFFFFFFFFFFF
FFFFFFFFFFFFFFFFFFFFFFFFFFFFFFFFFFFFFFFFFFFFFFFFFFFFFFFFFFFFFFFF
FFFFFFFFFFFFFFFFFFFFFFFFFFFFFFFFFFFFFFFFFFFFFFFFFFFFFFFFFFFFFFFF
FFFFFFFFFFFFFFFFFFFFFFFFFFFFFFFFFFFFFFFFFFFFFFFFFFFFFFFFFFFFFFFF
FFFFFFFFFFFFFFFFFFFFFFFFFFFFFFFFFFFFFFFFFFFFFFFFFFFFFFFFFFFFFFFF
FFFFFFFFFFFFFFFFFFFFFFFFFFFFFFFFFFFFFFFFFFFFFFFFFFFFFFFFFFFFFFFF
FFFFFFFFFFFFFFFFFFFFFFFFFFFFFFFFFFFFFFFFFFFFFFFFFFFFFFFFFFFFFFFF
FFFFFFFFFFFFFFFFFFFFFFFFFFFFFFFFFFFFFFFFFFFFFFFFFFFFFFFFFFFFFFFF
FFFFFFFFFFFFFFFFFFFFFFFFFFFFFFFFFFFFFFFFFFFFFFFFFFFFFFFFFFFFFFFF
FFFFFFFFFFFFFFFFFFFFFFFFFFFFFFFFFFFFFFFFFFFFFFFFFFFFFFFFFFFFFFFF
FFFFFFFFFFFFFFFFFFFFFFFFFFFFFFFFFFFFFFFFFFFFFFFFFFFFFFFFFFFFFFFF
FFFFFFFFFFFFFFFFFFFFFFFFFFFFFFFFFFFFFFFFFFFFFFFFFFFFFFFFFFFFFFFF
FFFFFFFFFFFFFFFFFFFFFFFFFFFFFFFFFFFFFFFFFFFFFFFFFFFFFFFFFFFFFFFF
FFFFFFFFFFFFFFFFFFFFFFFFFFFFFFFFFFFFFFFFFFFFFFFFFFFFFFFFFFFFFFFF
FFFFFFFFFFFFFFFFFFFFFFFFFFFFFFFFFFFFFFFFFFFFFFFFFFFFFFFFFFFFFFFF
FFFFFFFFFFFFFFFFFFFFFFFFFFFFFFFFFFFFFFFFFFFFFFFFFFFFFFFFFFFFFFFF
FFFFFFFFFFFFFFFFFFFFFFFFFFFFFFFFFFFFFFFFFFFFFFFFFFFFFFFFFFFFFFFF
FFFFFFFFFFFFFFFFFFFFFFFFFFFFFFFFFFFFFFFFFFFFFFFFFFFFFFFFFFFFFFFF
FFFFFFFFFFFFFFFFFFFFFFFFFFFFFFFFFFFFFFFFFFFFFFFFFFFFFFFFFFFFFFFF
FFFFFFFFFFFFFFFFFFFFFFFFFFFFFFFFFFFFFFFFFFFFFFFFFFFFFFFFFFFFFFFF
FFFFFFFFFFFFFFFFFFFFFFFFFFFFFFFFFFFFFFFFFFFFFFFFFFFFFFFFFFFFFFFF
FFFFFFFFFFFFFFFFFFFFFFFFFFFFFFFFFFFFFFFFFFFFFFFFFFFFFFFFFFFFFFFF
FFFFFFFFFFFFFFFFFFFFFFFFFFFFFFFFFFFFFFFFFFFFFFFFFFFFFFFFFFFFFFFF
FFFFFFFFFFFFFFFFFFFFFFFFFFFFFFFFFFFFFFFFFFFFFFFFFFFFFFFFFFFFFFFF
FFFFFFFFFFFFFFFFFFFFFFFFFFFFFFFFFFFFFFFFFFFFFFFFFFFFFFFFFFFFFFFF
FFFFFFFFFFFFFFFFFFFFFFFFFFFFFFFFFFFFFFFFFFFFFFFFFFFFFFFFFFFFFFFF
FFFFFFFFFFFFFFFFFFFFFFFFFFFFFFFFFFFFFFFFFFFFFFFFFFFFFFFFFFFFFFFF
FFFFFFFFFFFFFFFFFFFFFFFFFFFFFFFFFFFFFFFFFFFFFFFFFFFFFFFFFFFFFFFF
FFFFFFFFFFFFFFFFFFFFFFFFFFFFFFFFFFFFFFFFFFFFFFFFFFFFFFFFFFFFFFFF
FFFFFFFFFFFFFFFFFFFFFFFFFFFFFFFFFFFFFFFFFFFFFFFFFFFFFFFFFFFFFFFF
FFFFFFFFFFFFFFFFFFFFFFFFFFFFFFFFFFFFFFFFFFFFFFFFFFFFFFFFFFFFFFFF
FFFFFFFFFFFFFFFFFFFFFFFFFFFFFFFFFFFFFFFFFFFFFFFFFFFFFFFFFFFFFFFF
FFFFFFFFFFFFFFFFFFFFFFFFFFFFFFFFFFFFFFFFFFFFFFFFFFFFFFFFFFFFFFFF
FFFFFFFFFFFFFFFFFFFFFFFFFFFFFFFFFFFFFFFFFFFFFFFFFFFFFFFFFFFFFFFF
FFFFFFFFFFFFFFFFFFFFFFFFFFFFFFFFFFFFFFFFFFFFFFFFFFFFFFFFFFFFFFFF
FFFFFFFFFFFFFFFFFFFFFFFFFFFFFFFFFFFFFFFFFFFFFFFFFFFFFFFFFFFFFFFF
FFFFFFFFFFFFFFFFFFFFFFFFFFFFFFFFFFFFFFFFFFFFFFFFFFFFFFFFFFFFFFFF
FFFFFFFFFFFFFFFFFFFFFFFFFFFFFFFFFFFFFFFFFFFFFFFFFFFFFFFFFFFFFFFF
FFFFFFFFFFFFFFFFFFFFFFFFFFFFFFFFFFFFFFFFFFFFFFFFFFFFFFFFFFFFFFFF
FFFFFFFFFFFFFFFFFFFFFFFFFFFFFFFFFFFFFFFFFFFFFFFFFFFFFFFFFFFFFFFF
FFFFFFFFFFFFFFFFFFFFFFFFFFFFFFFFFFFFFFFFFFFFFFFFFFFFFFFFFFFFFFFF
FFFFFFFFFFFFFFFFFFFFFFFFFFFFFFFFFFFFFFFFFFFFFFFFFFFFFFFFFFFFFFFF
FFFFFFFFFFFFFFFFFFFFFFFFFFFFFFFFFFFFFFFFFFFFFFFFFFFFFFFFFFFFFFFF
FFFFFFFFFFFFFFFFFFFFFFFFFFFFFFFFFFFFFFFFFFFFFFFFFFFFFFFFFFFFFFFF
FFFFFFFFFFFFFFFFFFFFFFFFFFFFFFFFFFFFFFFFFFFFFFFFFFFFFFFFFFFFFFFF
FFFFFFFFFFFFFFFFFFFFFFFFFFFFFFFFFFFFFFFFFFFFFFFFFFFFFFFFFFFFFFFF
FFFFFFFFFFFFFFFFFFFFFFFFFFFFFFFFFFFFFFFFFFFFFFFFFFFFFFFFFFFFFFFF
FFFFFFFFFFFFFFFFFFFFFFFFFFFFFFFFFFFFFFFFFFFFFFFFFFFFFFFFFFFFFFFF
FFFFFFFFFFFFFFFFFFFFFFFFFFFFFFFFFFFFFFFFFFFFFFFFFFFFFFFFFFFFFFFF
FFFFFFFFFFFFFFFFFFFFFFFFFFFFFFFFFFFFFFFFFFFFFFFFFFFFFFFFFFFFFFFF
FFFFFFFFFFFFFFFFFFFFFFFFFFFFFFFFFFFFFFFFFFFFFFFFFFFFFFFFFFFFFFFF
FFFFFFFFFFFFFFFFFFFFFFFFFFFFFFFFFFFFFFFFFFFFFFFFFFFFFFFFFFFFFFFF
FFFFFFFFFFFFFFFFFFFFFFFFFFFFFFFFFFFFFFFFFFFFFFFFFFFFFFFFFFFFFFFF
FFFFFFFFFFFFFFFFFFFFFFFFFFFFFFFFFFFFFFFFFFFFFFFFFFFFFFFFFFFFFFFF
FFFFFFFFFFFFFFFFFFFFFFFFFFFFFFFFFFFFFFFFFFFFFFFFFFFFFFFFFFFFFFFF
FFFFFFFFFFFFFFFFFFFFFFFFFFFFFFFFFFFFFFFFFFFFFFFFFFFFFFFFFFFFFFFF
FFFFFFFFFFFFFFFFFFFFFFFFFFFFFFFFFFFFFFFFFFFFFFFFFFFFFFFFFFFFFFFF
FFFFFFFFFFFFFFFFFFFFFFFFFFFFFFFFFFFFFFFFFFFFFFFFFFFFFFFFFFFFFFFF
FFFFFFFFFFFFFFFFFFFFFFFFFFFFFFFFFFFFFFFFFFFFFFFFFFFFFFFFFFFFFFFF
FFFFFFFFFFFFFFFFFFFFFFFFFFFFFFFFFFFFFFFFFFFFFFFFFFFFFFFFFFFFFFFF
FFFFFFFFFFFFFFFFFFFFFFFFFFFFFFFFFFFFFFFFFFFFFFFFFFFFFFFFFFFFFFFF
FFFFFFFFFFFFFFFFFFFFFFFFFFFFFFFFFFFFFFFFFFFFFFFFFFFFFFFFFFFFFFFF
FFFFFFFFFFFFFFFFFFFFFFFFFFFFFFFFFFFFFFFFFFFFFFFFFFFFFFFFFFFFFFFF
FFFFFFFFFFFFFFFFFFFFFFFFFFFFFFFFFFFFFFFFFFFFFFFFFFFFFFFFFFFFFFFF
FFFFFFFFFFFFFFFFFFFFFFFFFFFFFFFFFFFFFFFFFFFFFFFFFFFFFFFFFFFFFFFF
FFFFFFFFFFFFFFFFFFFFFFFFFFFFFFFFFFFFFFFFFFFFFFFFFFFFFFFFFFFFFFFF
FFFFFFFFFFFFFFFFFFFFFFFFFFFFFFFFFFFFFFFFFFFFFFFFFFFFFFFFFFFFFFFF
FFFFFFFFFFFFFFFFFFFFFFFFFFFFFFFFFFFFFFFFFFFFFFF7FCFEFFFFFFFFFFFF
FFFFFFFFFFFFFFFFFFFFFFFFFFFFFFFFFFFFFFFFFFFFFFFFFFFFFFFFFFFFFFFF
FFFFFFFFFFFFFFFFFFFFFFFFFFFFFFFFFFFFFFFFFFFFFFFFFFFFFFFFFFFFFFFF
FFFFFFFFFFFFFFFFFFFFFFFFFFFFFFFFFFFFFFFFFFFFFFFFFFFFFFFFFFFFFFFF
FFFFFFFFFFFFFFFFFFFFFFFFFFFFFFFFFFFFFFFFFFFFFFFFFFFFFFFFFFFFFFFF
FFFFFFFFFFFFFFFFFFFFFFFFFFFFFFFFFFFFFFFFFFFFFFFFFFFFFFFFFFFFFFFF
FFFFFFFFFFFFFFFFFFFFFFFFFFFFFFFFFFFFFFFFFFFFFFFFFFFFFFFFFFFFFFFF
FFFFFFFFFFFFFFFFFFFFFFFFFFFFFFFFFFFFFFFFFFFFFFFFFFFFFFFFFFFFFFFF
FFFFFFFFFFFFFFFFFFFFFFFFFFFFFFFFFFFFFFFFFFFFFFFFFFFFFFFFFFFFFFFF
FFFFFFFFFFFFFFFFFFFFFFFFFFFFFFFFFFECEBECF1F8FBFEFFFFFFFFFFFFFFFF
FFFFFFFFFFFFFFFFFFFFFFFFFFFFFFFFFFFFFFFFFFFFFFFFFFFFFFFFFFFFFFFF
FFFFFFFFFFFFFFFFFFFFFFFFFFFFFFFFFFFFFFFFFFFFFFFFFFFFFFFFFFFFFFFF
FFFFFFFFFFFFFFFFFFFFFFFFFFFFFFFFFFFFFFFFFFFFFFFFFFFFFFFFFFFFFFFF
FFFFFFFFFFFFFFFFFFFFFFFFFFFFFFFFFFFFFFFFFFFFFFFFFFFFFFFFFFFFFFFF
FFFFFFFFFFFFFFFFFFFFFFFFFFFFFFFFFFFFFFFFFFFFFFFFFFFFFFFFFFFFFFFF
FFFFFFFFFFFFFFFFFFFFFFFFFFFFFFFFFFFFFFFFFFFFFFFFFFFFFFFFFFFFFFFF
FFFFFFFFFFFFFFFFFFFFFFFFFFFFFFFFFFFFFFFFFFFFFFFFFFFFFFFFFFFFFFFF
FFFFFFFFFFFFFFFFFFFFFFFFFFFFFFFFFFFFFFFFFFFFFFFFFFFFFFFFFFFFFFFF
FFFFFFFFFFFFFFFFFFFFFFFFEAEBECECEBEBF3FBFEFFFFFFFFFFFFFFFFFFFFFF
FFFFFFFFFFFFFFFFFFFFFFFFFFFFFFFFFFFFFFFFFFFFFFFFFFFFFFFFFFFFFFFF
FFFFFFFFFFFFFFFFFFFFFFFFFFFFFFFFFFFFFFFFFFFFFFFFFFFFFFFFFFFFFFFF
FFFFFFFFFFFFFFFFFFFFFFFFFFFFFFFFFFFFFFFFFFFFFFFFFFFFFFFFFFFFFFFF
FFFFFFFFFFFFFFFFFFFFFFFFFFFFFFFFFFFFFFFFFFFFFFFFFFFFFFFFFFFFFFFF
FFFFFFFFFFFFFFFFFFFFFFFFFFFFFFFFFFFFFFFFFFFFFFFFFFFFFFFFFFFFFFFF
FFFFFFFFFFFFFFFFFFFFFFFFFFFFFFFFFFFFFFFFFFFFFFFFFFFFFFFFFFFFFFFF
FFFFFFFFFFFFFFFFFFFFFFFFFFFFFFFFFFFFFFFFFFFFFFFFFFFFFFFFFFFFFFFF
FFFFFFFFFFFFFFFFFFFFFFFFFFFFFFFFFFFFFFFFFFFFFFFFFFFFFFFFFFFFFFFF
FFFFFFFFFFFFFFE9ECECEBECEBECEBEEF8FCFFFFFFFFFFFFFFFFFFFFFFFFFFFF
FFFFFFFFFFFFFFFFFFFFFFFFFFFFFFFFFFFFFFFFFFFFFFFFFFFFFFFFFFFFFFFF
FFFFFFFFFFFFFFFFFFFFFFFFFFFFFFFFFFFFFFFFFFFFFFFFFFFFFFFFFFFFFFFF
FFFFFFFFFFFFFFFFFFFFFFFFFFFFFFFFFFFFFFFFFFFFFFFFFFFFFFFFFFFFFFFF
FFFFFFFFFFFFFFFFFFFFFFFFFFFFFFFFFFFFFFFFFFFFFFFFFFFFFFFFFFFFFFFF
FFFFFFFFFFFFFFFFFFFFFFFFFFFFFFFFFFFFFFFFFFFFFFFFFFFFFFFFFFFFFFFF
FFFFFFFFFFFFFFFFFFFFFFFFFFFFFFFFFFFFFFFFFFFFFFFFFFFFFFFFFFFFFFFF
FFFFFFFFFFFFFFFFFFFFFFFFFFFFFFFFFFFFFFFFFFFFFFFFFFFFFFFFFFFFFFFF
FFFFFFFFFFFFFFFFFFFFFFFFFFFFFFFFFFFFFFFFFFFFFFFFFFFFFFFFFFFFFFFF
FFF0ECEBEBECECECEBECECECECF4FBFFFFFFFFFFFFFFFFFFFFFFFFFFFFFFFFFF
FFFFFFFFFFFFFFFFFFFFFFFFFFFFFFFFFFFFFFFFFFFFFFFFFFFFFFFFFFFFFFFF
FFFFFFFFFFFFFFFFFFFFFFFFFFFFFFFFFFFFFFFFFFFFFFFFFFFFFFFFFFFFFFFF
FFFFFFFFFFFFFFFFFFFFFFFFFFFFFFFFFFFFFFFFFFFFFFFFFFFFFFFFFFFFFFFF
FFFFFFFFFFFFFFFFFFFFFFFFFFFFFFFFFFFFFFFFFFFFFFFFFFFFFFFFFFFFFFFF
FFFFFFFFFFFFFFFFFFFFFFFFFFFFFFFFFFFFFFFFFFFFFFFFFFFFFFFFFFFFFFFF
FFFFFFFFFFFFFFFFFFFFFFFFFFFFFFFFFFFFFFFFFFFFFFFFFFFFFFFFFFFFFFFF
FFFFFFFFFFFFFFFFFFFFFFFFFFFFFFFFFFFFFFFFFFFFFFFFFFFFFFFFFFFFFFFF
FFFFFFFFFFFFFFFFFFFFFFFFFFFFFFFFFFFFFFFFFFFFFFFFFFFFFFFFEAEBECEC
ECEBECECECECECEBECECEFF9FDFFFFFFFFFFFFFFFFFFFFFFFFFFFFFFFFFFFFFF
FFFFFFFFFFFFFFFFFFFFFFFFFFFFFFFFFFFFFFFFFFFFFFFFFFFFFFFFFFFFFFFF
FFFFFFFFFFFFFFFFFFFFFFFFFFFFFFFFFFFFFFFFFFFFFFFFFFFFFFFFFFFFFFFF
FFFFFFFFFFFFFFFFFFFFFFFFFFFFFFFFFFFFFFFFFFFFFFFFFFFFFFFFFFFFFFFF
FFFFFFFFFFFFFFFFFFFFFFFFFFFFFFFFFFFFFFFFFFFFFFFFFFFFFFFFFFFFFFFF
FFFFFFFFFFFFFFFFFFFFFFFFFFFFFFFFFFFFFFFFFFFFFFFFFFFFFFFFFFFFFFFF
FFFFFFFFFFFFFFFFFFFFFFFFFFFFFFFFFFFFFFFFFFFFFFFFFFFFFFFFFFFFFFFF
FFFFFFFFFFFFFFFFFFFFFFFFFFFFFFFFFFFFFFFFFFFFFFFFFFFFFFFFFFFFFFFF
FFFFFFFFFFFFFFFFFFFFFFFFFFFFFFFFFFFFFFFFFFFFFFEAECECECECECECECEC
ECECECECECEBEBEDF8FBFFFFFFFFFFFFFFFFFFFFFFFFFFFFFFFFFFFFFFFFFFFF
FFFFFFFFFFFFFFFFFFFFFFFFFFFFFFFFFFFFFFFFFFFFFFFFFFFFFFFFFFFFFFFF
FFFFFFFFFFFFFFFFFFFFFFFFFFFFFFFFFFFFFFFFFFFFFFFFFFFFFFFFFFFFFFFF
FFFFFFFFFFFFFFFFFFFFFFFFFFFFFFFFFFFFFFFFFFFFFFFFFFFFFFFFFFFFFFFF
FFFFFFFFFFFFFFFFFFFFFFFFFFFFFFFFFFFFFFFFFFFFFFFFFFFFFFFFFFFFFFFF
FFFFFFFFFFFFFFFFFFFFFFFFFFFFFFFFFFFFFFFFFFFFFFFFFFFFFFFFFFFFFFFF
FFFFFFFFFFFFFFFFFFFFFFFFFFFFFFFFFFFFFFFFFFFFFFFFFFFFFFFFFFFFFFFF
FFFFFFFFFFFFFFFFFFFFFFFFFFFFFFFFFFFFFFFFFFFFFFFFFFFFFFFFFFFFFFFF
FFFFFFFFFFFFFFFFFFFFFFFFFFFFFFFFFFF2EBECEBEBECECEBECECEBEBEBEBEC
ECECEBECEDF8FDFFFFFFFFFFFFFFFFFFFFFFFFFFFFFFFFFFFFFFFFFFFFFFFFFF
FFFFFFFFFFFFFFFFFFFFFFFFFFFFFFFFFFFFFFFFFFFFFFFFFFFFFFFFFFFFFFFF
FFFFFFFFFFFFFFFFFFFFFFFFFFFFFFFFFFFFFFFFFFFFFFFFFFFFFFFFFFFFFFFF
FFFFFFFFFFFFFFFFFFFFFFFFFFFFFFFFFFFFFFFFFFFFFFFFFFFFFFFFFFFFFFFF
FFFFFFFFFFFFFFFFFFFFFFFFFFFFFFFFFFFFFFFFFFFFFFFFFFFFFFFFFFFFFFFF
FFFFFFFFFFFFFFFFFFFFFFFFFFFFFFFFFFFFFFFFFFFFFFFFFFFFFFFFFFFFFFFF
FFFFFFFFFFFFFFFFFFFFFFFFFFFFFFFFFFFFFFFFFFFFFFFFFFFFFFFFFFFFFFFF
FFFFFFFFFFFFFFFFFFFFFFFFFFFFFFFFFFFFFFFFFFFFFFFFFFFFFFFFFFFFFFFF
FFFFFFFFFFFFFFFFFFFFFFFFE9EBEBEBECECECEBEBEBECECECEBECECEBECEBEC
ECEBF6FBFFFFFFFFFFFFFFFFFFFFFFFFFFFFFFFFFFFFFFFFFFFFFFFFFFFFFFFF
FFFFFFFFFFFFFFFFFFFFFFFFFFFFFFFFFFFFFFFFFFFFFFFFFFFFFFFFFFFFFFFF
FFFFFFFFFFFFFFFFFFFFFFFFFFFFFFFFFFFFFFFFFFFFFFFFFFFFFFFFFFFFFFFF
FFFFFFFFFFFFFFFFFFFFFFFFFFFFFFFFFFFFFFFFFFFFFFFFFFFFFFFFFFFFFFFF
FFFFFFFFFFFFFFFFFFFFFFFFFFFFFFFFFFFFFFFFFFFFFFFFFFFFFFFFFFFFFFFF
FFFFFFFFFFFFFFFFFFFFFFFFFFFFFFFFFFFFFFFFFFFFFFFFFFFFFFFFFFFFFFFF
FFFFFFFFFFFFFFFFFFFFFFFFFFFFFFFFFFFFFFFFFFFFFFFFFFFFFFFFFFFFFFFF
FFFFFFFFFFFFFFFFFFFFFFFFFFFFFFFFFFFFFFFFFFFFFFFFFFFFFFFFFFFFFFFF
FFFFFFFFFFFFFFEAECECEBECEBEBECEBEBECEBEBEBEBECECECECEBECECEBEBF8
FCFFFFFFFFFFFFFFFFFFFFFFFFFFFFFFFFFFFFFFFFFFFFFFFFFFFFFFFFFFFFFF
FFFFFFFFFFFFFFFFFFFFFFFFFFFFFFFFFFFFFFFFFFFFFFFFFFFFFFFFFFFFFFFF
FFFFFFFFFFFFFFFFFFFFFFFFFFFFFFFFFFFFFFFFFFFFFFFFFFFFFFFFFFFFFFFF
FFFFFFFFFFFFFFFFFFFFFFFFFFFFFFFFFFFFFFFFFFFFFFFFFFFFFFFFFFFFFFFF
FFFFFFFFFFFFFFFFFFFFFFFFFFFFFFFFFFFFFFFFFFFFFFFFFFFFFFFFFFFFFFFF
FFFFFFFFFFFFFFFFFFFFFFFFFFFFFFFFFFFFFFFFFFFFFFFFFFFFFFFFFFFFFFFF
FFFFFFFFFFFFFFFFFFFFFFFFFFFFFFFFFFFFFFFFFFFFFFFFFFFFFFFFFFFFFFFF
FFFFFFFFFFFFFFFFFFFFFFFFFFFFFFFFFFFFFFFFFFFFFFFFFFFFFFFFFFFFFFFF
FFEDEBEBEBEBECECEBECECEBEBECEBEBECEBEBECEBEBEBEBECECECEEF8FDFFFF
FFFFFFFFFFFFFFFFFFFFFFFFFFFFFFFFFFFFFFFFFFFFFFFFFFFFFFFFFFFFFFFF
FFFFFFFFFFFFFFFFFFFFFFFFFFFFFFFFFFFFFFFFFFFFFFFFFFFFFFFFFFFFFFFF
FFFFFFFFFFFFFFFFFFFFFFFFFFFFFFFFFFFFFFFFFFFFFFFFFFFFFFFFFFFFFFFF
FFFFFFFFFFFFFFFFFFFFFFFFFFFFFFFFFFFFFFFFFFFFFFFFFFFFFFFFFFFFFFFF
FFFFFFFFFFFFFFFFFFFFFFFFFFFFFFFFFFFFFFFFFFFFFFFFFFFFFFFFFFFFFFFF
FFFFFFFFFFFFFFFFFFFFFFFFFFFFFFFFFFFFFFFFFFFFFFFFFFFFFFFFFFFFFFFF
FFFFFFFFFFFFFFFFFFFFFFFFFFFFFFFFFFFFFFFFFFFFFFFFFFFFFFFFFFFFFFFF
FFFFFFFFFFFFFFFFFFFFFFFFFFFFFFFFFFFFFFFFFFFFFFFFFFFFFFFFE9ECEBEB
EBEBECECECECECECECECECECECEBECEBECECECEBECEBECEBEEFBFEFFFFFFFFFF
FFFFFFFFFFFFFFFFFFFFFFFFFFFFFFFFFFFFFFFFFFFFFFFFFFFFFFFFFFFFFFFF
FFFFFFFFFFFFFFFFFFFFFFFFFFFFFFFFFFFFFFFFFFFFFFFFFFFFFFFFFFFFFFFF
FFFFFFFFFFFFFFFFFFFFFFFFFFFFFFFFFFFFFFFFFFFFFFFFFFFFFFFFFFFFFFFF
FFFFFFFFFFFFFFFFFFFFFFFFFFFFFFFFFFFFFFFFFFFFFFFFFFFFFFFFFFFFFFFF
FFFFFFFFFFFFFFFFFFFFFFFFFFFFFFFFFFFFFFFFFFFFFFFFFFFFFFFFFFFFFFFF
FFFFFFFFFFFFFFFFFFFFFFFFFFFFFFFFFFFFFFFFFFFFFFFFFFFFFFFFFFFFFFFF
FFFFFFFFFFFFFFFFFFFFFFFFFFFFFFFFFFFFFFFFFFFFFFFFFFFFFFFFFFFFFFFF
FFFFFFFFFFFFFFFFFFFFFFFFFFFFFFFFFFFFFFFFFFFFFFE9EBECEBECECECEBEC
ECEBECEBEBECECEBECEBEBECECEBECEBECEBECEBECF4FAFFFFFFFFFFFFFFFFFF
FFFFFFFFFFFFFFFFFFFFFFFFFFFFFFFFFFFFFFFFFFFFFFFFFFFFFFFFFFFFFFFF
FFFFFFFFFFFFFFFFFFFFFFFFFFFFFFFFFFFFFFFFFFFFFFFFFFFFFFFFFFFFFFFF
FFFFFFFFFFFFFFFFFFFFFFFFFFFFFFFFFFFFFFFFFFFFFFFFFFFFFFFFFFFFFFFF
FFFFFFFFFFFFFFFFFFFFFFFFFFFFFFFFFFFFFFFFFFFFFFFFFFFFFFFFFFFFFFFF
FFFFFFFFFFFFFFFFFFFFFFFFFFFFFFFFFFFFFFFFFFFFFFFFFFFFFFFFFFFFFFFF
FFFFFFFFFFFFFFFFFFFFFFFFFFFFFFFFFFFFFFFFFFFFFFFFFFFFFFFFFFFFFFFF
FFFFFFFFFFFFFFFFFFFFFFFFFFFFFFFFFFFFFFFFFFFFFFFFFFFFFFFFFFFFFFFF
FFFFFFFFFFFFFFFFFFFFFFFFFFFFFFFFFFF0ECEBEBEBECEBECEBEBECEBECECEB
ECECECEBECEBECECECECECEBECEBEBEBEBEBF7FCFFFFFFFFFFFFFFFFFFFFFFFF
FFFFFFFFFFFFFFFFFFFFFFFFFFFFFFFFFFFFFFFFFFFFFFFFFFFFFFFFFFFFFFFF
FFFFFFFFFFFFFFFFFFFFFFFFFFFFFFFFFFFFFFFFFFFFFFFFFFFFFFFFFFFFFFFF
FFFFFFFFFFFFFFFFFFFFFFFFFFFFFFFFFFFFFFFFFFFFFFFFFFFFFFFFFFFFFFFF
FFFFFFFFFFFFFFFFFFFFFFFFFFFFFFFFFFFFFFFFFFFFFFFFFFFFFFFFFFFFFFFF
FFFFFFFFFFFFFFFFFFFFFFFFFFFFFFFFFFFFFFFFFFFFFFFFFFFFFFFFFFFFFFFF
FFFFFFFFFFFFFFFFFFFFFFFFFFFFFFFFFFFFFFFFFFFFFFFFFFFFFFFFFFFFFFFF
FFFFFFFFFFFFFFFFFFFFFFFFFFFFFFFFFFFFFFFFFFFFFFFFFFFFFFFFFFFFFFFF
FFFFFFFFFFFFFFFFFFFFFFFFEAEBEBECEBECECEBECEBEBEBEBECEBECEBECECEC
ECEBECEBECECECECEBEBECEBECEBEDF9FFFFFFFFFFFFFFFFFFFFFFFFFFFFFFFF
FFFFFFFFFFFFFFFFFFFFFFFFFFFFFFFFFFFFFFFFFFFFFFFFFFFFFFFFFFFFFFFF
FFFFFFFFFFFFFFFFFFFFFFFFFFFFFFFFFFFFFFFFFFFFFFFFFFFFFFFFFFFFFFFF
FFFFFFFFFFFFFFFFFFFFFFFFFFFFFFFFFFFFFFFFFFFFFFFFFFFFFFFFFFFFFFFF
FFFFFFFFFFFFFFFFFFFFFFFFFFFFFFFFFFFFFFFFFFFFFFFFFFFFFFFFFFFFFFFF
FFFFFFFFFFFFFFFFFFFFFFFFFFFFFFFFFFFFFFFFFFFFFFFFFFFFFFFFFFFFFFFF
FFFFFFFFFFFFFFFFFFFFFFFFFFFFFFFFFFFFFFFFFFFFFFFFFFFFFFFFFFFFFFFF
FFFFFFFFFFFFFFFFFFFFFFFFFFFFFFFFFFFFFFFFFFFFFFFFFFFFFFFFFFFFFFFF
FFFFFFFFFFFFFFEAECEBECECECECECECECECEBECEBECECEBECECECECEBEBECEB
ECEBECECECECECEBEBEBEBF4FBFFFFFFFFFFFFFFFFFFFFFFFFFFFFFFFFFFFFFF
FFFFFFFFFFFFFFFFFFFFFFFFFFFFFFFFFFFFFFFFFFFFFFFFFFFFFFFFFFFFFFFF
FFFFFFFFFFFFFFFFFFFFFFFFFFFFFFFFFFFFFFFFFFFFFFFFFFFFFFFFFFFFFFFF
FFFFFFFFFFFFFFFFFFFFFFFFFFFFFFFFFFFFFFFFFFFFFFFFFFFFFFFFFFFFFFFF
FFFFFFFFFFFFFFFFFFFFFFFFFFFFFFFFFFFFFFFFFFFFFFFFFFFFFFFFFFFFFFFF
FFFFFFFFFFFFFFFFFFFFFFFFFFFFFFFFFFFFFFFFFFFFFFFFFFFFFFFFFFFFFFFF
FFFFFFFFFFFFFFFFFFFFFFFFFFFFFFFFFFFFFFFFFFFFFFFFFFFFFFFFFFFFFFFF
FFFFFFFFFFFFFFFFFFFFFFFFFFFFFFFFFFFFFFFFFFFFFFFFFFFFFFFFFFFFFFFF
FFF2EBECECECECECEBECEBECECECECEBECEBECECECECEBEBECECECECECECECEC
ECEBEBECEBECECECFAFFFFFFFFFFFFFFFFFFFFFFFFFFFFFFFFFFFFFFFFFFFFFF
FFFFFFFFFFFFFFFFFFFFFFFFFFFFFFFFFFFFFFFFFFFFFFFFFFFFFFFFFFFFFFFF
FFFFFFFFFFFFFFFFFFFFFFFFFFFFFFFFFFFFFFFFFFFFFFFFFFFFFFFFFFFFFFFF
FFFFFFFFFFFFFFFFFFFFFFFFFFFFFFFFFFFFFFFFFFFFFFFFFFFFFFFFFFFFFFFF
FFFFFFFFFFFFFFFFFFFFFFFFFFFFFFFFFFFFFFFFFFFFFFFFFFFFFFFFFFFFFFFF
FFFFFFFFFFFFFFFFFFFFFFFFFFFFFFFFFFFFFFFFFFFFFFFFFFFFFFFFFFFFFFFF
FFFFFFFFFFFFFFFFFFFFFFFFFFFFFFFFFFFFFFFFFFFFFFFFFFFFFFFFFFFFFFFF
FFFFFFFFFFFFFFFFFFFFFFFFFFFFFFFFFFFFFFFFFFFFFFFFFFFFFFFFEAECECEC
EBECECECEBEBECEBEBEBEBECECECEBEBEBECEBEBECEBECECECEBECEBECEBEBEB
ECECECECF3FDFFFFFFFFFFFFFFFFFFFFFFFFFFFFFFFFFFFFFFFFFFFFFFFFFFFF
FFFFFFFFFFFFFFFFFFFFFFFFFFFFFFFFFFFFFFFFFFFFFFFFFFFFFFFFFFFFFFFF
FFFFFFFFFFFFFFFFFFFFFFFFFFFFFFFFFFFFFFFFFFFFFFFFFFFFFFFFFFFFFFFF
FFFFFFFFFFFFFFFFFFFFFFFFFFFFFFFFFFFFFFFFFFFFFFFFFFFFFFFFFFFFFFFF
FFFFFFFFFFFFFFFFFFFFFFFFFFFFFFFFFFFFFFFFFFFFFFFFFFFFFFFFFFFFFFFF
FFFFFFFFFFFFFFFFFFFFFFFFFFFFFFFFFFFFFFFFFFFFFFFFFFFFFFFFFFFFFFFF
FFFFFFFFFFFFFFFFFFFFFFFFFFFFFFFFFFFFFFFFFFFFFFFFFFFFFFFFFFFFFFFF
FFFFFFFFFFFFFFFFFFFFFFFFFFFFFFFFFFFFFFFFFFFFFFE9EBEBECEBECEBECEC
ECECEBECEBEBECECECEBEBEBECECEBEBECECECEBECECEBECECEBEBECECEBECEB
ECF9FEFFFFFFFFFFFFFFFFFFFFFFFFFFFFFFFFFFFFFFFFFFFFFFFFFFFFFFFFFF
FFFFFFFFFFFFFFFFFFFFFFFFFFFFFFFFFFFFFFFFFFFFFFFFFFFFFFFFFFFFFFFF
FFFFFFFFFFFFFFFFFFFFFFFFFFFFFFFFFFFFFFFFFFFFFFFFFFFFFFFFFFFFFFFF
FFFFFFFFFFFFFFFFFFFFFFFFFFFFFFFFFFFFFFFFFFFFFFFFFFFFFFFFFFFFFFFF
FFFFFFFFFFFFFFFFFFFFFFFFFFFFFFFFFFFFFFFFFFFFFFFFFFFFFFFFFFFFFFFF
FFFFFFFFFFFFFFFFFFFFFFFFFFFFFFFFFFFFFFFFFFFFFFFFFFFFFFFFFFFFFFFF
FFFFFFFFFFFFFFFFFFFFFFFFFFFFFFFFFFFFFFFFFFFFFFFFFFFFFFFFFFFFFFFF
FFFFFFFFFFFFFFFFFFFFFFFFFFFFFFFFFFF3EBEBEBEBECECECECECEBECECECEC
EBECECECECEBECECEBECEBEBEBEBEBEBECEBECECEBECECEBECECEBEBECF7F8FF
FFFFFFFFFFFFFFFFFFFFFFFFFFFFFFFFFFFFFFFFFFFFFFFFFFFFFFFFFFFFFFFF
FFFFFFFFFFFFFFFFFFFFFFFFFFFFFFFFFFFFFFFFFFFFFFFFFFFFFFFFFFFFFFFF
FFFFFFFFFFFFFFFFFFFFFFFFFFFFFFFFFFFFFFFFFFFFFFFFFFFFFFFFFFFFFFFF
FFFFFFFFFFFFFFFFFFFFFFFFFFFFFFFFFFFFFFFFFFFFFFFFFFFFFFFFFFFFFFFF
FFFFFFFFFFFFFFFFFFFFFFFFFFFFFFFFFFFFFFFFFFFFFFFFFFFFFFFFFFFFFFFF
FFFFFFFFFFFFFFFFFFFFFFFFFFFFFFFFFFFFFFFFFFFFFFFFFFFFFFFFFFFFFFFF
FFFFFFFFFFFFFFFFFFFFFFFFFFFFFFFFFFFFFFFFFFFFFFFFFFFFFFFFFFFFFFFF
FFFFFFFFFFFFFFFFFFFFFFFFEAECECEBEBECEBECECECEBECEBECECEBECECECEC
ECECEBECECECEBEBEBEBECEBECEBECECEBECEBECECECEBECF6B6C6FFFFFFFFFF
FFFFFFFFFFFFFFFFFFFFFFFFFFFFFFFFFFFFFFFFFFFFFFFFFFFFFFFFFFFFFFFF
FFFFFFFFFFFFFFFFFFFFFFFFFFFFFFFFFFFFFFFFFFFFFFFFFFFFFFFFFFFFFFFF
FFFFFFFFFFFFFFFFFFFFFFFFFFFFFFFFFFFFFFFFFFFFFFFFFFFFFFFFFFFFFFFF
FFFFFFFFFFFFFFFFFFFFFFFFFFFFFFFFFFFFFFFFFFFFFFFFFFFFFFFFFFFFFFFF
FFFFFFFFFFFFFFFFFFFFFFFFFFFFFFFFFFFFFFFFFFFFFFFFFFFFFFFFFFFFFFFF
FFFFFFFFFFFFFFFFFFFFFFFFFFFFFFFFFFFFFFFFFFFFFFFFFFFFFFFFFFFFFFFF
FFFFFFFFFFFFFFFFFFFFFFFFFFFFFFFFFFFFFFFFFFFFFFFFFFFFFFFFFFFFFFFF
FFFFFFFFFFFFFFE9ECECEBECECECECEBEBECECECECECECECECECECEBEBECEBEC
ECEBECECECECEBECECECECECEBECEBEBEBECF3CF7D79ABF7FFFFFFFFFFFFFFFF
FFFFFFFFFFFFFFFFFFFFFFFFFFFFFFFFFFFFFFFFFFFFFFFFFFFFFFFFFFFFFFFF
FFFFFFFFFFFFFFFFFFFFFFFFFFFFFFFFFFFFFFFFFFFFFFFFFFFFFFFFFFFFFFFF
FFFFFFFFFFFFFFFFFFFFFFFFFFFFFFFFFFFFFFFFFFFFFFFFFFFFFFFFFFFFFFFF
FFFFFFFFFFFFFFFFFFFFFFFFFFFFFFFFFFFFFFFFFFFFFFFFFFFFFFFFFFFFFFFF
FFFFFFFFFFFFFFFFFFFFFFFFFFFFFFFFFFFFFFFFFFFFFFFFFFFFFFFFFFFFFFFF
FFFFFFFFFFFFFFFFFFFFFFFFFFFFFFFFFFFFFFFFFFFFFFFFFFFFFFFFFFFFFFFF
FFFFFFFFFFFFFFFFFFFFFFFFFFFFFFFFFFFFFFFFFFFFFFFFFFFFFFFFFFFFFFFF
FFF6EBECECEBECECECECEBEBECEBEBECEBEBECEBEBEBEBEBEBECEBEBEBEBECEC
ECECEBECEBECECECECECEBEBF1E184777A7A94E1FFFFFFFFFFFFFFFFFFFFFFFF
FFFFFFFFFFFFFFFFFFFFFFFFFFFFFFFFFFFFFFFFFFFFFFFFFFFFFFFFFFFFFFFF
FFFFFFFFFFFFFFFFFFFFFFFFFFFFFFFFFFFFFFFFFFFFFFFFFFFFFFFFFFFFFFFF
FFFFFFFFFFFFFFFFFFFFFFFFFFFFFFFFFFFFFFFFFFFFFFFFFFFFFFFFFFFFFFFF
FFFFFFFFFFFFFFFFFFFFFFFFFFFFFFFFFFFFFFFFFFFFFFFFFFFFFFFFFFFFFFFF
FFFFFFFFFFFFFFFFFFFFFFFFFFFFFFFFFFFFFFFFFFFFFFFFFFFFFFFFFFFFFFFF
FFFFFFFFFFFFFFFFFFFFFFFFFFFFFFFFFFFFFFFFFFFFFFFFFFFFFFFFFFFFFFFF
FFFFFFFFFFFFFFFFFFFFFFFFFFFFFFFFFFFFFFFFFFFFFFFFFFFFFFFFEAEBECEB
EBEBECECEBECEBEBEBECEBECEBECECEBEBEBEBECEBEBEBEBECEBEBEBEBECEBEC
EBECECEBECECEEF297747A7B7A7A7FC7FFFFFFFFFFFFFFFFFFFFFFFFFFFFFFFF
FFFFFFFFFFFFFFFFFFFFFFFFFFFFFFFFFFFFFFFFFFFFFFFFFFFFFFFFFFFFFFFF
FFFFFFFFFFFFFFFFFFFFFFFFFFFFFFFFFFFFFFFFFFFFFFFFFFFFFFFFFFFFFFFF
FFFFFFFFFFFFFFFFFFFFFFFFFFFFFFFFFFFFFFFFFFFFFFFFFFFFFFFFFFFFFFFF
FFFFFFFFFFFFFFFFFFFFFFFFFFFFFFFFFFFFFFFFFFFFFFFFFFFFFFFFFFFFFFFF
FFFFFFFFFFFFFFFFFFFFFFFFFFFFFFFFFFFFFFFFFFFFFFFFFFFFFFFFFFFFFFFF
FFFFFFFFFFFFFFFFFFFFFFFFFFFFFFFFFFFFFFFFFFFFFFFFFFFFFFFFFFFFFFFF
FFFFFFFFFFFFFFFFFFFFFFFFFFFFFFFFFFFFFFFFFFFFFFEAECEBEBECEBEBECEB
ECEBEBECECECEBECECEBEBECECECECECECECECECEBECEBECEBEBEBEBEBEBEBEC
ECF5B4767B7A7A7A7A7A7AB0FFFFFFFFFFFFFFFFFFFFFFFFFFFFFFFFFFFFFFFF
FFFFFFFFFFFFFFFFFFFFFFFFFFFFFFFFFFFFFFFFFFFFFFFFFFFFFFFFFFFFFFFF
FFFFFFFFFFFFFFFFFFFFFFFFFFFFFFFFFFFFFFFFFFFFFFFFFFFFFFFFFFFFFFFF
FFFFFFFFFFFFFFFFFFFFFFFFFFFFFFFFFFFFFFFFFFFFFFFFFFFFFFFFFFFFFFFF
FFFFFFFFFFFFFFFFFFFFFFFFFFFFFFFFFFFFFFFFFFFFFFFFFFFFFFFFFFFFFFFF
FFFFFFFFFFFFFFFFFFFFFFFFFFFFFFFFFFFFFFFFFFFFFFFFFFFFFFFFFFFFFFFF
FFFFFFFFFFFFFFFFFFFFFFFFFFFFFFFFFFFFFFFFFFFFFFFFFFFFFFFFFFFFFFFF
FFFFFFFFFFFFFFFFFFFFFFFFFFFFFFFFFFF5EAEBEBEBEBECECECECECEBECEBEC
ECECECEBECEBEBEBEBECECEBECEBEBECECECECECECECEBECEBECEBF4D87D797B
7A7A7A7A7A7A7AA4F9FFFFFFFFFFFFFFFFFFFFFFFFFFFFFFFFFFFFFFFFFFFFFF
FFFFFFFFFFFFFFFFFFFFFFFFFFFFFFFFFFFFFFFFFFFFFFFFFFFFFFFFFFFFFFFF
FFFFFFFFFFFFFFFFFFFFFFFFFFFFFFFFFFFFFFFFFFFFFFFFFFFFFFFFFFFFFFFF
FFFFFFFFFFFFFFFFFFFFFFFFFFFFFFFFFFFFFFFFFFFFFFFFFFFFFFFFFFFFFFFF
FFFFFFFFFFFFFFFFFFFFFFFFFFFFFFFFFFFFFFFFFFFFFFFFFFFFFFFFFFFFFFFF
FFFFFFFFFFFFFFFFFFFFFFFFFFFFFFFFFFFFFFFFFFFFFFFFFFFFFFFFFFFFFFFF
FFFFFFFFFFFFFFFFFFFFFFFFFFFFFFFFFFFFFFFFFFFFFFFFFFFFFFFFFFFFFFFF
FFFFFFFFFFFFFFFFFFFFFFFFEAECEBECECECEBECEBECEBEBEBECEBEBEBEBEBEC
EBECECECECEBECECEBEBEBEBEBEBEBECEBECECEBECF0EC8F757B7A7B7A7A7A7B
7B7A7A94E6FFFFFFFFFFFFFFFFFFFFFFFFFFFFFFFFFFFFFFFFFFFFFFFFFFFFFF
FFFFFFFFFFFFFFFFFFFFFFFFFFFFFFFFFFFFFFFFFFFFFFFFFFFFFFFFFFFFFFFF
FFFFFFFFFFFFFFFFFFFFFFFFFFFFFFFFFFFFFFFFFFFFFFFFFFFFFFFFFFFFFFFF
FFFFFFFFFFFFFFFFFFFFFFFFFFFFFFFFFFFFFFFFFFFFFFFFFFFFFFFFFFFFFFFF
FFFFFFFFFFFFFFFFFFFFFFFFFFFFFFFFFFFFFFFFFFFFFFFFFFFFFFFFFFFFFFFF
FFFFFFFFFFFFFFFFFFFFFFFFFFFFFFFFFFFFFFFFFFFFFFFFFFFFFFFFFFFFFFFF
FFFFFFFFFFFFFFFFFFFFFFFFFFFFFFFFFFFFFFFFFFFFFFFFFFFFFFFFFFFFFFFF
FFFFFFFFFFFFFFEAECECECEBEBECECEBECEBEBECEBECEBEBEBEBECEBEBEBECEB
ECECECECEBECEBECEBECEBECECEBECECF4A6757A7A7A7A7A7A7B7A7A7A7A7A86
D8FFFFFFFFFFFFFFFFFFFFFFFFFFFFFFFFFFFFFFFFFFFFFFFFFFFFFFFFFFFFFF
FFFFFFFFFFFFFFFFFFFFFFFFFFFFFFFFFFFFFFFFFFFFFFFFFFFFFFFFFFFFFFFF
FFFFFFFFFFFFFFFFFFFFFFFFFFFFFFFFFFFFFFFFFFFFFFFFFFFFFFFFFFFFFFFF
FFFFFFFFFFFFFFFFFFFFFFFFFFFFFFFFFFFFFFFFFFFFFFFFFFFFFFFFFFFFFFFF
FFFFFFFFFFFFFFFFFFFFFFFFFFFFFFFFFFFFFFFFFFFFFFFFFFFFFFFFFFFFFFFF
FFFFFFFFFFFFFFFFFFFFFFFFFFFFFFFFFFFFFFFFFFFFFFFFFFFFFFFFFFFFFFFF
FFFFFFFFFFFFFFFFFFFFFFFFFFFFFFFFFFFFFFFFFFFFFFFFFFFFFFFFFFFFFFFF
FFF6EAECEBEBECEBECECEBECECECECEBECEBECECEBECECEBECEBEBEBEBEBEBEB
EBECECECECEBECEBEBEBF6BB757A7A7B7A7A7A7B7A7A7A7B7A7B7B7FCCFFFFFF
FFFFFFFFFFFFFFFFFFFFFFFFFFFFFFFFFFFFFFFFFFFFFFFFFFFFFFFFFFFFFFFF
FFFFFFFFFFFFFFFFFFFFFFFFFFFFFFFFFFFFFFFFFFFFFFFFFFFFFFFFFFFFFFFF
FFFFFFFFFFFFFFFFFFFFFFFFFFFFFFFFFFFFFFFFFFFFFFFFFFFFFFFFFFFFFFFF
FFFFFFFFFFFFFFFFFFFFFFFFFFFFFFFFFFFFFFFFFFFFFFFFFFFFFFFFFFFFFFFF
FFFFFFFFFFFFFFFFFFFFFFFFFFFFFFFFFFFFFFFFFFFFFFFFFFFFFFFFFFFFFFFF
FFFFFFFFFFFFFFFFFFFFFFFFFFFFFFFFFFFFFFFFFFFFFFFFFFFFFFFFFFFFFFFF
FFFFFFFFFFFFFFFFFFFFFFFFFFFFFFFFFFFFFFFFFFFFFFFFFFFFFFFFE9ECECEC
EBECECEBECECEBECEBECEBECECECECEBECEBECECEBEBECECEBECEBECECECECEB
EBEBECEBF2DB7F787A7B7A7A7B7A7B7A7B7A7A7A7A7A7A7AC4FFFFFFFFFFFFFF
FFFFFFFFFFFFFFFFFFFFFFFFFFFFFFFFFFFFFFFFFFFFFFFFFFFFFFFFFFFFFFFF
FFFFFFFFFFFFFFFFFFFFFFFFFFFFFFFFFFFFFFFFFFFFFFFFFFFFFFFFFFFFFFFF
FFFFFFFFFFFFFFFFFFFFFFFFFFFFFFFFFFFFFFFFFFFFFFFFFFFFFFFFFFFFFFFF
FFFFFFFFFFFFFFFFFFFFFFFFFFFFFFFFFFFFFFFFFFFFFFFFFFFFFFFFFFFFFFFF
FFFFFFFFFFFFFFFFFFFFFFFFFFFFFFFFFFFFFFFFFFFFFFFFFFFFFFFFFFFFFFFF
FFFFFFFFFFFFFFFFFFFFFFFFFFFFFFFFFFFFFFFFFFFFFFFFFFFFFFFFFFFFFFFF
FFFFFFFFFFFFFFFFFFFFFFFFFFFFFFFFFFFFFFFFFFFFFFEAECECECECECECEBEC
ECECECECEBECEBECECEBEBEBEBECECEBECEBEBECEBECEBEBECEBECECECECEDF0
95757A7B7A7B7A7B7A7B7A7A7A7A7A7A7A7B7A7BB9FFFFFFFFFFFFFFFFFFFFFF
FFFFFFFFFFFFFFFFFFFFFFFFFFFFFFFFFFFFFFFFFFFFFFFFFFFFFFFFFFFFFFFF
FFFFFFFFFFFFFFFFFFFFFFFFFFFFFFFFFFFFFFFFFFFFFFFFFFFFFFFFFFFFFFFF
FFFFFFFFFFFFFFFFFFFFFFFFFFFFFFFFFFFFFFFFFFFFFFFFFFFFFFFFFFFFFFFF
FFFFFFFFFFFFFFFFFFFFFFFFFFFFFFFFFFFFFFFFFFFFFFFFFFFFFFFFFFFFFFFF
FFFFFFFFFFFFFFFFFFFFFFFFFFFFFFFFFFFFFFFFFFFFFFFFFFFFFFFFFFFFFFFF
FFFFFFFFFFFFFFFFFFFFFFFFFFFFFFFFFFFFFFFFFFFFFFFFFFFFFFFFFFFFFFFF
FFFFFFFFFFFFFFFFFFFFFFFFFFFFFFFFFFFBEAECEBECEBECECEBEBECECECECEC
EBECEBEBEBECECEBECECEBECECECECECEBEBECEBECEBEBECEBF5B0747A7B7A7B
7A7A7A7B7A7A7A7A7B7A7A7A7A7A7A7AAEFFFFFFFFFFFFFFFFFFFFFFFFFFFFFF
FFFFFFFFFFFFFFFFFFFFFFFFFFFFFFFFFFFFFFFFFFFFFFFFFFFFFFFFFFFFFFFF
FFFFFFFFFFFFFFFFFFFFFFFFFFFFFFFFFFFFFFFFFFFFFFFFFFFFFFFFFFFFFFFF
FFFFFFFFFFFFFFFFFFFFFFFFFFFFFFFFFFFFFFFFFFFFFFFFFFFFFFFFFFFFFFFF
FFFFFFFFFFFFFFFFFFFFFFFFFFFFFFFFFFFFFFFFFFFFFFFFFFFFFFFFFFFFFFFF
FFFFFFFFFFFFFFFFFFFFFFFFFFFFFFFFFFFFFFFFFFFFFFFFFFFFFFFFFFFFFFFF
FFFFFFFFFFFFFFFFFFFFFFFFFFFFFFFFFFFFFFFFFFFFFFFFFFFFFFFFFFFFFFFF
FFFFFFFFFFFFFFFFFFFFFFFFEBEBEBECECECEBEBECECECECECECECECECECECEB
ECEBEBECECECEBECEBECECEBECECEBEBEBECEBF4CC7A797A7B7B7A7A7A7A7B7A
7A7A7A7B7A7A7A7A7A7A7A7BA9FFFFFFFFFFFFFFFFFFFFFFFFFFFFFFFFFFFFFF
FFFFFFFFFFFFFFFFFFFFFFFFFFFFFFFFFFFFFFFFFFFFFFFFFFFFFFFFFFFFFFFF
FFFFFFFFFFFFFFFFFFFFFFFFFFFFFFFFFFFFFFFFFFFFFFFFFFFFFFFFFFFFFFFF
FFFFFFFFFFFFFFFFFFFFFFFFFFFFFFFFFFFFFFFFFFFFFFFFFFFFFFFFFFFFFFFF
FFFFFFFFFFFFFFFFFFFFFFFFFFFFFFFFFFFFFFFFFFFFFFFFFFFFFFFFFFFFFFFF
FFFFFFFFFFFFFFFFFFFFFFFFFFFFFFFFFFFFFFFFFFFFFFFFFFFFFFFFFFFFFFFF
FFFFFFFFFFFFFFFFFFFFFFFFFFFFFFFFFFFFFFFFFFFFFFFFFFFFFFFFFFFFFFFF
FFFFFFFFFFFFFFE9EBECEBECEBECECEBEBEBEBECEBEBECECECECEBECEBEBEBEC
ECECECECECEBEBEBECECECEBEBF0E687767A7A7A7A7A7A7A7A7B7A7A7A7A7B7A
7A7B7A7A7A7A7A7BA7FFFFFFFFFFFFFFFFFFFFFFFFFFFFFFFFFFFFFFFFFFFFFF
FFFFFFFFFFFFFFFFFFFFFFFFFFFFFFFFFFFFFFFFFFFFFFFFFFFFFFFFFFFFFFFF
FFFFFFFFFFFFFFFFFFFFFFFFFFFFFFFFFFFFFFFFFFFFFFFFFFFFFFFFFFFFFFFF
FFFFFFFFFFFFFFFFFFFFFFFFFFFFFFFFFFFFFFFFFFFFFFFFFFFFFFFFFFFFFFFF
FFFFFFFFFFFFFFFFFFFFFFFFFFFFFFFFFFFFFFFFFFFFFFFFFFFFFFFFFFFFFFFF
FFFFFFFFFFFFFFFFFFFFFFFFFFFFFFFFFFFFFFFFFFFFFFFFFFFFFFFFFFFFFFFF
FFFFFFFFFFFFFFFFFFFFFFFFFFFFFFFFFFFFFFFFFFFFFFFFFFFFFFFFFFFFFFFF
FFFFE9ECECECECECEBEBEBEBECEBEBECEBECECECECECEBEBECECECECECECECEC
EBEBECECECECEBEBF19D757A7A7B7A7A7A7A7B7A7A7A7A7A7B7A7A7A7B7A7B7B
7A7B7A7AACFFFFFFFFFFFFFFFFFFFFFFFFFFFFFFFFFFFFFFFFFFFFFFFFFFFFFF
FFFFFFFFFFFFFFFFFFFFFFFFFFFFFFFFFFFFFFFFFFFFFFFFFFFFFFFFFFFFFFFF
FFFFFFFFFFFFFFFFFFFFFFFFFFFFFFFFFFFFFFFFFFFFFFFFFFFFFFFFFFFFFFFF
FFFFFFFFFFFFFFFFFFFFFFFFFFFFFFFFFFFFFFFFFFFFFFFFFFFFFFFFFFFFFFFF
FFFFFFFFFFFFFFFFFFFFFFFFFFFFFFFFFFFFFFFFFFFFFFFFFFFFFFFFFFFFFFFF
FFFFFFFFFFFFFFFFFFFFFFFFFFFFFFFFFFFFFFFFFFFFFFFFFFFFFFFFFFFFFFFF
FFFFFFFFFFFFFFFFFFFFFFFFFFFFFFFFFFFFFFFFFFFFFFFFFFFFFFFFECEBEBEC
ECEBEBECEBEBECECECEBEBECEBECECECECECECEBECECECEBEBECECEBECEBECEC
ECEBF5B8767A7A7A7A7A7A7A7A7B7B7A7A7A7A7B7A7A7A7A7A7B7A7B7A7A7B7A
A9FEFFFFFFFFFFFFFFFFFFFFFFFFFFFFFFFFFFFFFFFFFFFFFFFFFFFFFFFFFFFF
FFFFFFFFFFFFFFFFFFFFFFFFFFFFFFFFFFFFFFFFFFFFFFFFFFFFFFFFFFFFFFFF
FFFFFFFFFFFFFFFFFFFFFFFFFFFFFFFFFFFFFFFFFFFFFFFFFFFFFFFFFFFFFFFF
FFFFFFFFFFFFFFFFFFFFFFFFFFFFFFFFFFFFFFFFFFFFFFFFFFFFFFFFFFFFFFFF
FFFFFFFFFFFFFFFFFFFFFFFFFFFFFFFFFFFFFFFFFFFFFFFFFFFFFFFFFFFFFFFF
FFFFFFFFFFFFFFFFFFFFFFFFFFFFFFFFFFFFFFFFFFFFFFFFFFFFFFFFFFFFFFFF
FFFFFFFFFFFFFFFFFFFFFFFFFFFFFFFFFFFFFFFFFFFFFFEAECECECEBEBECEBEB
EBECEBECECECECECEBECECECECECEBEBEBEBEBECEBECECEBEBECECEBF3D27D79
7A7A7B7B7A7B7A7A7B7A7A7A7A7A7A7A7A7A7B7A7B7A7A7A7B7B7A7AAAFFFFFF
FFFFFFFFFFFFFFFFFFFFFFFFFFFFFFFFFFFFFFFFFFFFFFFFFFFFFFFFFFFFFFFF
FFFFFFFFFFFFFFFFFFFFFFFFFFFFFFFFFFFFFFFFFFFFFFFFFFFFFFFFFFFFFFFF
FFFFFFFFFFFFFFFFFFFFFFFFFFFFFFFFFFFFFFFFFFFFFFFFFFFFFFFFFFFFFFFF
FFFFFFFFFFFFFFFFFFFFFFFFFFFFFFFFFFFFFFFFFFFFFFFFFFFFFFFFFFFFFFFF
FFFFFFFFFFFFFFFFFFFFFFFFFFFFFFFFFFFFFFFFFFFFFFFFFFFFFFFFFFFFFFFF
FFFFFFFFFFFFFFFFFFFFFFFFFFFFFFFFFFFFFFFFFFFFFFFFFFFFFFFFFFFFFFFF
FFFFFFFFFFFFFFFFFFFFFFFFFFFFFFFFFFFAE9ECEBEBEBECEBEBEBECECECEBEC
ECEBECECEBECEBEBEBECECECEBECEBECECEBECEBECEBF0EA8C757A7B7B7A7A7A
7A7A7A7A7B7A7A7B7A7A7A7A7B7A7A7B7A7B7A7A7A7A7A7AAFFFFFFFFFFFFFFF
FFFFFFFFFFFFFFFFFFFFFFFFFFFFFFFFFFFFFFFFFFFFFFFFFFFFFFFFFFFFFFFF
FFFFFFFFFFFFFFFFFFFFFFFFFFFFFFFFFFFFFFFFFFFFFFFFFFFFFFFFFFFFFFFF
FFFFFFFFFFFFFFFFFFFFFFFFFFFFFFFFFFFFFFFFFFFFFFFFFFFFFFFFFFFFFFFF
FFFFFFFFFFFFFFFFFFFFFFFFFFFFFFFFFFFFFFFFFFFFFFFFFFFFFFFFFFFFFFFF
FFFFFFFFFFFFFFFFFFFFFFFFFFFFFFFFFFFFFFFFFFFFFFFFFFFFFFFFFFFFFFFF
FFFFFFFFFFFFFFFFFFFFFFFFFFFFFFFFFFFFFFFFFFFFFFFFFFFFFFFFFFFFFFFF
FFFFFFFFFFFFFFFFFFFFFFFFE9ECECECECECEBEBEBEBECECEBECECECEBEBECEB
ECECECEBEBECECECECECEBECEBECEBECECF5A4757A7A7A7B7A7A7A7A7A7B7A7A
7A7A7A7B7A7A7A7A7B7A7A7A7A7B7A7A7A7A7B7BB6FFFFFFFFFFFFFFFFFFFFFF
FFFFFFFFFFFFFFFFFFFFFFFFFFFFFFFFFFFFFFFFFFFFFFFFFFFFFFFFFFFFFFFF
FFFFFFFFFFFFFFFFFFFFFFFFFFFFFFFFFFFFFFFFFFFFFFFFFFFFFFFFFFFFFFFF
FFFFFFFFFFFFFFFFFFFFFFFFFFFFFFFFFFFFFFFFFFFFFFFFFFFFFFFFFFFFFFFF
FFFFFFFFFFFFFFFFFFFFFFFFFFFFFFFFFFFFFFFFFFFFFFFFFFFFFFFFFFFFFFFF
FFFFFFFFFFFFFFFFFFFFFFFFFFFFFFFFFFFFFFFFFFFFFFFFFFFFFFFFFFFFFFFF
FFFFFFFFFFFFFFFFFFFFFFFFFFFFFFFFFFFFFFFFFFFFFFFFFFFFFFFFFFFFFFFF
FFFFFFFFFFFFFFE9EBEBEBEBECECEBECEBEBEBEBEBEBEBEBECEBEBEBECEBECEB
EBECEBEBECECECEBECECEBF5C778797B7A7A7A7B7A7A7A7B7A7A7A7B7A7A7A7B
7A7A7A7A7A7A7A7A7A7A7A7A7A7A7A7AC3FFFFFFFFFFFFFFFFFFFFFFFFFFFFFF
FFFFFFFFFFFFFFFFFFFFFFFFFFFFFFFFFFFFFFFFFFFFFFFFFFFFFFFFFFFFFFFF
FFFFFFFFFFFFFFFFFFFFFFFFFFFFFFFFFFFFFFFFFFFFFFFFFFFFFFFFFFFFFFFF
FFFFFFFFFFFFFFFFFFFFFFFFFFFFFFFFFFFFFFFFFFFFFFFFFFFFFFFFFFFFFFFF
FFFFFFFFFFFFFFFFFFFFFFFFFFFFFFFFFFFFFFFFFFFFFFFFFFFFFFFFFFFFFFFF
FFFFFFFFFFFFFFFFFFFFFFFFFFFFFFFFFFFFFFFFFFFFFFFFFFFFFFFFFFFFFFFF
FFFFFFFFFFFFFFFFFFFFFFFFFFFFFFFFFFFFFFFFFFFFFFFFFFFFFFFFFFFFFFFF
FFFEE9EBECECEBECEBECECEBECECECEBEBEBECEBECECECECECECECEBEBEBEBEC
EBEBECEBECF2DE84787A7A7A7B7B7B7A7A7A7B7A7A7A7A7A7A7A7A7A7A7A7B7A
7A7A7B7A7A7B7A7A7A7A7A7ACAFFFFFFFFFFFFFFFFFFFFFFFFFFFFFFFFFFFFFF
FFFFFFFFFFFFFFFFFFFFFFFFFFFFFFFFFFFFFFFFFFFFFFFFFFFFFFFFFFFFFFFF
FFFFFFFFFFFFFFFFFFFFFFFFFFFFFFFFFFFFFFFFFFFFFFFFFFFFFFFFFFFFFFFF
FFFFFFFFFFFFFFFFFFFFFFFFFFFFFFFFFFFFFFFFFFFFFFFFFFFFFFFFFFFFFFFF
FFFFFFFFFFFFFFFFFFFFFFFFFFFFFFFFFFFFFFFFFFFFFFFFFFFFFFFFFFFFFFFF
FFFFFFFFFFFFFFFFFFFFFFFFFFFFFFFFFFFFFFFFFFFFFFFFFFFFFFFFFFFFFFFF
FFFFFFFFFFFFFFFFFFFFFFFFFFFFFFFFFFFFFFFFFFFFFFFFFFFFFFFFECEBECEC
EBEBEBECEBECEBEBECECEBECECEBECECECEBEBECECEBEBEBECECECECECEBECED
ED91767A7A7A7A7A7A7A7A7B7A7A7B7B7A7A7A7B7A7A7A7A7A7A7B7B7A7B7A7A
7A7A7A7A7B7A7A7ED7FFFFFFFFFFFFFFFFFFFFFFFFFFFFFFFFFFFFFFFFFFFFFF
FFFFFFFFFFFFFFFFFFFFFFFFFFFFFFFFFFFFFFFFFFFFFFFFFFFFFFFFFFFFFFFF
FFFFFFFFFFFFFFFFFFFFFFFFFFFFFFFFFFFFFFFFFFFFFFFFFFFFFFFFFFFFFFFF
FFFFFFFFFFFFFFFFFFFFFFFFFFFFFFFFFFFFFFFFFFFFFFFFFFFFFFFFFFFFFFFF
FFFFFFFFFFFFFFFFFFFFFFFFFFFFFFFFFFFFFFFFFFFFFFFFFFFFFFFFFFFFFFFF
FFFFFFFFFFFFFFFFFFFFFFFFFFFFFFFFFFFFFFFFFFFFFFFFFFFFFFFFFFFFFFFF
FFFFFFFFFFFFFFFFFFFFFFFFFFFFFFFFFFFFFFFFFFFFFFE9ECECECEBEBEBEBEB
ECECEBECECEBECEBECECECECECECECECECEBECEBEBECECECEBECF5AC747A7A7B
7A7A7A7A7A7B7B7A7A7A7B7B7A7A7A7A7A7A7B7B7A7A7A7A7A7A7A7A7A7A7A7A
7A7A7B84E5FFFFFFFFFFFFFFFFFFFFFFFFFFFFFFFFFFFFFFFFFFFFFFFFFFFFFF
FFFFFFFFFFFFFFFFFFFFFFFFFFFFFFFFFFFFFFFFFFFFFFFFFFFFFFFFFFFFFFFF
FFFFFFFFFFFFFFFFFFFFFFFFFFFFFFFFFFFFFFFFFFFFFFFFFFFFFFFFFFFFFFFF
FFFFFFFFFFFFFFFFFFFFFFFFFFFFFFFFFFFFFFFFFFFFFFFFFFFFFFFFFFFFFFFF
FFFFFFFFFFFFFFFFFFFFFFFFFFFFFFFFFFFFFFFFFFFFFFFFFFFFFFFFFFFFFFFF
FFFFFFFFFFFFFFFFFFFFFFFFFFFFFFFFFFFFFFFFFFFFFFFFFFFFFFFFFFFFFFFF
FFFFFFFFFFFFFFFFFFFFFFFFFFFFFFFFFFFFEAECEBECEBEBEBEBECEBEBECECEC
ECECECECEBEBECEBEBEBECEBEBEBEBECECECEBECF3CF7A797B7B7B7B7A7A7A7B
7A7B7A7B7A7B7B7A7A7A7A7B7A7B7A7A7B7A7A7B7A7A7B7A7A7B7A7A7A7A7A92
F6FFFFFFFFFFFFFFFFFFFFFFFFFFFFFFFFFFFFFFFFFFFFFFFFFFFFFFFFFFFFFF
FFFFFFFFFFFFFFFFFFFFFFFFFFFFFFFFFFFFFFFFFFFFFFFFFFFFFFFFFFFFFFFF
FFFFFFFFFFFFFFFFFFFFFFFFFFFFFFFFFFFFFFFFFFFFFFFFFFFFFFFFFFFFFFFF
FFFFFFFFFFFFFFFFFFFFFFFFFFFFFFFFFFFFFFFFFFFFFFFFFFFFFFFFFFFFFFFF
FFFFFFFFFFFFFFFFFFFFFFFFFFFFFFFFFFFFFFFFFFFFFFFFFFFFFFFFFFFFFFFF
FFFFFFFFFFFFFFFFFFFFFFFFFFFFFFFFFFFFFFFFFFFFFFFFFFFFFFFFFFFFFFFF
FFFFFFFFFFFFFFFFFFFFFFFFEFEBEBEBEBECEBEBECECEBEBECECECECECECEBEC
ECECEBEBECECEBECECECECEBECEBEFE588777A7A7A7A7A7B7A7A7A7A7A7B7B7B
7B7A7B7A7A7A7A7B7B7B7B7A7A7B7A7B7A7B7A7B7A7B7A7A7A7B7AA2FCFFFFFF
FFFFFFFFFFFFFFFFFFFFFFFFFFFFFFFFFFFFFFFFFFFFFFFFFFFFFFFFFFFFFFFF
FFFFFFFFFFFFFFFFFFFFFFFFFFFFFFFFFFFFFFFFFFFFFFFFFFFFFFFFFFFFFFFF
FFFFFFFFFFFFFFFFFFFFFFFFFFFFFFFFFFFFFFFFFFFFFFFFFFFFFFFFFFFFFFFF
FFFFFFFFFFFFFFFFFFFFFFFFFFFFFFFFFFFFFFFFFFFFFFFFFFFFFFFFFFFFFFFF
FFFFFFFFFFFFFFFFFFFFFFFFFFFFFFFFFFFFFFFFFFFFFFFFFFFFFFFFFFFFFFFF
FFFFFFFFFFFFFFFFFFFFFFFFFFFFFFFFFFFFFFFFFFFFFFFFFFFFFFFFFFFFFFFF
FFFFFFFFFFFFFFE9EBEBEBEBECEBECEBECECECEBECECECEBECECEBECECECECEB
ECECEBECECECECECECF49E747A7A7A7A7A7A7A7A7A7A7A7B7B7A7A7A7A7B7B7A
7B7A7B7A7A7A7A7A7A7A7B7A7A7A7A7A7B7B7A7A7B7A7AACFFFFFFFFFFFFFFFF
FFFFFFFFFFFFFFFFFFFFFFFFFFFFFFFFFFFFFFFFFFFFFFFFFFFFFFFFFFFFFFFF
FFFFFFFFFFFFFFFFFFFFFFFFFFFFFFFFFFFFFFFFFFFFFFFFFFFFFFFFFFFFFFFF
FFFFFFFFFFFFFFFFFFFFFFFFFFFFFFFFFFFFFFFFFFFFFFFFFFFFFFFFFFFFFFFF
FFFFFFFFFFFFFFFFFFFFFFFFFFFFFFFFFFFFFFFFFFFFFFFFFFFFFFFFFFFFFFFF
FFFFFFFFFFFFFFFFFFFFFFFFFFFFFFFFFFFFFFFFFFFFFFFFFFFFFFFFFFFFFFFF
FFFFFFFFFFFFFFFFFFFFFFFFFFFFFFFFFFFFFFFFFFFFFFFFFFFFFFFFFFFFFFFF
FFFFE9EBECECECEBECECEBEBECECECECEBECECEBECECEBECECEBECEBECECEBEC
EBECECF6B9777A7A7B7A7A7B7A7A7B7A7A7A7A7A7A7A7A7A7A7B7A7B7A7B7A7B
7A7B7A7A7A7A7A7A7A7A7A7A7A7A7A7A7A7A7AC5FFFFFFFFFFFFFFFFFFFFFFFF
FFFFFFFFFFFFFFFFFFFFFFFFFFFFFFFFFFFFFFFFFFFFFFFFFFFFFFFFFFFFFFFF
FFFFFFFFFFFFFFFFFFFFFFFFFFFFFFFFFFFFFFFFFFFFFFFFFFFFFFFFFFFFFFFF
FFFFFFFFFFFFFFFFFFFFFFFFFFFFFFFFFFFFFFFFFFFFFFFFFFFFFFFFFFFFFFFF
FFFFFFFFFFFFFFFFFFFFFFFFFFFFFFFFFFFFFFFFFFFFFFFFFFFFFFFFFFFFFFFF
FFFFFFFFFFFFFFFFFFFFFFFFFFFFFFFFFFFFFFFFFFFFFFFFFFFFFFFFFFFFFFFF
FFFFFFFFFFFFFFFFFFFFFFFFFFFFFFFFFFFFFFFFFFFFFFFFFFFFFFFFEEEBECEB
EBEBECECEBEBECEBECEBECECEBECECECECECEBECECECEBEBECECEBEBECF4D17B
797A7A7B7A7A7A7A7A7A7A7A7A7A7A7A7A7A7A7A7A7A7A7A7A7B7A7B7B7A7A7A
7A7B7A7A7A7A7A7A7B7A7A7B7A7A7EE0FFFFFFFFFFFFFFFFFFFFFFFFFFFFFFFF
FFFFFFFFFFFFFFFFFFFFFFFFFFFFFFFFFFFFFFFFFFFFFFFFFFFFFFFFFFFFFFFF
FFFFFFFFFFFFFFFFFFFFFFFFFFFFFFFFFFFFFFFFFFFFFFFFFFFFFFFFFFFFFFFF
FFFFFFFFFFFFFFFFFFFFFFFFFFFFFFFFFFFFFFFFFFFFFFFFFFFFFFFFFFFFFFFF
FFFFFFFFFFFFFFFFFFFFFFFFFFFFFFFFFFFFFFFFFFFFFFFFFFFFFFFFFFFFFFFF
FFFFFFFFFFFFFFFFFFFFFFFFFFFFFFFFFFFFFFFFFFFFFFFFFFFFFFFFFFFFFFFF
FFFFFFFFFFFFFFFFFFFFFFFFFFFFFFFFFFFFFFFFFFFFFFEAECEBEBECEBECECEC
EBECECECECECEBECECECECEBECEBECECEBEBECECEBEBECEEEB8D767B7A7A7B7A
7A7A7A7A7A7A7B7A7A7B7A7A7A7A7A7A7A7A7A7A7B7A7A7A7B7A7A7B7B7A7A7A
7A7A7A7A7A7A7A7B7A7A90F6FFFFFFFFFFFFFFFFFFFFFFFFFFFFFFFFFFFFFFFF
FFFFFFFFFFFFFFFFFFFFFFFFFFFFFFFFFFFFFFFFFFFFFFFFFFFFFFFFFFFFFFFF
FFFFFFFFFFFFFFFFFFFFFFFFFFFFFFFFFFFFFFFFFFFFFFFFFFFFFFFFFFFFFFFF
FFFFFFFFFFFFFFFFFFFFFFFFFFFFFFFFFFFFFFFFFFFFFFFFFFFFFFFFFFFFFFFF
FFFFFFFFFFFFFFFFFFFFFFFFFFFFFFFFFFFFFFFFFFFFFFFFFFFFFFFFFFFFFFFF
FFFFFFFFFFFFFFFFFFFFFFFFFFFFFFFFFFFFFFFFFFFFFFFFFFFFFFFFFFFFFFFF
FFFFFFFFFFFFFFFFFFFFFFFFFFFFFFFFFFFFE9EBEBECEBECEBECEBEBECEBECEB
ECEBECEBEBECECEBECECECEBEBEBECECECECF5A6747A7A7A7B7A7A7B7A7A7B7A
7A7A7B7A7A7A7A7A7A7A7A7A7A7B7A7A7B7A7A7A7B7B7A7A7A7A7A7A7A7A7A7B
7B7A7B7A7B7BA6FFFFFFFFFFFFFFFFFFFFFFFFFFFFFFFFFFFFFFFFFFFFFFFFFF
FFFFFFFFFFFFFFFFFFFFFFFFFFFFFFFFFFFFFFFFFFFFFFFFFFFFFFFFFFFFFFFF
FFFFFFFFFFFFFFFFFFFFFFFFFFFFFFFFFFFFFFFFFFFFFFFFFFFFFFFFFFFFFFFF
FFFFFFFFFFFFFFFFFFFFFFFFFFFFFFFFFFFFFFFFFFFFFFFFFFFFFFFFFFFFFFFF
FFFFFFFFFFFFFFFFFFFFFFFFFFFFFFFFFFFFFFFFFFFFFFFFFFFFFFFFFFFFFFFF
FFFFFFFFFFFFFFFFFFFFFFFFFFFFFFFFFFFFFFFFFFFFFFFFFFFFFFFFFFFFFFFF
FFFFFFFFFFFFFFFFFFFFFFFFF0ECECECECEBECEBECECEBEBECEBEBEBECECECEB
ECEBEBECECEBECEBECECEBEBF5C478797A7A7A7B7A7B7A7A7B7A7B7A7A7B7A7A
7A7A7A7A7A7A7A7A7A7A7A7A7B7A7A7A7A7A7A7B7A7A7A7A7A7A7A7A7A7A7B7A
7A7AC5FFFFFFFFFFFFFFFFFFFFFFFFFFFFFFFFFFFFFFFFFFFFFFFFFFFFFFFFFF
FFFFFFFFFFFFFFFFFFFFFFFFFFFFFFFFFFFFFFFFFFFFFFFFFFFFFFFFFFFFFFFF
FFFFFFFFFFFFFFFFFFFFFFFFFFFFFFFFFFFFFFFFFFFFFFFFFFFFFFFFFFFFFFFF
FFFFFFFFFFFFFFFFFFFFFFFFFFFFFFFFFFFFFFFFFFFFFFFFFFFFFFFFFFFFFFFF
FFFFFFFFFFFFFFFFFFFFFFFFFFFFFFFFFFFFFFFFFFFFFFFFFFFFFFFFFFFFFFFF
FFFFFFFFFFFFFFFFFFFFFFFFFFFFFFFFFFFFFFFFFFFFFFFFFFFFFFFFFFFFFFFF
FFFFFFFFFFFFFFE9EBECEBECEBEBECEBEBECECECEBECECECEBECECECEBEBECEC
EBECECEBECEBF1DF83787B7A7A7B7A7A7A7B7A7B7A7A7A7A7A7A7A7A7A7A7A7A
7A7A7A7B7A7B7A7A7A7A7B7B7A7A7A7B7A7A7A7A7B7A7A7B7A7A7A7C8069BDFF
FFFFFFFFFFFFFFFFFFFFFFFFFFFFFFFFFFFFFFFFFFFFFFFFFFFFFFFFFFFFFFFF
FFFFFFFFFFFFFFFFFFFFFFFFFFFFFFFFFFFFFFFFFFFFFFFFFFFFFFFFFFFFFFFF
FFFFFFFFFFFFFFFFFFFFFFFFFFFFFFFFFFFFFFFFFFFFFFFFFFFFFFFFFFFFFFFF
FFFFFFFFFFFFFFFFFFFFFFFFFFFFFFFFFFFFFFFFFFFFFFFFFFFFFFFFFFFFFFFF
FFFFFFFFFFFFFFFFFFFFFFFFFFFFFFFFFFFFFFFFFFFFFFFFFFFFFFFFFFFFFFFF
FFFFFFFFFFFFFFFFFFFFFFFFFFFFFFFFFFFFFFFFFFFFFFFFFFFFFFFFFFFFFFFF
FFFFEAECEBECECEBECECECEBECEBEBECECEBECEBEBECECEBECEBECEBEBEBECEC
EEF296747A7A7A7A7A7A7A7A7B7A7A7A7B7A7A7A7A7B7A7A7B7A7A7B7A7A7A7A
7B7A7A7B7A7B7A7A7A7A7A7A7A7A7A7A7A7B7B7A7A7D7F573346F1FFFFFFFFFF
FFFFFFFFFFFFFFFFFFFFFFFFFFFFFFFFFFFFFFFFFFFFFFFFFFFFFFFFFFFFFFFF
FFFFFFFFFFFFFFFFFFFFFFFFFFFFFFFFFFFFFFFFFFFFFFFFFFFFFFFFFFFFFFFF
FFFFFFFFFFFFFFFFFFFFFFFFFFFFFFFFFFFFFFFFFFFFFFFFFFFFFFFFFFFFFFFF
FFFFFFFFFFFFFFFFFFFFFFFFFFFFFFFFFFFFFFFFFFFFFFFFFFFFFFFFFFFFFFFF
FFFFFFFFFFFFFFFFFFFFFFFFFFFFFFFFFFFFFFFFFFFFFFFFFFFFFFFFFFFFFFFF
FFFFFFFFFFFFFFFFFFFFFFFFFFFFFFFFFFFFFFFFFFFFFFFFFFFFFFFFF2EBECEC
ECEBEBEBECEBECECEBEBECEBEBEBECEBECEBECEBECEBECEBEBECECF5AF767B7A
7A7A7B7A7A7B7B7B7A7A7B7A7A7A7B7A7B7A7A7A7A7A7A7A7B7A7A7B7A7A7A7A
7A7B7A7B7A7A7A7A7A7A7A7B7B7B7A7F754830323376FFFFFFFFFFFFFFFFFFFF
FFFFFFFFFFFFFFFFFFFFFFFFFFFFFFFFFFFFFFFFFFFFFFFFFFFFFFFFFFFFFFFF
FFFFFFFFFFFFFFFFFFFFFFFFFFFFFFFFFFFFFFFFFFFFFFFFFFFFFFFFFFFFFFFF
FFFFFFFFFFFFFFFFFFFFFFFFFFFFFFFFFFFFFFFFFFFFFFFFFFFFFFFFFFFFFFFF
FFFFFFFFFFFFFFFFFFFFFFFFFFFFFFFFFFFFFFFFFFFFFFFFFFFFFFFFFFFFFFFF
FFFFFFFFFFFFFFFFFFFFFFFFFFFFFFFFFFFFFFFFFFFFFFFFFFFFFFFFFFFFFFFF
FFFFFFFFFFFFFFFFFFFFFFFFFFFFFFFFFFFFFFFFFFFFFFEAEBEBECECEBEBEBEB
ECECECECEBEBECEBECEBECEBEBECECECECECECEBEBF4CC79797A7A7A7A7A7A7A
7A7A7B7A7A7A7A7A7A7A7A7A7A7A7A7A7B7B7A7A7A7A7A7B7A7A7A7A7B7B7A7A
7A7A7A7A7A7A7A7A7C80673B3033333333B2FFFFFFFFFFFFFFFFFFFFFFFFFFFF
FFFFFFFFFFFFFFFFFFFFFFFFFFFFFFFFFFFFFFFFFFFFFFFFFFFFFFFFFFFFFFFF
FFFFFFFFFFFFFFFFFFFFFFFFFFFFFFFFFFFFFFFFFFFFFFFFFFFFFFFFFFFFFFFF
FFFFFFFFFFFFFFFFFFFFFFFFFFFFFFFFFFFFFFFFFFFFFFFFFFFFFFFFFFFFFFFF
FFFFFFFFFFFFFFFFFFFFFFFFFFFFFFFFFFFFFFFFFFFFFFFFFFFFFFFFFFFFFFFF
FFFFFFFFFFFFFFFFFFFFFFFFFFFFFFFFFFFFFFFFFFFFFFFFFFFFFFFFFFFFFFFF
FFFFFFFFFFFFFFFFFFFFFFFFFFFFFFFFFFFFEAECEBECECEBEBECEBEBEBEBEBEC
ECECEBEBECEBECECECEBECECEBECEBF0E386777A7A7B7A7B7A7B7A7A7A7A7B7A
7A7A7A7A7A7B7A7A7A7A7B7B7A7A7A7A7A7A7A7B7A7B7A7A7A7A7B7A7A7A7B7A
7A7B7E7A503230323333333345E9FFFFFFFFFFFFFFFFFFFFFFFFFFFFFFFFFFFF
FFFFFFFFFFFFFFFFFFFFFFFFFFFFFFFFFFFFFFFFFFFFFFFFFFFFFFFFFFFFFFFF
FFFFFFFFFFFFFFFFFFFFFFFFFFFFFFFFFFFFFFFFFFFFFFFFFFFFFFFFFFFFFFFF
FFFFFFFFFFFFFFFFFFFFFFFFFFFFFFFFFFFFFFFFFFFFFFFFFFFFFFFFFFFFFFFF
FFFFFFFFFFFFFFFFFFFFFFFFFFFFFFFFFFFFFFFFFFFFFFFFFFFFFFFFFFFFFFFF
FFFFFFFFFFFFFFFFFFFFFFFFFFFFFFFFFFFFFFFFFFFFFFFFFFFFFFFFFFFFFFFF
FFFFFFFFFFFFFFFFFFFFFFFFF3ECECECECECEBECECEBECEBECECEBEBEBECEBEC
EBEBECEBECEBEBECEBECF39D747A7A7A7A7A7A7A7B7A7B7B7B7B7A7A7A7A7A7A
7A7A7B7A7A7A7B7A7A7A7B7A7B7A7B7A7A7A7A7A7A7A7B7A7A7A7B7A806F402F
323233333333333272FFFFFFFFFFFFFFFFFFFFFFFFFFFFFFFFFFFFFFFFFFFFFF
FFFFFFFFFFFFFFFFFFFFFFFFFFFFFFFFFFFFFFFFFFFFFFFFFFFFFFFFFFFFFFFF
FFFFFFFFFFFFFFFFFFFFFFFFFFFFFFFFFFFFFFFFFFFFFFFFFFFFFFFFFFFFFFFF
FFFFFFFFFFFFFFFFFFFFFFFFFFFFFFFFFFFFFFFFFFFFFFFFFFFFFFFFFFFFFFFF
FFFFFFFFFFFFFFFFFFFFFFFFFFFFFFFFFFFFFFFFFFFFFFFFFFFFFFFFFFFFFFFF
FFFFFFFFFFFFFFFFFFFFFFFFFFFFFFFFFFFFFFFFFFFFFFFFFFFFFFFFFFFFFFFF
FFFFFFFFFFFFFFEAECECECECEBECECEBECEBEBECEBECEBECECEBECECECEBEBEB
EBECEBECF5BE777A7A7A7A7A7B7A7B7B7A7A7A7A7A7A7A7A7B7A7A7A7B7A7A7A
7A7B7A7A7B7A7A7A7B7A7A7B7A7A7A7A7A7A7A7A7A7C80613930333233323333
32333334AEFFFFFFFFFFFFFFFFFFFFFFFFFFFFFFFFFFFFFFFFFFFFFFFFFFFFFF
FFFFFFFFFFFFFFFFFFFFFFFFFFFFFFFFFFFFFFFFFFFFFFFFFFFFFFFFFFFFFFFF
FFFFFFFFFFFFFFFFFFFFFFFFFFFFFFFFFFFFFFFFFFFFFFFFFFFFFFFFFFFFFFFF
FFFFFFFFFFFFFFFFFFFFFFFFFFFFFFFFFFFFFFFFFFFFFFFFFFFFFFFFFFFFFFFF
FFFFFFFFFFFFFFFFFFFFFFFFFFFFFFFFFFFFFFFFFFFFFFFFFFFFFFFFFFFFFFFF
FFFFFFFFFFFFFFFFFFFFFFFFFFFFFFFFFFFFFFFFFFFFFFFFFFFFFFFFFFFFFFFF
FFFFEAEBECECEBECEBECEBEBEBECEBECECEBECEBEBECEBECECEBECEBEBECF4D9
80787A7A7A7A7A7B7A7A7B7A7B7A7A7A7A7A7B7A7A7A7A7A7A7B7A7B7A7A7A7A
7A7A7A7A7A7A7A7A7A7B7A7A7B7A7B7F774E3131333233333232333333333344
EBFFFFFFFFFFFFFFFFFFFFFFFFFFFFFFFFFFFFFFFFFFFFFFFFFFFFFFFFFFFFFF
FFFFFFFFFFFFFFFFFFFFFFFFFFFFFFFFFFFFFFFFFFFFFFFFFFFFFFFFFFFFFFFF
FFFFFFFFFFFFFFFFFFFFFFFFFFFFFFFFFFFFFFFFFFFFFFFFFFFFFFFFFFFFFFFF
FFFFFFFFFFFFFFFFFFFFFFFFFFFFFFFFFFFFFFFFFFFFFFFFFFFFFFFFFFFFFFFF
FFFFFFFFFFFFFFFFFFFFFFFFFFFFFFFFFFFFFFFFFFFFFFFFFFFFFFFFFFFFFFFF
FFFFFFFFFFFFFFFFFFFFFFFFFFFFFFFFFFFFFFFFFFFFFFFFFFFFFFFFF5EBEBEB
EBEBECEBEBEBECECECECEBECECEBEBEBECEBECECECEBECECF0E78D767B7A7B7A
7A7A7A7A7B7B7B7A7A7B7A7A7A7A7A7B7A7A7A7B7A7A7A7A7B7A7A7A7A7A7A7A
7A7B7A7A7A7A7B7A7B80693D2F323233323332323333333332333276FFFFFFFF
FFFFFFFFFFFFFFFFFFFFFFFFFFFFFFFFFFFFFFFFFFFFFFFFFFFFFFFFFFFFFFFF
FFFFFFFFFFFFFFFFFFFFFFFFFFFFFFFFFFFFFFFFFFFFFFFFFFFFFFFFFFFFFFFF
FFFFFFFFFFFFFFFFFFFFFFFFFFFFFFFFFFFFFFFFFFFFFFFFFFFFFFFFFFFFFFFF
FFFFFFFFFFFFFFFFFFFFFFFFFFFFFFFFFFFFFFFFFFFFFFFFFFFFFFFFFFFFFFFF
FFFFFFFFFFFFFFFFFFFFFFFFFFFFFFFFFFFFFFFFFFFFFFFFFFFFFFFFFFFFFFFF
FFFFFFFFFFFFFFFFFFFFFFFFFFFFFFFFFFFFFFFFFFFFFFE9EBEBECEBEBEBEBEC
ECECEBEBECEBEBECECEBEBECECECEBECECEBEBF4A2747A7B7A7A7A7A7A7A7A7A
7A7A7A7A7A7B7A7A7A7A7A7A7B7A7B7A7A7A7A7A7B7A7A7A7A7A7A7A7B7A7B7A
7A7B7D7D57333033323333333333333333333233323335C0FFFFFFFFFFFFFFFF
FFFFFFFFFFFFFFFFFFFFFFFFFFFFFFFFFFFFFFFFFFFFFFFFFFFFFFFFFFFFFFFF
FFFFFFFFFFFFFFFFFFFFFFFFFFFFFFFFFFFFFFFFFFFFFFFFFFFFFFFFFFFFFFFF
FFFFFFFFFFFFFFFFFFFFFFFFFFFFFFFFFFFFFFFFFFFFFFFFFFFFFFFFFFFFFFFF
FFFFFFFFFFFFFFFFFFFFFFFFFFFFFFFFFFFFFFFFFFFFFFFFFFFFFFFFFFFFFFFF
FFFFFFFFFFFFFFFFFFFFFFFFFFFFFFFFFFFFFFFFFFFFFFFFFFFFFFFFFFFFFFFF
FFFFFFFFFFFFFFFFFFFFFFFFFFFFFFFFFFFFE9ECEBECECECECECECEBECECEBEC
EBECECECEBECECECEBEBECECECF5C2777B7B7A7A7A7A7B7A7B7A7A7A7B7B7A7A
7A7B7A7A7B7A7A7A7A7A7A7B7A7B7B7A7B7A7A7A7A7A7A7B7A7A7A7A7F754730
32333333333333333333333332333233333254FFFFFFFFFFFFFFFFFFFFFFFFFF
FFFFFFFFFFFFFFFFFFFFFFFFFFFFFFFFFFFFFFFFFFFFFFFFFFFFFFFFFFFFFFFF
FFFFFFFFFFFFFFFFFFFFFFFFFFFFFFFFFFFFFFFFFFFFFFFFFFFFFFFFFFFFFFFF
FFFFFFFFFFFFFFFFFFFFFFFFFFFFFFFFFFFFFFFFFFFFFFFFFFFFFFFFFFFFFFFF
FFFFFFFFFFFFFFFFFFFFFFFFFFFFFFFFFFFFFFFFFFFFFFFFFFFFFFFFFFFFFFFF
FFFFFFFFFFFFFFFFFFFFFFFFFFFFFFFFFFFFFFFFFFFFFFFFFFFFFFFFFFFFFFFF
FFFFFFFFFFFFFFFFFFFFFFFFF6EAEBECEBECECECECEBEBEBECECECECECEBECEC
EBECECEBECEBEBF2E084787A7A7A7A7A7B7A7A7A7B7A7A7A7A7A7A7B7A7A7B7A
7A7A7B7B7B7B7B7A7A7A7A7A7B7A7B7B7A7A7A7A7B7C80643930333333333333
3233333333323333333332333333A1FFFFFFFFFFFFFFFFFFFFFFFFFFFFFFFFFF
FFFFFFFFFFFFFFFFFFFFFFFFFFFFFFFFFFFFFFFFFFFFFFFFFFFFFFFFFFFFFFFF
FFFFFFFFFFFFFFFFFFFFFFFFFFFFFFFFFFFFFFFFFFFFFFFFFFFFFFFFFFFFFFFF
FFFFFFFFFFFFFFFFFFFFFFFFFFFFFFFFFFFFFFFFFFFFFFFFFFFFFFFFFFFFFFFF
FFFFFFFFFFFFFFFFFFFFFFFFFFFFFFFFFFFFFFFFFFFFFFFFFFFFFFFFFFFFFFFF
FFFFFFFFFFFFFFFFFFFFFFFFFFFFFFFFFFFFFFFFFFFFFFFFFFFFFFFFFFFFFFFF
FFFFFFFFFFFFFFE9EBECECEBECEBEBEBEBECECEBECECEBECECEBEBECECECECEC
ECEDF197757A7B7A7A7A7A7A7B7B7B7B7A7A7B7A7A7A7A7B7B7A7B7A7A7A7B7B
7A7B7A7A7B7B7A7B7A7A7A7A7A7A7A7E7C523230333233333232323333333333
33333333333333323344EEFFFFFFFFFFFFFFFFFFFFFFFFFFFFFFFFFFFFFFFFFF
FFFFFFFFFFFFFFFFFFFFFFFFFFFFFFFFFFFFFFFFFFFFFFFFFFFFFFFFFFFFFFFF
FFFFFFFFFFFFFFFFFFFFFFFFFFFFFFFFFFFFFFFFFFFFFFFFFFFFFFFFFFFFFFFF
FFFFFFFFFFFFFFFFFFFFFFFFFFFFFFFFFFFFFFFFFFFFFFFFFFFFFFFFFFFFFFFF
FFFFFFFFFFFFFFFFFFFFFFFFFFFFFFFFFFFFFFFFFFFFFFFFFFFFFFFFFFFFFFFF
FFFFFFFFFFFFFFFFFFFFFFFFFFFFFFFFFFFFFFFFFFFFFFFFFFFFFFFFFFFFFFFF
FFFFE9EBECECEBECEBECECEBEBEBEBEBEBECEBECEBECECEBECECEBECF7B3767A
7B7A7A7A7A7B7B7A7A7A7B7A7A7A7A7A7A7A7A7B7B7A7A7A7A7A7B7A7A7A7B7A
7A7B7B7A7B7A7A7A7C806F422F32333333333232333333333333333333333333
33323233337EFFFFFFFFFFFFFFFFFFFFFFFFFFFFFFFFFFFFFFFFFFFFFFFFFFFF
FFFFFFFFFFFFFFFFFFFFFFFFFFFFFFFFFFFFFFFFFFFFFFFFFFFFFFFFFFFFFFFF
FFFFFFFFFFFFFFFFFFFFFFFFFFFFFFFFFFFFFFFFFFFFFFFFFFFFFFFFFFFFFFFF
FFFFFFFFFFFFFFFFFFFFFFFFFFFFFFFFFFFFFFFFFFFFFFFFFFFFFFFFFFFFFFFF
FFFFFFFFFFFFFFFFFFFFFFFFFFFFFFFFFFFFFFFFFFFFFFFFFFFFFFFFFFFFFFFF
FFFFFFFFFFFFFFFFFFFFFFFFFFFFFFFFFFFFFFFFFFFFFFFFFFFFFFFFF3ECEBEC
EBEBEBECECEBEBEBEBEBEBECEBEBECECECECECECECECF3CB7B797A7A7A7B7A7A
7A7A7A7A7B7A7A7A7A7A7A7A7A7A7A7A7B7A7A7A7A7A7B7B7B7A7A7A7A7A7B7A
7B7B7C7E5A353033333333333333333333323233323332333333323233333333
35CAFFFFFFFFFFFFFFFFFFFFFFFFFFFFFFFFFFFFFFFFFFFFFFFFFFFFFFFFFFFF
FFFFFFFFFFFFFFFFFFFFFFFFFFFFFFFFFFFFFFFFFFFFFFFFFFFFFFFFFFFFFFFF
FFFFFFFFFFFFFFFFFFFFFFFFFFFFFFFFFFFFFFFFFFFFFFFFFFFFFFFFFFFFFFFF
FFFFFFFFFFFFFFFFFFFFFFFFFFFFFFFFFFFFFFFFFFFFFFFFFFFFFFFFFFFFFFFF
FFFFFFFFFFFFFFFFFFFFFFFFFFFFFFFFFFFFFFFFFFFFFFFFFFFFFFFFFFFFFFFF
FFFFFFFFFFFFFFFFFFFFFFFFFFFFFFFFFFFFFFFFFFFFFFEAEBECEBECEBECECEB
ECECECECECEBECEBEBEBEBECEBEBEBEBF0E686777A7A7A7A7A7B7A7A7B7A7A7A
7A7A7A7A7B7A7A7B7A7A7A7A7B7A7A7B7A7B7A7B7A7A7A7A7A7A7A7B7F794A30
3233333333333332333333333333333333323233323332333333333363FFFFFF
FFFFFFFFFFFFFFFFFFFFFFFFFFFFFFFFFFFFFFFFFFFFFFFFFFFFFFFFFFFFFFFF
FFFFFFFFFFFFFFFFFFFFFFFFFFFFFFFFFFFFFFFFFFFFFFFFFFFFFFFFFFFFFFFF
FFFFFFFFFFFFFFFFFFFFFFFFFFFFFFFFFFFFFFFFFFFFFFFFFFFFFFFFFFFFFFFF
FFFFFFFFFFFFFFFFFFFFFFFFFFFFFFFFFFFFFFFFFFFFFFFFFFFFFFFFFFFFFFFF
FFFFFFFFFFFFFFFFFFFFFFFFFFFFFFFFFFFFFFFFFFFFFFFFFFFFFFFFFFFFFFFF
FFFFFFFFFFFFFFFFFFFFFFFFFFFFFFFFFFFFEAECEBEBECECECEBEBECEBEBECEC
ECECEBECEBEBEBEBECEBECF49D747A7A7B7A7A7B7A7A7A7A7A7A7B7B7A7A7A7A
7A7B7A7A7A7A7A7A7B7A7B7A7A7B7A7A7A7A7A7A7A7C806C3E2F333333333333
333233333333323333333332323333333232333333333234C0FFFFFFFFFFFFFF
FFFFFFFFFFFFFFFFFFFFFFFFFFFFFFFFFFFFFFFFFFFFFFFFFFFFFFFFFFFFFFFF
FFFFFFFFFFFFFFFFFFFFFFFFFFFFFFFFFFFFFFFFFFFFFFFFFFFFFFFFFFFFFFFF
FFFFFFFFFFFFFFFFFFFFFFFFFFFFFFFFFFFFFFFFFFFFFFFFFFFFFFFFFFFFFFFF
FFFFFFFFFFFFFFFFFFFFFFFFFFFFFFFFFFFFFFFFFFFFFFFFFFFFFFFFFFFFFFFF
FFFFFFFFFFFFFFFFFFFFFFFFFFFFFFFFFFFFFFFFFFFFFFFFFFFFFFFFFFFFFFFF
FFFFFFFFFFFFFFFFFFFFFFFFF5ECEBEBECEBECEBECECEBECECECEBEBEBECEBEC
ECECEBEBECF6BA767A7A7A7A7A7A7A7B7A7A7A7A7A7A7A7A7A7A7A7A7A7A7A7A
7A7A7B7B7A7A7A7B7A7B7A7A7B7B7A7E7E563530323332333232333333333333
3332333332333333333333333232333233323359FEFFFFFFFFFFFFFFFFFFFFFF
FFFFFFFFFFFFFFFFFFFFFFFFFFFFFFFFFFFFFFFFFFFFFFFFFFFFFFFFFFFFFFFF
FFFFFFFFFFFFFFFFFFFFFFFFFFFFFFFFFFFFFFFFFFFFFFFFFFFFFFFFFFFFFFFF
FFFFFFFFFFFFFFFFFFFFFFFFFFFFFFFFFFFFFFFFFFFFFFFFFFFFFFFFFFFFFFFF
FFFFFFFFFFFFFFFFFFFFFFFFFFFFFFFFFFFFFFFFFFFFFFFFFFFFFFFFFFFFFFFF
FFFFFFFFFFFFFFFFFFFFFFFFFFFFFFFFFFFFFFFFFFFFFFFFFFFFFFFFFFFFFFFF
FFFFFFFFFFFFFFE9ECEBECECECEBECEBECEBECECEBECEBEBEBECECEBECEBECF2
D67E787A7A7A7A7A7A7A7A7B7A7B7A7A7A7B7B7A7B7B7A7A7A7B7B7A7A7A7A7A
7A7A7A7A7A7A7A7A7A7F70443032333233333332333232333233333333333333
333332333333333333333233323333B3FFFFFFFFFFFFFFFFFFFFFFFFFFFFFFFF
FFFFFFFFFFFFFFFFFFFFFFFFFFFFFFFFFFFFFFFFFFFFFFFFFFFFFFFFFFFFFFFF
FFFFFFFFFFFFFFFFFFFFFFFFFFFFFFFFFFFFFFFFFFFFFFFFFFFFFFFFFFFFFFFF
FFFFFFFFFFFFFFFFFFFFFFFFFFFFFFFFFFFFFFFFFFFFFFFFFFFFFFFFFFFFFFFF
FFFFFFFFFFFFFFFFFFFFFFFFFFFFFFFFFFFFFFFFFFFFFFFFFFFFFFFFFFFFFFFF
FFFFFFFFFFFFFFFFFFFFFFFFFFFFFFFFFFFFFFFFFFFFFFFFFFFFFFFFFFFFFFFF
FFFFE9ECECEBEBEBEBEBECECEBEBECEBECEBEBEBEBEBEBEBEBEEEF90757A7A7A
7A7A7B7A7A7A7B7A7B7A7B7A7B7B7A7A7B7A7A7B7A7B7A7A7A7A7A7B7A7A7A7A
7A7A7C8166383033333333333333333333333233323333323333333233333333
3233333333323233333257FFFFFFFFFFFFFFFFFFFFFFFFFFFFFFFFFFFFFFFFFF
FFFFFFFFFFFFFFFFFFFFFFFFFFFFFFFFFFFFFFFFFFFFFFFFFFFFFFFFFFFFFFFF
FFFFFFFFFFFFFFFFFFFFFFFFFFFFFFFFFFFFFFFFFFFFFFFFFFFFFFFFFFFFFFFF
FFFFFFFFFFFFFFFFFFFFFFFFFFFFFFFFFFFFFFFFFFFFFFFFFFFFFFFFFFFFFFFF
FFFFFFFFFFFFFFFFFFFFFFFFFFFFFFFFFFFFFFFFFFFFFFFFFFFFFFFFFFFFFFFF
FFFFFFFFFFFFFFFFFFFFFFFFFFFFFFFFFFFFFFFFFFFFFFFFFFFFFFFFFAEAEBEB
ECECECECEBECEBEBECEBEBEBECEBEBEBEBEBEBECF5AC757A7A7B7B7A7A7A7A7A
7A7A7B7B7A7B7A7A7A7B7A7A7A7B7A7A7A7A7B7B7B7A7A7A7A7A7A7A7D7A5333
3032333233333332333233333332333333323333333332333333333332323333
333333333333B8FFFFFFFFFFFFFFFFFFFFFFFFFFFFFFFFFFFFFFFFFFFFFFFFFF
FFFFFFFFFFFFFFFFFFFFFFFFFFFFFFFFFFFFFFFFFFFFFFFFFFFFFFFFFFFFFFFF
FFFFFFFFFFFFFFFFFFFFFFFFFFFFFFFFFFFFFFFFFFFFFFFFFFFFFFFFFFFFFFFF
FFFFFFFFFFFFFFFFFFFFFFFFFFFFFFFFFFFFFFFFFFFFFFFFFFFFFFFFFFFFFFFF
FFFFFFFFFFFFFFFFFFFFFFFFFFFFFFFFFFFFFFFFFFFFFFFFFFFFFFFFFFFFFFFF
FFFFFFFFFFFFFFFFFFFFFFFFFFFFFFFFFFFFFFFFFFFFFFECEBEBECECECECECEB
EBECEBEBECECEBECECECECECEBECF5C378797A7B7A7A7A7A7A7A7A7A7A7A7A7A
7B7A7A7A7A7A7A7A7A7A7B7A7A7A7B7A7B7A7A7A7A7A806F412F323333333233
3333323332323333333333333332333333333333333233333333323233323332
325CFFFFFFFFFFFFFFFFFFFFFFFFFFFFFFFFFFFFFFFFFFFFFFFFFFFFFFFFFFFF
FFFFFFFFFFFFFFFFFFFFFFFFFFFFFFFFFFFFFFFFFFFFFFFFFFFFFFFFFFFFFFFF
FFFFFFFFFFFFFFFFFFFFFFFFFFFFFFFFFFFFFFFFFFFFFFFFFFFFFFFFFFFFFFFF
FFFFFFFFFFFFFFFFFFFFFFFFFFFFFFFFFFFFFFFFFFFFFFFFFFFFFFFFFFFFFFFF
FFFFFFFFFFFFFFFFFFFFFFFFFFFFFFFFFFFFFFFFFFFFFFFFFFFFFFFFFFFFFFFF
FFFFFFFFFFFFFFFFFFFFFFFFFFFFFFFFFFFFEAEBECECEBECEBEBECEBECEBECEB
EBECEBECECEBECEBF2DD82787B7A7A7A7A7A7B7A7B7A7B7A7A7A7B7A7A7A7A7A
7B7B7A7A7A7A7A7A7A7A7A7A7A7A7A7D7F5C3630333333333333323233333333
3333333333333333333233323332333333333232323333333333323332BFFFFF
FFFFFFFFFFFFFFFFFFFFFFFFFFFFFFFFFFFFFFFFFFFFFFFFFFFFFFFFFFFFFFFF
FFFFFFFFFFFFFFFFFFFFFFFFFFFFFFFFFFFFFFFFFFFFFFFFFFFFFFFFFFFFFFFF
FFFFFFFFFFFFFFFFFFFFFFFFFFFFFFFFFFFFFFFFFFFFFFFFFFFFFFFFFFFFFFFF
FFFFFFFFFFFFFFFFFFFFFFFFFFFFFFFFFFFFFFFFFFFFFFFFFFFFFFFFFFFFFFFF
FFFFFFFFFFFFFFFFFFFFFFFFFFFFFFFFFFFFFFFFFFFFFFFFFFFFFFFFFFFFFFFF
FFFFFFFFFFFFFFFFFFFFFFFFFDEAEBEBECECECEBEBEBEBECECECEBECEBECECEB
ECEBEDEE94767A7B7A7A7A7A7A7B7A7B7A7A7A7A7A7A7B7A7A7A7A7B7A7A7B7A
7A7A7B7A7B7A7A7A7A7F774A3032333333333333333332333232323233323333
33333233323232333333333332333333323333333332333356FFFFFFFFFFFFFF
FFFFFFFFFFFFFFFFFFFFFFFFFFFFFFFFFFFFFFFFFFFFFFFFFFFFFFFFFFFFFFFF
FFFFFFFFFFFFFFFFFFFFFFFFFFFFFFFFFFFFFFFFFFFFFFFFFFFFFFFFFFFFFFFF
FFFFFFFFFFFFFFFFFFFFFFFFFFFFFFFFFFFFFFFFFFFFFFFFFFFFFFFFFFFFFFFF
FFFFFFFFFFFFFFFFFFFFFFFFFFFFFFFFFFFFFFFFFFFFFFFFFFFFFFFFFFFFFFFF
FFFFFFFFFFFFFFFFFFFFFFFFFFFFFFFFFFFFFFFFFFFFFFFFFFFFFFFFFFFFFFFF
FFFFFFFFFFFFFFECEBEBECECECECECECEBECECEBEBECECEBEBECECECECF5B375
7A7B7A7A7A7A7A7A7A7B7A7A7B7B7A7A7A7A7A7A7B7B7A7B7A7A7B7B7A7A7A7A
7A7A7C806B3B2F33333333333333333333323233333333333333323232333332
3333323333333333333332333233323233333333C1FFFFFFFFFFFFFFFFFFFFFF
FFFFFFFFFFFFFFFFFFFFFFFFFFFFFFFFFFFFFFFFFFFFFFFFFFFFFFFFFFFFFFFF
FFFFFFFFFFFFFFFFFFFFFFFFFFFFFFFFFFFFFFFFFFFFFFFFFFFFFFFFFFFFFFFF
FFFFFFFFFFFFFFFFFFFFFFFFFFFFFFFFFFFFFFFFFFFFFFFFFFFFFFFFFFFFFFFF
FFFFFFFFFFFFFFFFFFFFFFFFFFFFFFFFFFFFFFFFFFFFFFFFFFFFFFFFFFFFFFFF
FFFFFFFFFFFFFFFFFFFFFFFFFFFFFFFFFFFFFFFFFFFFFFFFFFFFFFFFFFFFFFFF
FFFFEAEBEBEBECEBEBECEBECEBECEBEBEBECECECEBEBEBF4D37C797A7A7A7A7A
7B7B7A7B7A7A7A7A7A7A7A7A7B7A7A7A7A7A7A7A7B7A7A7A7A7A7A7A7D7E5933
3033323333323332333333323332333333333233333332333333333333333332
33323233333333333333333333323267FFFFFFFFFFFFFFFFFFFFFFFFFFFFFFFF
FFFFFFFFFFFFFFFFFFFFFFFFFFFFFFFFFFFFFFFFFFFFFFFFFFFFFFFFFFFFFFFF
FFFFFFFFFFFFFFFFFFFFFFFFFFFFFFFFFFFFFFFFFFFFFFFFFFFFFFFFFFFFFFFF
FFFFFFFFFFFFFFFFFFFFFFFFFFFFFFFFFFFFFFFFFFFFFFFFFFFFFFFFFFFFFFFF
FFFFFFFFFFFFFFFFFFFFFFFFFFFFFFFFFFFFFFFFFFFFFFFFFFFFFFFFFFFFFFFF
FFFFFFFFFFFFFFFFFFFFFFFFFFFFFFFFFFFFFFFFFFFFFFFFFFFFFFFFFFEAEBEB
ECECECECEBECECECECECECECEBECEBEBEBF0E88A767A7B7A7A7A7A7B7A7B7A7B
7A7B7B7A7A7A7A7A7A7A7B7A7A7A7A7A7A7A7A7A7A7A80734630323333323333
3233333333323333333333333333333332333332333233333333333333323333
3232333333333332333338D8FFFFFFFFFFFFFFFFFFFFFFFFFFFFFFFFFFFFFFFF
FFFFFFFFFFFFFFFFFFFFFFFFFFFFFFFFFFFFFFFFFFFFFFFFFFFFFFFFFFFFFFFF
FFFFFFFFFFFFFFFFFFFFFFFFFFFFFFFFFFFFFFFFFFFFFFFFFFFFFFFFFFFFFFFF
FFFFFFFFFFFFFFFFFFFFFFFFFFFFFFFFFFFFFFFFFFFFFFFFFFFFFFFFFFFFFFFF
FFFFFFFFFFFFFFFFFFFFFFFFFFFFFFFFFFFFFFFFFFFFFFFFFFFFFFFFFFFFFFFF
FFFFFFFFFFFFFFFFFFFFFFFFFFFFFFFFFFFFFFFFFFFFFFECECECECECECECECEB
ECECECEBEBECEBECEBEBECEEF29B747B7A7A7A7A7A7A7A7A7A7B7A7B7B7A7A7A
7A7B7B7A7A7A7A7B7A7A7A7A7A7A7A7C7F613830333332333232323233323332
3233323333323233333332333233333333333233323232323333333333333333
3333333333337CFFFFFFFFFFFFFFFFFFFFFFFFFFFFFFFFFFFFFFFFFFFFFFFFFF
FFFFFFFFFFFFFFFFFFFFFFFFFFFFFFFFFFFFFFFFFFFFFFFFFFFFFFFFFFFFFFFF
FFFFFFFFFFFFFFFFFFFFFFFFFFFFFFFFFFFFFFFFFFFFFFFFFFFFFFFFFFFFFFFF
FFFFFFFFFFFFFFFFFFFFFFFFFFFFFFFFFFFFFFFFFFFFFFFFFFFFFFFFFFFFFFFF
FFFFFFFFFFFFFFFFFFFFFFFFFFFFFFFFFFFFFFFFFFFFFFFFFFFFFFFFFFFFFFFF
FFFFFFFFFFFFFFFFFFFFFFFFFFFFFFFFFFFFE9ECECEBECEBEBECECEBEBEBECEB
ECECECEBEBECF5BA757A7A7A7B7A7A7B7A7A7A7B7B7B7A7B7A7B7A7A7A7A7A7A
7A7A7A7A7A7A7B7A7A7E7D4F3131333332333233333333333332333233333333
3333323333333233333333323232333333333232333333323333323332333332
3341F2FFFFFFFFFFFFFFFFFFFFFFFFFFFFFFFFFFFFFFFFFFFFFFFFFFFFFFFFFF
FFFFFFFFFFFFFFFFFFFFFFFFFFFFFFFFFFFFFFFFFFFFFFFFFFFFFFFFFFFFFFFF
FFFFFFFFFFFFFFFFFFFFFFFFFFFFFFFFFFFFFFFFFFFFFFFFFFFFFFFFFFFFFFFF
FFFFFFFFFFFFFFFFFFFFFFFFFFFFFFFFFFFFFFFFFFFFFFFFFFFFFFFFFFFFFFFF
FFFFFFFFFFFFFFFFFFFFFFFFFFFFFFFFFFFFFFFFFFFFFFFFFFFFFFFFFFFFFFFF
FFFFFFFFFFFFFFFFFFFFFFFFFDE9EBECECECEBECEBEBEBECECEBECEBEBEBECEB
F2D97F787A7A7A7A7A7A7A7B7A7B7B7A7A7A7B7A7A7B7A7A7A7B7A7A7A7B7A7A
7B7A7A8070423032333333323333333233323333323333323332333333333233
3333333333333333333233333332333233333333333233333233333332A3FFFF
FFFFFFFFFFFFFFFFFFFFFFFFFFFFFFFFFFFFFFFFFFFFFFFFFFFFFFFFFFFFFFFF
FFFFFFFFFFFFFFFFFFFFFFFFFFFFFFFFFFFFFFFFFFFFFFFFFFFFFFFFFFFFFFFF
FFFFFFFFFFFFFFFFFFFFFFFFFFFFFFFFFFFFFFFFFFFFFFFFFFFFFFFFFFFFFFFF
FFFFFFFFFFFFFFFFFFFFFFFFFFFFFFFFFFFFFFFFFFFFFFFFFFFFFFFFFFFFFFFF
FFFFFFFFFFFFFFFFFFFFFFFFFFFFFFFFFFFFFFFFFFFFFFFFFFFFFFFFFFFFFFFF
FFFFFFFFFFFFFFEDECECEBECECECEBECEBEBECECEBEBEBECEBEBEEED90757B7B
7B7B7A7B7A7A7B7A7A7A7A7B7B7A7B7B7B7A7B7A7A7A7B7A7A7A7A7A7D7E5D37
3033333332323333333333333332333332333333333332323333333233333332
33333233323232323232333333323233333333333332333357FFFFFFFFFFFFFF
FFFFFFFFFFFFFFFFFFFFFFFFFFFFFFFFFFFFFFFFFFFFFFFFFFFFFFFFFFFFFFFF
FFFFFFFFFFFFFFFFFFFFFFFFFFFFFFFFFFFFFFFFFFFFFFFFFFFFFFFFFFFFFFFF
FFFFFFFFFFFFFFFFFFFFFFFFFFFFFFFFFFFFFFFFFFFFFFFFFFFFFFFFFFFFFFFF
FFFFFFFFFFFFFFFFFFFFFFFFFFFFFFFFFFFFFFFFFFFFFFFFFFFFFFFFFFFFFFFF
FFFFFFFFFFFFFFFFFFFFFFFFFFFFFFFFFFFFFFFFFFFFFFFFFFFFFFFFFFFFFFFF
FFFFEAECECECEBECECEBECECECEBECEBECECEBEBEBF5AA747A7A7A7A7A7A7A7A
7A7A7A7A7A7A7A7A7A7A7A7A7A7A7A7B7B7A7A7A7B7A7F774A30313233333332
3232333333333333333333333333333333323333333233333333333232333332
3333333232323332333233333333333332333335CBFFFFFFFFFFFFFFFFFFFFFF
FFFFFFFFFFFFFFFFFFFFFFFFFFFFFFFFFFFFFFFFFFFFFFFFFFFFFFFFFFFFFFFF
FFFFFFFFFFFFFFFFFFFFFFFFFFFFFFFFFFFFFFFFFFFFFFFFFFFFFFFFFFFFFFFF
FFFFFFFFFFFFFFFFFFFFFFFFFFFFFFFFFFFFFFFFFFFFFFFFFFFFFFFFFFFFFFFF
FFFFFFFFFFFFFFFFFFFFFFFFFFFFFFFFFFFFFFFFFFFFFFFFFFFFFFFFFFFFFFFF
FFFFFFFFFFFFFFFFFFFFFFFFFFFFFFFFFFFFFFFFFFFFFFFFFFFFFFFFFFE9ECEB
EBECECECECECECECEBECEBECEBEBECF5C779797A7A7A7A7B7A7B7A7A7A7A7A7A
7A7A7B7A7B7A7A7A7A7A7A7A7A7A7B7B80683B2F333333323333333232333333
3333333333333232323233333233333332323333333333333333333233333333
3333323332333332323333323333337AFFFFFFFFFFFFFFFFFFFFFFFFFFFFFFFF
FFFFFFFFFFFFFFFFFFFFFFFFFFFFFFFFFFFFFFFFFFFFFFFFFFFFFFFFFFFFFFFF
FFFFFFFFFFFFFFFFFFFFFFFFFFFFFFFFFFFFFFFFFFFFFFFFFFFFFFFFFFFFFFFF
FFFFFFFFFFFFFFFFFFFFFFFFFFFFFFFFFFFFFFFFFFFFFFFFFFFFFFFFFFFFFFFF
FFFFFFFFFFFFFFFFFFFFFFFFFFFFFFFFFFFFFFFFFFFFFFFFFFFFFFFFFFFFFFFF
FFFFFFFFFFFFFFFFFFFFFFFFFFFFFFFFFFFFFFFFFFFFFFEFEBECEBEBEBECECEC
EBECECECECECECECEBF2E185767A7A7A7A7B7A7A7A7B7B7A7A7A7A7A7A7A7A7A
7A7A7A7A7A7A7A7A7A7D7D593230333333333333323232333333333332323232
3332333232333332333233333233333233333233333333333333333333333333
333332333233333233323DE9FFFFFFFFFFFFFFFFFFFFFFFFFFFFFFFFFFFFFFFF
FFFFFFFFFFFFFFFFFFFFFFFFFFFFFFFFFFFFFFFFFFFFFFFFFFFFFFFFFFFFFFFF
FFFFFFFFFFFFFFFFFFFFFFFFFFFFFFFFFFFFFFFFFFFFFFFFFFFFFFFFFFFFFFFF
FFFFFFFFFFFFFFFFFFFFFFFFFFFFFFFFFFFFFFFFFFFFFFFFFFFFFFFFFFFFFFFF
FFFFFFFFFFFFFFFFFFFFFFFFFFFFFFFFFFFFFFFFFFFFFFFFFFFFFFFFFFFFFFFF
FFFFFFFFFFFFFFFFFFFFFFFFFFFFFFFFFFFFE9ECEBECEBECEBECEBECECECECEC
ECEBECEEF295767A7A7A7A7A7A7A7A7A7A7A7A7B7A7A7A7A7A7A7A7B7A7A7A7A
7A7B7A8072453032333333333333333333333333323333333333333232333332
3333333232323233333332333332323232333333333333333333333333323232
333232333233A1FFFFFFFFFFFFFFFFFFFFFFFFFFFFFFFFFFFFFFFFFFFFFFFFFF
FFFFFFFFFFFFFFFFFFFFFFFFFFFFFFFFFFFFFFFFFFFFFFFFFFFFFFFFFFFFFFFF
FFFFFFFFFFFFFFFFFFFFFFFFFFFFFFFFFFFFFFFFFFFFFFFFFFFFFFFFFFFFFFFF
FFFFFFFFFFFFFFFFFFFFFFFFFFFFFFFFFFFFFFFFFFFFFFFFFFFFFFFFFFFFFFFF
FFFFFFFFFFFFFFFFFFFFFFFFFFFFFFFFFFFFFFFFFFFFFFFFFFFFFFFFFFFFFFFF
FFFFFFFFFFFFFFFFFFFFFFFFFFEAECEBECECECECEBECECEBECECECECEBECF5B1
757B7A7A7B7B7B7B7A7A7A7A7A7B7A7A7A7A7A7A7A7B7B7A7A7A7A7B7C806338
3033333233333332333333333333333333333333323332323333333332333333
3333333232333333333333333233323332333233323333333333333333333233
335EFFFFFFFFFFFFFFFFFFFFFFFFFFFFFFFFFFFFFFFFFFFFFFFFFFFFFFFFFFFF
FFFFFFFFFFFFFFFFFFFFFFFFFFFFFFFFFFFFFFFFFFFFFFFFFFFFFFFFFFFFFFFF
FFFFFFFFFFFFFFFFFFFFFFFFFFFFFFFFFFFFFFFFFFFFFFFFFFFFFFFFFFFFFFFF
FFFFFFFFFFFFFFFFFFFFFFFFFFFFFFFFFFFFFFFFFFFFFFFFFFFFFFFFFFFFFFFF
FFFFFFFFFFFFFFFFFFFFFFFFFFFFFFFFFFFFFFFFFFFFFFFFFFFFFFFFFFFFFFFF
FFFFFFFFFFFFFFEFECEBEBECECECECECECECECEBECECEBEBF3CE7A797A7A7B7A
7A7A7A7A7A7A7A7A7A7A7A7B7A7A7A7B7A7B7A7A7A7A7E7B4F32313333333333
3333333332333333333333333232333333323332333333333333323332333333
3333333232333333333333323233333333333333333233323233333337DBFFFF
FFFFFFFFFFFFFFFFFFFFFFFFFFFFFFFFFFFFFFFFFFFFFFFFFFFFFFFFFFFFFFFF
FFFFFFFFFFFFFFFFFFFFFFFFFFFFFFFFFFFFFFFFFFFFFFFFFFFFFFFFFFFFFFFF
FFFFFFFFFFFFFFFFFFFFFFFFFFFFFFFFFFFFFFFFFFFFFFFFFFFFFFFFFFFFFFFF
FFFFFFFFFFFFFFFFFFFFFFFFFFFFFFFFFFFFFFFFFFFFFFFFFFFFFFFFFFFFFFFF
FFFFFFFFFFFFFFFFFFFFFFFFFFFFFFFFFFFFFFFFFFFFFFFFFFFFFFFFFFFFFFFF
FFFFE8ECEBEBECECECECECECEBECECECECECEFE588777B7A7A7A7A7A7B7A7A7A
7A7B7A7A7B7A7A7A7B7A7A7B7A7A7B7B806B3F30313333323233333232333333
3333323333333233323333333333333233323333323333333333333333333233
33333333323332333332333333323233333233333333323393FFFFFFFFFFFFFF
FFFFFFFFFFFFFFFFFFFFFFFFFFFFFFFFFFFFFFFFFFFFFFFFFFFFFFFFFFFFFFFF
FFFFFFFFFFFFFFFFFFFFFFFFFFFFFFFFFFFFFFFFFFFFFFFFFFFFFFFFFFFFFFFF
FFFFFFFFFFFFFFFFFFFFFFFFFFFFFFFFFFFFFFFFFFFFFFFFFFFFFFFFFFFFFFFF
FFFFFFFFFFFFFFFFFFFFFFFFFFFFFFFFFFFFFFFFFFFFFFFFFFFFFFFFFFFFFFFF
FFFFFFFFFFFFFFFFFFFFFFFFFFFFFFFFFFFFFFFFFFFFFFFFFFFFFFFFFFEAECEB
ECECEBECECECEBEBECEBECEBECF5A3747A7B7A7A7A7A7A7A7A7A7A7A7B7A7A7A
7A7A7A7B7A7A7A7A7A7D7F5F352F323333333333333233333332323333323332
3333333233323233333333333333333333333232333232333233323233333333
333232333332333333333333323333333333325BFFFFFFFFFFFFFFFFFFFFFFFF
FFFFFFFFFFFFFFFFFFFFFFFFFFFFFFFFFFFFFFFFFFFFFFFFFFFFFFFFFFFFFFFF
FFFFFFFFFFFFFFFFFFFFFFFFFFFFFFFFFFFFFFFFFFFFFFFFFFFFFFFFFFFFFFFF
FFFFFFFFFFFFFFFFFFFFFFFFFFFFFFFFFFFFFFFFFFFFFFFFFFFFFFFFFFFFFFFF
FFFFFFFFFFFFFFFFFFFFFFFFFFFFFFFFFFFFFFFFFFFFFFFFFFFFFFFFFFFFFFFF
FFFFFFFFFFFFFFFFFFFFFFFFFFFFFFFFFFFFFFFFFFFFFFF2EBEBEBEBEBECECEC
ECECECECEBEBECF5C178797A7A7A7A7A7A7A7B7A7A7B7A7A7A7A7A7A7A7B7A7B
7B7A7A7F784B3131333233333332333333333332333332323332323333333333
3333333333333332333333333332333333333233323332333233333332333333
323332333333323332333334363735DBFFFFFFFFFFFFFFFFFFFFFFFFFFFFFFFF
FFFFFFFFFFFFFFFFFFFFFFFFFFFFFFFFFFFFFFFFFFFFFFFFFFFFFFFFFFFFFFFF
FFFFFFFFFFFFFFFFFFFFFFFFFFFFFFFFFFFFFFFFFFFFFFFFFFFFFFFFFFFFFFFF
FFFFFFFFFFFFFFFFFFFFFFFFFFFFFFFFFFFFFFFFFFFFFFFFFFFFFFFFFFFFFFFF
FFFFFFFFFFFFFFFFFFFFFFFFFFFFFFFFFFFFFFFFFFFFFFFFFFFFFFFFFFFFFFFF
FFFFFFFFFFFFFFFFFFFFFFFFFFFFFFFFFFFFE9EBEBECECECECECECECECECEBEC
ECF4D57E787A7A7A7B7A7A7A7A7A7B7A7A7A7A7A7A7B7A7A7A7A7A7A7C80683D
2F33333333323233323333333333333233323333333333323333333232333332
3233333333323232333333333233333233333332323333333333333332323233
32323334363530261D1973FFFFFFFFFFFFFFFFFFFFFFFFFFFFFFFFFFFFFFFFFF
FFFFFFFFFFFFFFFFFFFFFFFFFFFFFFFFFFFFFFFFFFFFFFFFFFFFFFFFFFFFFFFF
FFFFFFFFFFFFFFFFFFFFFFFFFFFFFFFFFFFFFFFFFFFFFFFFFFFFFFFFFFFFFFFF
FFFFFFFFFFFFFFFFFFFFFFFFFFFFFFFFFFFFFFFFFFFFFFFFFFFFFFFFFFFFFFFF
FFFFFFFFFFFFFFFFFFFFFFFFFFFFFFFFFFFFFFFFFFFFFFFFFFFFFFFFFFFFFFFF
FFFFFFFFFFFFFFFFFFFFFFFFFFEAEBEBECECECECECECECEBECEBECEEEC8D757A
7A7A7A7A7B7A7B7A7A7A7B7A7B7B7A7A7A7B7A7A7A7B7D7B5332313233333333
3332323332323333333333333333333333333233333332323333333332333333
3333333333333333333333323333333332333333333333333233333336363025
1C1918181932FFFFFFFFFFFFFFFFFFFFFFFFFFFFFFFFFFFFFFFFFFFFFFFFFFFF
FFFFFFFFFFFFFFFFFFFFFFFFFFFFFFFFFFFFFFFFFFFFFFFFFFFFFFFFFFFFFFFF
FFFFFFFFFFFFFFFFFFFFFFFFFFFFFFFFFFFFFFFFFFFFFFFFFFFFFFFFFFFFFFFF
FFFFFFFFFFFFFFFFFFFFFFFFFFFFFFFFFFFFFFFFFFFFFFFFFFFFFFFFFFFFFFFF
FFFFFFFFFFFFFFFFFFFFFFFFFFFFFFFFFFFFFFFFFFFFFFFFFFFFFFFFFFFFFFFF
FFFFFFFFFFFFFFEFECECEBECEBECECEBECECECECECECF6AA757A7B7A7A7B7B7B
7B7A7A7A7B7A7A7A7A7A7B7A7A7A7A7A7F74452F323333333333333332333333
3333333233333332323332333333323232333233323333323333323233333333
3333333332333333333333333233323332333233363630261D19181819191918
1ADDFFFFFFFFFFFFFFFFFFFFFFFFFFFFFFFFFFFFFFFFFFFFFFFFFFFFFFFFFFFF
FFFFFFFFFFFFFFFFFFFFFFFFFFFFFFFFFFFFFFFFFFFFFFFFFFFFFFFFFFFFFFFF
FFFFFFFFFFFFFFFFFFFFFFFFFFFFFFFFFFFFFFFFFFFFFFFFFFFFFFFFFFFFFFFF
FFFFFFFFFFFFFFFFFFFFFFFFFFFFFFFFFFFFFFFFFFFFFFFFFFFFFFFFFFFFFFFF
FFFFFFFFFFFFFFFFFFFFFFFFFFFFFFFFFFFFFFFFFFFFFFFFFFFFFFFFFFFFFFFF
FFFFE9ECEBECECEBECECEBECECEBEBEBF6C879797B7A7A7A7A7B7A7A7A7B7B7A
7A7B7A7A7A7A7A7A7A7B7F643A30333333323333333232333333333233333332
3233323332333332333333323333323233323333323333333333323333333333
323332333333333333333334363530241C191818181818181818181892FFFFFF
FFFFFFFFFFFFFFFFFFFFFFFFFFFFFFFFFFFFFFFFFFFFFFFFFFFFFFFFFFFFFFFF
FFFFFFFFFFFFFFFFFFFFFFFFFFFFFFFFFFFFFFFFFFFFFFFFFFFFFFFFFFFFFFFF
FFFFFFFFFFFFFFFFFFFFFFFFFFFFFFFFFFFFFFFFFFFFFFFFFFFFFFFFFFFFFFFF
FFFFFFFFFFFFFFFFFFFFFFFFFFFFFFFFFFFFFFFFFFFFFFFFFFFFFFFFFFFFFFFF
FFFFFFFFFFFFFFFFFFFFFFFFFFFFFFFFFFFFFFFFFFFFFFFFFFFFFFFFFFE9EBEB
EBEBEBECECEBECEBECEBEFE285777B7B7A7A7A7A7A7A7A7B7A7A7A7A7B7B7A7A
7A7A7A7D794E3131323232333333333332333333333333333233323332333233
3333333333323332323233333233333333333333333333333333333233333333
3333323436352E241B181818181818181918191818191846FFFFFFFFFFFFFFFF
FFFFFFFFFFFFFFFFFFFFFFFFFFFFFFFFFFFFFFFFFFFFFFFFFFFFFFFFFFFFFFFF
FFFFFFFFFFFFFFFFFFFFFFFFFFFFFFFFFFFFFFFFFFFFFFFFFFFFFFFFFFFFFFFF
FFFFFFFFFFFFFFFFFFFFFFFFFFFFFFFFFFFFFFFFFFFFFFFFFFFFFFFFFFFFFFFF
FFFFFFFFFFFFFFFFFFFFFFFFFFFFFFFFFFFFFFFFFFFFFFFFFFFFFFFFFFFFFFFF
FFFFFFFFFFFFFFFFFFFFFFFFFFFFFFFFFFFFFFFFFFFFFFEFEBEBEBECECECEBEC
EBECECEBEEF099747B7A7A7A7B7A7B7A7B7A7A7B7A7A7A7A7A7B7B7A7B806D3E
2F32323333333332323333333233333233333333323333333333333333333333
3333333332333332333333333332323333333233333333333333333537352C22
1B191818191819181919181918191919191821F4FFFFFFFFFFFFFFFFFFFFFFFF
FFFFFFFFFFFFFFFFFFFFFFFFFFFFFFFFFFFFFFFFFFFFFFFFFFFFFFFFFFFFFFFF
FFFFFFFFFFFFFFFFFFFFFFFFFFFFFFFFFFFFFFFFFFFFFFFFFFFFFFFFFFFFFFFF
FFFFFFFFFFFFFFFFFFFFFFFFFFFFFFFFFFFFFFFFFFFFFFFFFFFFFFFFFFFFFFFF
FFFFFFFFFFFFFFFFFFFFFFFFFFFFFFFFFFFFFFFFFFFFFFFFFFFFFFFFFFFFFFFF
FFFFFFFFFFFFFFFFFFFFFFFFFFFFFFFFFFFFE9ECECECECECEBEBECECECEBEBF5
AE757A7A7A7B7A7A7B7A7B7A7B7B7B7A7A7A7A7A7A7A7C7F5A35303333323233
3233323233333332333332333232333332333332333232333232333333333333
333333333233333233333333333232323233333536362A211B18191818191818
1919181818181819181918181818BDFFFFFFFFFFFFFFFFFFFFFFFFFFFFFFFFFF
FFFFFFFFFFFFFFFFFFFFFFFFFFFFFFFFFFFFFFFFFFFFFFFFFFFFFFFFFFFFFFFF
FFFFFFFFFFFFFFFFFFFFFFFFFFFFFFFFFFFFFFFFFFFFFFFFFFFFFFFFFFFFFFFF
FFFFFFFFFFFFFFFFFFFFFFFFFFFFFFFFFFFFFFFFFFFFFFFFFFFFFFFFFFFFFFFF
FFFFFFFFFFFFFFFFFFFFFFFFFFFFFFFFFFFFFFFFFFFFFFFFFFFFFFFFFFFFFFFF
FFFFFFFFFFFFFFFFFFFFFFFFFFEAECEBEBECECECEBEBEBEBECF4D07B797A7A7B
7A7A7A7A7B7A7B7A7A7A7A7A7A7A7A7A7F774A31313333323233333333323333
3333333333333232323233333333333233323333333233333332323333323332
33323232333333333233323537342D221A191918191818181819181819191818
18181818181819191874FFFFFFFFFFFFFFFFFFFFFFFFFFFFFFFFFFFFFFFFFFFF
FFFFFFFFFFFFFFFFFFFFFFFFFFFFFFFFFFFFFFFFFFFFFFFFFFFFFFFFFFFFFFFF
FFFFFFFFFFFFFFFFFFFFFFFFFFFFFFFFFFFFFFFFFFFFFFFFFFFFFFFFFFFFFFFF
FFFFFFFFFFFFFFFFFFFFFFFFFFFFFFFFFFFFFFFFFFFFFFFFFFFFFFFFFFFFFFFF
FFFFFFFFFFFFFFFFFFFFFFFFFFFFFFFFFFFFFFFFFFFFFFFFFFFFFFFFFFFFFFFF
FFFFFFFFFFFFFFF3EBECECECECECEBECEBECECEFE789767B7A7A7A7A7A7A7A7A
7A7A7A7B7B7B7A7B7B7B80693D2F333233323333323333333332323333323333
3333333332333333323333333233333233333332333333323333333333323232
3233343537342B201A1919191819191818181919181819191818181918181819
181818182BFFFFFFFFFFFFFFFFFFFFFFFFFFFFFFFFFFFFFFFFFFFFFFFFFFFFFF
FFFFFFFFFFFFFFFFFFFFFFFFFFFFFFFFFFFFFFFFFFFFFFFFFFFFFFFFFFFFFFFF
FFFFFFFFFFFFFFFFFFFFFFFFFFFFFFFFFFFFFFFFFFFFFFFFFFFFFFFFFFFFFFFF
FFFFFFFFFFFFFFFFFFFFFFFFFFFFFFFFFFFFFFFFFFFFFFFFFFFFFFFFFFFFFFFF
FFFFFFFFFFFFFFFFFFFFFFFFFFFFFFFFFFFFFFFFFFFFFFFFFFFFFFFFFFFFFFFF
FFFFE9ECECEBEBECEBEBEBEBEBEBF39F747A7A7A7A7A7A7A7A7B7B7A7A7A7A7A
7A7A7B7E7D553230333333323333323333333333333233333332323332323333
3333333333333232333233333333323333333233333233323332333537332A1F
1A1918191919191919191818181819191919191919191818181818181818181B
E9FFFFFFFFFFFFFFFFFFFFFFFFFFFFFFFFFFFFFFFFFFFFFFFFFFFFFFFFFFFFFF
FFFFFFFFFFFFFFFFFFFFFFFFFFFFFFFFFFFFFFFFFFFFFFFFFFFFFFFFFFFFFFFF
FFFFFFFFFFFFFFFFFFFFFFFFFFFFFFFFFFFFFFFFFFFFFFFFFFFFFFFFFFFFFFFF
FFFFFFFFFFFFFFFFFFFFFFFFFFFFFFFFFFFFFFFFFFFFFFFFFFFFFFFFFFFFFFFF
FFFFFFFFFFFFFFFFFFFFFFFFFFFFFFFFFFFFFFFFFFFFFFFFFFFFFFFFFFEAECEC
ECEBECEBECEBECEBF5BD777A7A7A7B7A7A7A7A7A7A7A7A7A7A7A7A7A7A807044
3032323233333332333232323233333333323233333333333332333333333333
32333232333333333233333333333233333334353631291E1919191818191818
1919181819191818181918181818181918191918191919181818199EFFFFFFFF
FFFFFFFFFFFFFFFFFFFFFFFFFFFFFFFFFFFFFFFFFFFFFFFFFFFFFFFFFFFFFFFF
FFFFFFFFFFFFFFFFFFFFFFFFFFFFFFFFFFFFFFFFFFFFFFFFFFFFFFFFFFFFFFFF
FFFFFFFFFFFFFFFFFFFFFFFFFFFFFFFFFFFFFFFFFFFFFFFFFFFFFFFFFFFFFFFF
FFFFFFFFFFFFFFFFFFFFFFFFFFFFFFFFFFFFFFFFFFFFFFFFFFFFFFFFFFFFFFFF
FFFFFFFFFFFFFFFFFFFFFFFFFFFFFFFFFFFFFFFFFFFFFFF6ECECECECECEBECEC
EBECF4DB7E787A7A7A7A7A7A7A7A7A7B7A7B7A7B7A7A7C805F35303233333333
3333323333333332323233333333333333333233333333333232323333333332
3332333333333232333333363733281D19181918181818181819181918191819
1819181919181818181818181918191818181818191969FFFFFFFFFFFFFFFFFF
FFFFFFFFFFFFFFFFFFFFFFFFFFFFFFFFFFFFFFFFFFFFFFFFFFFFFFFFFFFFFFFF
FFFFFFFFFFFFFFFFFFFFFFFFFFFFFFFFFFFFFFFFFFFFFFFFFFFFFFFFFFFFFFFF
FFFFFFFFFFFFFFFFFFFFFFFFFFFFFFFFFFFFFFFFFFFFFFFFFFFFFFFFFFFFFFFF
FFFFFFFFFFFFFFFFFFFFFFFFFFFFFFFFFFFFFFFFFFFFFFFFFFFFFFFFFFFFFFFF
FFFFFFFFFFFFFFFFFFFFFFFFFFFFFFFFFFFFE9ECECEBECEBEBEBECEBEDEC9275
7B7B7A7A7B7A7A7B7A7B7A7A7B7B7A7A7F7C5132313333333333333232333232
3233323333333333333332333233333333323333333333333233333333333333
333233363632281F191818181819181818181919191818181818181818181819
181818191918181919191818181919191836FFFFFFFFFFFFFFFFFFFFFFFFFFFF
FFFFFFFFFFFFFFFFFFFFFFFFFFFFFFFFFFFFFFFFFFFFFFFFFFFFFFFFFFFFFFFF
FFFFFFFFFFFFFFFFFFFFFFFFFFFFFFFFFFFFFFFFFFFFFFFFFFFFFFFFFFFFFFFF
FFFFFFFFFFFFFFFFFFFFFFFFFFFFFFFFFFFFFFFFFFFFFFFFFFFFFFFFFFFFFFFF
FFFFFFFFFFFFFFFFFFFFFFFFFFFFFFFFFFFFFFFFFFFFFFFFFFFFFFFFFFFFFFFF
FFFFFFFFFFFFFFFFFFFFFFFFFFE8EBECECECECECECECECF5A8747A7A7A7B7A7A
7A7A7A7A7A7B7A7A7B7C806D402F323333333233323333323232333232333233
333333323233333333333333333233333232333333333332333334363630281D
1918181918181819181818181818191819181918181919191818181819181819
1918181818181819181819181FF9FFFFFFFFFFFFFFFFFFFFFFFFFFFFFFFFFFFF
FFFFFFFFFFFFFFFFFFFFFFFFFFFFFFFFFFFFFFFFFFFFFFFFFFFFFFFFFFFFFFFF
FFFFFFFFFFFFFFFFFFFFFFFFFFFFFFFFFFFFFFFFFFFFFFFFFFFFFFFFFFFFFFFF
FFFFFFFFFFFFFFFFFFFFFFFFFFFFFFFFFFFFFFFFFFFFFFFFFFFFFFFFFFFFFFFF
FFFFFFFFFFFFFFFFFFFFFFFFFFFFFFFFFFFFFFFFFFFFFFFFFFFFFFFFFFFFFFFF
FFFFFFFFFFFFFFF9EBECECEBECECECECECF5C578797A7A7A7B7A7A7A7A7B7A7A
7B7B7A7C7E5A3530333332333333333333323333333233333333323333323333
33333333333232323333333333323233333333363630251D1918181918181919
1918181819181918181818191819181818191818181918191918181918181819
1919181919191819C3FFFFFFFFFFFFFFFFFFFFFFFFFFFFFFFFFFFFFFFFFFFFFF
FFFFFFFFFFFFFFFFFFFFFFFFFFFFFFFFFFFFFFFFFFFFFFFFFFFFFFFFFFFFFFFF
FFFFFFFFFFFFFFFFFFFFFFFFFFFFFFFFFFFFFFFFFFFFFFFFFFFFFFFFFFFFFFFF
FFFFFFFFFFFFFFFFFFFFFFFFFFFFFFFFFFFFFFFFFFFFFFFFFFFFFFFFFFFFFFFF
FFFFFFFFFFFFFFFFFFFFFFFFFFFFFFFFFFFFFFFFFFFFFFFFFFFFFFFFFFFFFFFF
FFFFEBECECEBEBECECECECF0E082767A7A7A7A7A7A7B7B7B7A7A7A7A7A7F7647
3031333333323233323333333333333233333333333232333333333233333332
333333333233323333333436362F231B19191919181818181818181818181918
1819191818191918181919181918181818181918181918181819181818181918
18181886FFFFFFFFFFFFFFFFFFFFFFFFFFFFFFFFFFFFFFFFFFFFFFFFFFFFFFFF
FFFFFFFFFFFFFFFFFFFFFFFFFFFFFFFFFFFFFFFFFFFFFFFFFFFFFFFFFFFFFFFF
FFFFFFFFFFFFFFFFFFFFFFFFFFFFFFFFFFFFFFFFFFFFFFFFFFFFFFFFFFFFFFFF
FFFFFFFFFFFFFFFFFFFFFFFFFFFFFFFFFFFFFFFFFFFFFFFFFFFFFFFFFFFFFFFF
FFFFFFFFFFFFFFFFFFFFFFFFFFFFFFFFFFFFFFFFFFFFFFFFFFFFFFFFFFE9ECEB
EBEBEBEBECEEF39B747B7B7A7A7A7B7A7A7A7A7A7A7A7B816B3D2F3333333332
3333333332323333333333333333333333333332323333323233333233323333
33333436362F261C191918181918181919191818181918181918191818191819
18181918181818181818181818181919181919181819191818181818191861FF
FFFFFFFFFFFFFFFFFFFFFFFFFFFFFFFFFFFFFFFFFFFFFFFFFFFFFFFFFFFFFFFF
FFFFFFFFFFFFFFFFFFFFFFFFFFFFFFFFFFFFFFFFFFFFFFFFFFFFFFFFFFFFFFFF
FFFFFFFFFFFFFFFFFFFFFFFFFFFFFFFFFFFFFFFFFFFFFFFFFFFFFFFFFFFFFFFF
FFFFFFFFFFFFFFFFFFFFFFFFFFFFFFFFFFFFFFFFFFFFFFFFFFFFFFFFFFFFFFFF
FFFFFFFFFFFFFFFFFFFFFFFFFFFFFFFFFFFFFFFFFFFFFFF6EAECEBECEBECEBEC
F7B8767A7A7A7A7A7A7A7A7A7A7A7B7B7E7C5433303233333332323332333333
33333332333333333333333333333332333332323333323232333436362E241B
1819181919191818181818181818181919181818191818181818191918181818
1818181818181818181818181818181819181818191918181832FFFFFFFFFFFF
FFFFFFFFFFFFFFFFFFFFFFFFFFFFFFFFFFFFFFFFFFFFFFFFFFFFFFFFFFFFFFFF
FFFFFFFFFFFFFFFFFFFFFFFFFFFFFFFFFFFFFFFFFFFFFFFFFFFFFFFFFFFFFFFF
FFFFFFFFFFFFFFFFFFFFFFFFFFFFFFFFFFFFFFFFFFFFFFFFFFFFFFFFFFFFFFFF
FFFFFFFFFFFFFFFFFFFFFFFFFFFFFFFFFFFFFFFFFFFFFFFFFFFFFFFFFFFFFFFF
FFFFFFFFFFFFFFFFFFFFFFFFFFFFFFFFFFFFEAECECEBEBECECEBF3CE7D787A7A
7A7B7A7B7A7A7B7A7A7A8071442F323333333233333333323233333333333333
3233333333323333333232333332323333323537352D221B1819181819181919
1818191818191918181819191918191819191819181819191918181818191918
181818181919191818181818181819181818181820FAFFFFFFFFFFFFFFFFFFFF
FFFFFFFFFFFFFFFFFFFFFFFFFFFFFFFFFFFFFFFFFFFFFFFFFFFFFFFFFFFFFFFF
FFFFFFFFFFFFFFFFFFFFFFFFFFFFFFFFFFFFFFFFFFFFFFFFFFFFFFFFFFFFFFFF
FFFFFFFFFFFFFFFFFFFFFFFFFFFFFFFFFFFFFFFFFFFFFFFFFFFFFFFFFFFFFFFF
FFFFFFFFFFFFFFFFFFFFFFFFFFFFFFFFFFFFFFFFFFFFFFFFFFFFFFFFFFFFFFFF
FFFFFFFFFFFFFFFFFFFFFFFFFFE9ECECECEBECEBEFE487767A7A7B7A7A7B7A7A
7A7B7A7C7E60372F323333323332333233323332333333323333333333323333
333333333333323233323437332B221A18181818191918191919191819181818
1918191819191918181818191818191919191818181919181918181819181819
1918181818181918181919191918191ADAFFFFFFFFFFFFFFFFFFFFFFFFFFFFFF
FFFFFFFFFFFFFFFFFFFFFFFFFFFFFFFFFFFFFFFFFFFFFFFFFFFFFFFFFFFFFFFF
FFFFFFFFFFFFFFFFFFFFFFFFFFFFFFFFFFFFFFFFFFFFFFFFFFFFFFFFFFFFFFFF
FFFFFFFFFFFFFFFFFFFFFFFFFFFFFFFFFFFFFFFFFFFFFFFFFFFFFFFFFFFFFFFF
FFFFFFFFFFFFFFFFFFFFFFFFFFFFFFFFFFFFFFFFFFFFFFFFFFFFFFFFFFFFFFFF
FFFFFFFFFFFFFFFAEAECEBECEBEBECF49D747A7A7A7A7A7A7B7B7B7A7A7E794C
3231333333333333333333333333323333333232333333333333333233333333
33333437352D1F19191819181918181919181918191919191819181818181818
1919181819191818181818181919181918181918181819191818191918191818
19181818191918181918189FFFFFFFFFFFFFFFFFFFFFFFFFFFFFFFFFFFFFFFFF
FFFFFFFFFFFFFFFFFFFFFFFFFFFFFFFFFFFFFFFFFFFFFFFFFFFFFFFFFFFFFFFF
FFFFFFFFFFFFFFFFFFFFFFFFFFFFFFFFFFFFFFFFFFFFFFFFFFFFFFFFFFFFFFFF
FFFFFFFFFFFFFFFFFFFFFFFFFFFFFFFFFFFFFFFFFFFFFFFFFFFFFFFFFFFFFFFF
FFFFFFFFFFFFFFFFFFFFFFFFFFFFFFFFFFFFFFFFFFFFFFFFFFFFFFFFFFFFFFFF
FFFFECEBEBECEBEBECF5C1777B7A7B7B7A7A7B7B7B7A7A806E3F2F3232333333
32323332333333333333333332333232333333333332323333343536342A211A
1818181918191818181918191918181918191818181819181919191818181919
1918181818181819181818191818181918181819181819191919181819191819
1819181818187BFFFFFFFFFFFFFFFFFFFFFFFFFFFFFFFFFFFFFFFFFFFFFFFFFF
FFFFFFFFFFFFFFFFFFFFFFFFFFFFFFFFFFFFFFFFFFFFFFFFFFFFFFFFFFFFFFFF
FFFFFFFFFFFFFFFFFFFFFFFFFFFFFFFFFFFFFFFFFFFFFFFFFFFFFFFFFFFFFFFF
FFFFFFFFFFFFFFFFFFFFFFFFFFFFFFFFFFFFFFFFFFFFFFFFFFFFFFFFFFFFFFFF
FFFFFFFFFFFFFFFFFFFFFFFFFFFFFFFFFFFFDEBDA79695A9C0E1FFFFFFF9EEEC
EBECEBF2DB81787A7A7A7B7A7A7A7A7A7D7F5D35303332333333333333323233
32333233323333333233333332333332333335373329201A1818181818191819
1818191818191918181819191818181818191818181918181819181918181818
1818181818181918191919191819191919181919181819181918181918191818
195DFFFFFFFFFFFFFFFFFFFFFFFFFFFFFFFFFFFFFFFFFFFFFFFFFFFFFFFFFFFF
FFFFFFFFFFFFFFFFFFFFFFFFFFFFFFFFFFFFFFFFFFFFFFFFFFFFFFFFFFFFFFFF
FFFFFFFFFFFFFFFFFFFFFFFFFFFFFFFFFFFFFFFFFFFFFFFFFFFFFFFFFFFFFFFF
FFFFFFFFFFFFFFFFFFFFFFFFFFFFFFFFFFFFFFFFFFFFFFFFFFFFFFFFFFFFFFFF
FFFFFFFFFFFFFFFFFFDD80372727272626272626262E6E94C9FAFFECECEDEF92
757A7B7B7A7A7B7A7A7A7F744930313332333332333332323232333332333333
32333332333333323234363633291E1919181818181818191819191818181919
1919181919181818181818181819191818181919191819181919181819191819
1819181818181818191818191918181818191818181818181818181938FFFFFF
FFFFFFFFFFFFFFFFFFFFFFFFFFFFFFFFFFFFFFFFFFFFFFFFFFFFFFFFFFFFFFFF
FFFFFFFFFFFFFFFFFFFFFFFFFFFFFFFFFFFFFFFFFFFFFFFFFFFFFFFFFFFFFFFF
FFFFFFFFFFFFFFFFFFFFFFFFFFFFFFFFFFFFFFFFFFFFFFFFFFFFFFFFFFFFFFFF
FFFFFFFFFFFFFFFFFFFFFFFFFFFFFFFFFFFFFFFFFFFFFFFFFFFFFFFFFFFFFFFF
FFFFA5302727272727272626262627272626262A70B5FFF6F4AC747A7A7B7B7B
7A7A7A7B8064392F323333333233333332333332323332333332333333333333
3233353733271D19191818181818181918191819181818181819181818181818
1918181818181819181818181819181818181919181818181919191819191918
191918181818181818181818181918181919181819191823FFFFFFFFFFFFFFFF
FFFFFFFFFFFFFFFFFFFFFFFFFFFFFFFFFFFFFFFFFFFFFFFFFFFFFFFFFFFFFFFF
FFFFFFFFFFFFFFFFFFFFFFFFFFFFFFFFFFFFFFFFFFFFFFFFFFFFFFFFFFFFFFFF
FFFFFFFFFFFFFFFFFFFFFFFFFFFFFFFFFFFFFFFFFFFFFFFFFFFFFFFFFFFFFFFF
FFFFFFFFFFFFFFFFFFFFFFFFFFFFFFFFFFFFFFFFFFFFFFFFFFFFFFC92D262726
272726262626262626262626262626262780E5D778797A7A7A7B7A7A7B7E7E57
3231333333333333333333323333333333333332333333333234353631281E19
1818191819181818181919181818181818191818181819181919181818181818
1819181818191818191818191918181819181818191818181819191819181818
1918181818191818191819181819181819181DF2FFFFFFFFFFFFFFFFFFFFFFFF
FFFFFFFFFFFFFFFFFFFFFFFFFFFFFFFFFFFFFFFFFFFFFFFFFFFFFFFFFFFFFFFF
FFFFFFFFFFFFFFFFFFFFFFFFFFFFFFFFFFFFFFFFFFFFFFFFFFFFFFFFFFFFFFFF
FFFFFFFFFFFFFFFFFFFFFFFFFFFFFFFFFFFFFFFFFFFFFFFFFFFFFFFFFFFFFFFF
FFFFFFFFFFFFFFFFFFFFFFFFFFFFFFFFFFFFFFFFFF7B27262626262726262726
272727272726262626262626274E6C847D7B7A7A7A7B7A8073452F3232323233
323333333333333333333233323233333234363631271D1A1918181918191819
1819181919181818181918181918191819181818181918191819181818181818
1919191818181818191819181918191918181818181919181819181819181818
1819191819181818181818181919DAFFFFFFFFFFFFFFFFFFFFFFFFFFFFFFFFFF
FFFFFFFFFFFFFFFFFFFFFFFFFFFFFFFFFFFFFFFFFFFFFFFFFFFFFFFFFFFFFFFF
FFFFFFFFFFFFFFFFFFFFFFFFFFFFFFFFFFFFFFFFFFFFFFFFFFFFFFFFFFFFFFFF
FFFFFFFFFFFFFFFFFFFFFFFFFFFFFFFFFFFFFFFFFFFFFFFFFFFFFFFFFFFFFFFF
FFFFFFFFFFFFFFFFFFFFFFFFFFFFFF3426262626272626262626272626262627
2626262626262727262650817D7A7A7A7C7F60382F3232333333333333323333
3233333333333233323436362F261D1918181919181818191919181818191818
1818181818181818181819181819191918191818181819181918181919181919
1818181918181819191819181918181918181819181919181919181819181818
181818191819181918ACFFFFFFFFFFFFFFFFFFFFFFFFFFFFFFFFFFFFFFFFFFFF
FFFFFFFFFFFFFFFFFFFFFFFFFFFFFFFFFFFFFFFFFFFFFFFFFFFFFFFFFFFFFFFF
FFFFFFFFFFFFFFFFFFFFFFFFFFFFFFFFFFFFFFFFFFFFFFFFFFFFFFFFFFFFFFFF
FFFFFFFFFFFFFFFFFFFFFFFFFFFFFFFFFFFFFFFFFFFFFFFFFFFFFFFFFFFFFFFF
FFFFFFFFFFFFFFFFE32626262726272726262627272626272626262626262627
2726262627264A807B7A7E774C30323333333333323333333333333233333332
333436362E251C19181818191918181818191818191818181918181918191918
1818181918181918181818191818181918181818191818181819181919191918
1819181819181919191918191818181918191818181818181918181819181818
191919188CFFFFFFFFFFFFFFFFFFFFFFFFFFFFFFFFFFFFFFFFFFFFFFFFFFFFFF
FFFFFFFFFFFFFFFFFFFFFFFFFFFFFFFFFFFFFFFFFFFFFFFFFFFFFFFFFFFFFFFF
FFFFFFFFFFFFFFFFFFFFFFFFFFFFFFFFFFFFFFFFFFFFFFFFFFFFFFFFFFFFFFFF
FFFFFFFFFFFFFFFFFFFFFFFFFFFFFFFFFFFFFFFFFFFFFFFFFFFFFFFFFFFFFFFF
FFFFFF2627262727262726272626272626272626262626262727262626262626
26264C86816D3D2F323233333332323233323333333233333234363631231B18
1818191818181819191918191818181819181919181819181818191918181918
1818191918181818181818181819191818181819181918191918181819191918
1818191818191918181818191818181918181918191819191919181819181978
FFFFFFFFFFFFFFFFFFFFFFFFFFFFFFFFFFFFFFFFFFFFFFFFFFFFFFFFFFFFFFFF
FFFFFFFFFFFFFFFFFFFFFFFFFFFFFFFFFFFFFFFFFFFFFFFFFFFFFFFFFFFFFFFF
FFFFFFFFFFFFFFFFFFFFFFFFFFFFFFFFFFFFFFFFFFFFFFFFFFFFFFFFFFFFFFFF
FFFFFFFFFFFFFFFFFFFFFFFFFFFFFFFFFFFFFFFFFFFFFFFFFFFFFFFFFF302626
2626272626262627262726262626272626262627262626262626272626265B62
35303332333333323333333333333233333437352E241B191818181819181819
1818191818191818181918181819181919181818191818181918191919181818
1818191918191818191818191818181819191918181918181918181919181818
181818181818181819181919191918181918181819181819191967FFFFFFFFFF
FFFFFFFFFFFFFFFFFFFFFFFFFFFFFFFFFFFFFFFFFFFFFFFFFFFFFFFFFFFFFFFF
FFFFFFFFFFFFFFFFFFFFFFFFFFFFFFFFFFFFFFFFFFFFFFFFFFFFFFFFFFFFFFFF
FFFFFFFFFFFFFFFFFFFFFFFFFFFFFFFFFFFFFFFFFFFFFFFFFFFFFFFFFFFFFFFF
FFFFFFFFFFFFFFFFFFFFFFFFFFFFFFFFFFFFFFFFFFFFFF792726262726262726
272626272726262627262626262626262626262626272727272C2B3432333333
3333333332333333333437342D241B1918181818181918181918191918191819
1819181818191819181818191919181818181918191918181919191818181818
1819181819181818181818191918191819191818181918181818181918181918
18181918181818191818181918191918181818181955FFFFFFFFFFFFFFFFFFFF
FFFFFFFFFFFFFFFFFFFFFFFFFFFFFFFFFFFFFFFFFFFFFFFFFFFFFFFFFFFFFFFF
FFFFFFFFFFFFFFFFFFFFFFFFFFFFFFFFFFFFFFFFFFFFFFFFFFFFFFFFFFFFFFFF
FFFFFFFFFFFFFFFFFFFFFFFFFFFFFFFFFFFFFFFFFFFFFFFFFFFFFFFFFFFFFFFF
FFFFFFFFFFFFFFFFFFFFFFFFFFFFFFFFFFC62626262627262726262626262626
2726272627262727262626262626272626262626260D35333333333333323233
343537352C211A18181818181919181819191918181818181819181818181819
1918191918191818181818181819181818181818191818191819181818181819
1818181919191919191818191819181818181818181818181818191818181918
181818181818191818191819181918183DFFFFFFFFFFFFFFFFFFFFFFFFFFFFFF
FFFFFFFFFFFFFFFFFFFFFFFFFFFFFFFFFFFFFFFFFFFFFFFFFFFFFFFFFFFFFFFF
FFFFFFFFFFFFFFFFFFFFFFFFFFFFFFFFFFFFFFFFFFFFFFFFFFFFFFFFFFFFFFFF
FFFFFFFFFFFFFFFFFFFFFFFFFFFFFFFFFFFFFFFFFFFFFFFFFFFFFFFFFFFFFFFF
FFFFFFFFFFFFFFFFFFFFFFFF2C26262627262727272627262727262727262626
27272626262626262726262626272726271A363233323333323436342A201A19
1819191918181819181818181818181818181819181918191818191818191818
1818191918181818191819191919181818181819181819181918181818181818
1818181918191919191818191818181818181918191919191918191919191918
18181818191818181818192BFFFFFFFFFFFFFFFFFFFFFFFFFFFFFFFFFFFFFFFF
FFFFFFFFFFFFFFFFFFFFFFFFFFFFFFFFFFFFFFFFFFFFFFFFFFFFFFFFFFFFFFFF
FFFFFFFFFFFFFFFFFFFFFFFFFFFFFFFFFFFFFFFFFFFFFFFFFFFFFFFFFFFFFFFF
FFFFFFFFFFFFFFFFFFFFFFFFFFFFFFFFFFFFFFFFFFFFFFFFFFFFFFFFFFFFFFFF
FFFFFFFFFFFFA127272726272727262726262727262626262626262726262626
26272626262627272726262711333433343536352B2019191818181819191919
1818191818181819181818191918181918191818181818181819181918181818
1919181818181919191919191918191819181818191818181919181919191818
1819191919181819181818181819181819191818181918181819191918181818
19191818181925FFFFFFFFFFFFFFFFFFFFFFFFFFFFFFFFFFFFFFFFFFFFFFFFFF
FFFFFFFFFFFFFFFFFFFFFFFFFFFFFFFFFFFFFFFFFFFFFFFFFFFFFFFFFFFFFFFF
FFFFFFFFFFFFFFFFFFFFFFFFFFFFFFFFFFFFFFFFFFFFFFFFFFFFFFFFFFFFFFFF
FFFFFFFFFFFFFFFFFFFFFFFFFFFFFFFFFFFFFFFFFFFFFFFFFFFFFFFFFFFFFFFF
FF2E262726272626262626272626272627272626262726262627272726262627
26262726262626261E3837332B201A1819181819181818181919191818181818
1818191818191819181818191918191818181919181818191819181818181918
1818191918181819191919191819191818181818181818181918181818181819
1818181818181919181919181818181819181918191818181818191819191818
1822FFFFFFFFFFFFFFFFFFFFFFFFFFFFFFFFFFFFFFFFFFFFFFFFFFFFFFFFFFFF
FFFFFFFFFFFFFFFFFFFFFFFFFFFFFFFFFFFFFFFFFFFFFFFFFFFFFFFFFFFFFFFF
FFFFFFFFFFFFFFFFFFFFFFFFFFFFFFFFFFFFFFFFFFFFFFFFFFFFFFFFFFFFFFFF
FFFFFFFFFFFFFFFFFFFFFFFFFFFFFFFFFFFFFFFFFFFFFFFFFFFFFFD926262626
262627262726272726262727285B839289612F26272627262727262627262626
2726260B2B1E1919181819181919181819181918181818181918191818181818
1918181819181818191818181818181818181819191918181819191919181818
1818191818181818181818181818191818181818181819191819181818181818
181919181919181819181818181818181818181919191918191918181FFFFFFF
FFFFFFFFFFFFFFFFFFFFFFFFFFFFFFFFFFFFFFFFFFFFFFFFFFFFFFFFFFFFFFFF
FFFFFFFFFFFFFFFFFFFFFFFFFFFFFFFFFFFFFFFFFFFFFFFFFFFFFFFFFFFFFFFF
FFFFFFFFFFFFFFFFFFFFFFFFFFFFFFFFFFFFFFFFFFFFFFFFFFFFFFFFFFFFFFFF
FFFFFFFFFFFFFFFFFFFFFFFFFFFFFFFFFFFFFFFFFFFF87262627262727262626
26272626262662CCFFFFFFFFFFDA712627272726262626272626262726261E16
1819181818181919181818191918191818181819181918181918191818181819
1919181818181918181819191818181818181818191818191818181919191819
1818181818191818181818181819181818181818191818181818191819181819
19181919181818181819191818181918181819191819181DFFFFFFFFFFFFFFFF
FFFFFFFFFFFFFFFFFFFFFFFFFFFFFFFFFFFFFFFFFFFFFFFFFFFFFFFFFFFFFFFF
FFFFFFFFFFFFFFFFFFFFFFFFFFFFFFFFFFFFFFFFFFFFFFFFFFFFFFFFFFFFFFFF
FFFFFFFFFFFFFFFFFFFFFFFFFFFFFFFFFFFFFFFFFFFFFFFFFFFFFFFFFFFFFFFF
FFFFFFFFFFFFFFFFFFFFFFFFFFFFFFFFFF322726262626262626262626262626
7BFBFFFFFFFFFFFFFFFF97262627262627262626262627262627081919181918
1918191919191818181919191818181818191818181918191818181818181918
1818181818191818191919181918181818181819181919181819181818181818
1919181819191818191819181818181818191818181819181918181918181819
1819181818181818181818181818181819181CFFFFFFFFFFFFFFFFFFFFFFFFFF
FFFFFFFFFFFFFFFFFFFFFFFFFFFFFFFFFFFFFFFFFFFFFFFFFFFFFFFFFFFFFFFF
FFFFFFFFFFFFFFFFFFFFFFFFFFFFFFFFFFFFFFFFFFFFFFFFFFFFFFFFFFFFFFFF
FFFFFFFFFFFFFFFFFFFFFFFFFFFFFFFFFFFFFFFFFFFFFFFFFFFFFFFFFFFFFFFF
FFFFFFFFFFFFFFFFFFFFFFFF262627272727272627262627262661FEFFFFFFFF
FFFFFFFFFFFF7726262627262626262627262727260019181818191819181818
1819191818181818181919181818181819181818181818181818181918181819
1818181818181819191918191818181819181818191818191818181819181818
1918181818191819181818191919181819191818181818181818191918191818
181818191818181818181919181BFFFFFFFFFFFFFFFFFFFFFFFFFFFFFFFFFFFF
FFFFFFFFFFFFFFFFFFFFFFFFFFFFFFFFFFFFFFFFFFFFFFFFFFFFFFFFFFFFFFFF
FFFFFFFFFFFFFFFFFFFFFFFFFFFFFFFFFFFFFFFFFFFFFFFFFFFFFFFFFFFFFFFF
FFFFFFFFFFFFFFFFFFFFFFFFFFFFFFFFFFFFFFFFFFFFFFFFFFFFFFFFFFFFFFFF
FFFFFFFFFFFFE6262727272626262626272726272CD1FFFFFFFFFFFFFFFFFFFF
FFED3E2727272626262626262627262600181919191918191819191818181818
1919181818181818181819181918191819191919181918181819181818191819
1919181918181819191818191918181818181818191819191819181819181918
1818181819191818181818191818181819181918181919181818181918191818
18181818181919191AFFFFFFFFFFFFFFFFFFFFFFFFFFFFFFFFFFFFFFFFFFFFFF
FFFFFFFFFFFFFFFFFFFFFFFFFFFFFFFFFFFFFFFFFFFFFFFFFFFFFFFFFFFFFFFF
FFFFFFFFFFFFFFFFFFFFFFFFFFFFFFFFFFFFFFFFFFFFFFFFFFFFFFFFFFFFFFFF
FFFFFFFFFFFFFFFFFFFFFFFFFFFFFFFFFFFFFFFFFFFFFFFFFFFFFFFFFFFFFFFF
FFC0272627272726262626262626265CFFFFFFFFFFFFFFFFFFFFFFFFFF762626
2626272627262626262627001818181818181818181918191818181918181818
1819181919181918191919181818181818181919191918181918181819191818
1818181919181919181819181819181818181819181819191918181919181818
1819181918181818191818191819181918181919181819191818181918191818
1819181AFFFFFFFFFFFFFFFFFFFFFFFFFFFFFFFFFFFFFFFFFFFFFFFFFFFFFFFF
FFFFFFFFFFFFFFFFFFFFFFFFFFFFFFFFFFFFFFFFFFFFFFFFFFFFFFFFFFFFFFFF
FFFFFFFFFFFFFFFFFFFFFFFFFFFFFFFFFFFFFFFFFFFFFFFFFFFFFFFFFFFFFFFF
FFFFFFFFFFFFFFFFFFFFFFFFFFFFFFFFFFFFFFFFFFFFFFFFFFFFFFFFAA262626
2727262627262626262684FFFFFFFFFFFFFFFFFFFFFFFFFFA426272627262626
2627262626260619191918191819191818181918181919191918181818181919
1818181919191818191918191819181818191818181819191819181919191919
1918181818181819191818181918181919181919191818191818181818181818
1819181918181819181819181818191818181919181918191818191819191AFF
FFFFFFFFFFFFFFFFFFFFFFFFFFFFFFFFFFFFFFFFFFFFFFFFFFFFFFFFFFFFFFFF
FFFFFFFFFFFFFFFFFFFFFFFFFFFFFFFFFFFFFFFFFFFFFFFFFFFFFFFFFFFFFFFF
FFFFFFFFFFFFFFFFFFFFFFFFFFFFFFFFFFFFFFFFFFFFFFFFFFFFFFFFFFFFFFFF
FFFFFFFFFFFFFFFFFFFFFFFFFFFFFFFFFFFFFFFFFFFFFF972726262627272627
262626262695FFFFFFFFFFFFFFFFFFFFFFFFFFB0262627262626262626262626
260A181918181818181818191818181818191918191818181918181818181818
1819181918181919181918181818181818191918181819181818191818181818
1918191818181818181918191919181818181818181918181818191818181818
1918181818191818181818181818181818181918181919191919FFFFFFFFFFFF
FFFFFFFFFFFFFFFFFFFFFFFFFFFFFFFFFFFFFFFFFFFFFFFFFFFFFFFFFFFFFFFF
FFFFFFFFFFFFFFFFFFFFFFFFFFFFFFFFFFFFFFFFFFFFFFFFFFFFFFFFFFFFFFFF
FFFFFFFFFFFFFFFFFFFFFFFFFFFFFFFFFFFFFFFFFFFFFFFFFFFFFFFFFFFFFFFF
FFFFFFFFFFFFFFFFFFFFFFFFFFFFFFFFFFFF9426272627262627262726262626
8AFFFFFFFFFFFFFFFFFFFFFFFFFFA82726262726262726262626262705181818
1817181718171818181818171818181818181817181818171818181818171818
1817171818171817181818181818181818181818181817171717181818181817
1818181718181718181717181818181818181818181817171817181818181818
181818181818181818181818181818171718181819FFFFFFFFFFFFFFFFFFFFFF
FFFFFFFFFFFFFFFFFFFFFFFFFFFFFFFFFFFFFFFFFFFFFFFFFFFFFFFFFFFFFFFF
FFFFFFFFFFFFFFFFFFFFFFFFFFFFFFFFFFFFFFFFFFFFFFFFFFFFFFFFFFFFFFFF
FFFFFFFFFFFFFFFFFFFFFFFFFFFFFFFFFFFFFFFFFFFFFFFFFFFFFFFFFFFFFFFF
FFFFFFFFFFFFFFFFFFFFFFFFFFAD2626262627262726262626272662FFFFFFFF
FFFFFFFFFFFFFFFFFF7F26262626272627272726262726001818181818181817
1818181817171718171817181818181717181818181718181818171818181818
1818181718181818181718181818171818181818181818171818181718181818
1818181718181718171818181818181818181817171818181818171818181818
18181817181717171717171818181719FFFFFFFFFFFFFFFFFFFFFFFFFFFFFFFF
FFFFFFFFFFFFFFFFFFFFFFFFFFFFFFFFFFFFFFFFFFFFFFFFFFFFFFFFFFFFFFFF
FFFFFFFFFFFFFFFFFFFFFFFFFFFFFFFFFFFFFFFFFFFFFFFFFFFFFFFFFFFFFFFF
FFFFFFFFFFFFFFFFFFFFFFFFFFFFFFFFFFFFFFFFFFFFFFFFFFFFFFFFFFFFFFFF
FFFFFFFFFFFFFFFFD02627262626262627262626262630E0FFFFFFFFFFFFFFFF
FFFFFFF649262726262726272626262626260018181718181818171818181818
1818181817181718181717171818181818181818181817171817181818171818
1718181717181817181818181818181818181817181818181817181818181818
1818181818171818181818181818181818181817181818171818181818181818
1818181718181717181819FFFFFFFFFFFFFFFFFFFFFFFFFFFFFFFFFFFFFFFFFF
FFFFFFFFFFFFFFFFFFFFFFFFFFFFFFFFFFFFFFFFFFFFFFFFFFFFFFFFFFFFFFFF
FFFFFFFFFFFFFFFFFFFFFFFFFFFFFFFFFFFFFFFFFFFFFFFFFFFFFFFFFFFFFFFF
FFFFFFFFFFFFFFFFFFFFFFFFFFFFFFFFFFFFFFFFFFFFFFFFFFFFFFFFFFFFFFFF
FFFFFFFF26262626272627262726272726266FFFFFFFFFFFFFFFFFFFFFFF8C26
2626262626272626262626262700181817181818181818181818171818181818
1818181817171818181718181718181818181818181817181817181817171817
1818181717171818181718181817181718181817181818181818181717181718
1718181818181818181718181818171818181818181718181818181818171818
17181718181AFFFFFFFFFFFFFFFFFFFFFFFFFFFFFFFFFFFFFFFFFFFFFFFFFFFF
FFFFFFFFFFFFFFFFFFFFFFFFFFFFFFFFFFFFFFFFFFFFFFFFFFFFFFFFFFFFFFFF
FFFFFFFFFFFFFFFFFFFFFFFFFFFFFFFFFFFFFFFFFFFFFFFFFFFFFFFFFFFFFFFF
FFFFFFFFFFFFFFFFFFFFFFFFFFFFFFFFFFFFFFFFFFFFFFFFFFFFFFFFFFFFFF2D
272726262626262626272726262695FFFFFFFFFFFFFFFFFFBA2B262626272626
2626262627272726051818181818171718181718171818171817181817181818
1818171718171818181818171818181818181818181818181718181818181818
1817181818181718181818181818171817181817181818171818181818181818
1818171818181818181817171818181818181818181817181817171817181818
1AFFFFFFFFFFFFFFFFFFFFFFFFFFFFFFFFFFFFFFFFFFFFFFFFFFFFFFFFFFFFFF
FFFFFFFFFFFFFFFFFFFFFFFFFFFFFFFFFFFFFFFFFFFFFFFFFFFFFFFFFFFFFFFF
FFFFFFFFFFFFFFFFFFFFFFFFFFFFFFFFFFFFFFFFFFFFFFFFFFFFFFFFFFFFFFFF
FFFFFFFFFFFFFFFFFFFFFFFFFFFFFFFFFFFFFFFFFFFFFFFFFFFF6B2626262726
2626272727262727272679E7FFFFFFFFFFF28C2A272626262727262627262627
2726261518181818181818181818181818171818171817171818181817171817
1818181818181818181818171818181718181718181818181817181818181818
1818171818181718181718181718181818181818171818171818181818181718
1818181718181818181818181717181818181718181818181818181CFFFFFFFF
FFFFFFFFFFFFFFFFFFFFFFFFFFFFFFFFFFFFFFFFFFFFFFFFFFFFFFFFFFFFFFFF
FFFFFFFFFFFFFFFFFFFFFFFFFFFFFFFFFFFFFFFFFFFFFFFFFFFFFFFFFFFFFFFF
FFFFFFFFFFFFFFFFFFFFFFFFFFFFFFFFFFFFFFFFFFFFFFFFFFFFFFFFFFFFFFFF
FFFFFFFFFFFFFFFFFFFFFFFFFFFFFFFFFFFFFFFFFF6D27262626262627272726
2726262726264076A2AFA47E4A26262726262626272626262626262726001C18
1818181818181818181718181818181818181818181818181817181718181817
1717181818181718181818181818181818181818181817181818181818181818
1718171818171717181817181818171818181818181718181818181818181718
181818181818171818181818181818181818181818181EFFFFFFFFFFFFFFFFFF
FFFFFFFFFFFFFFFFFFFFFFFFFFFFFFFFFFFFFFFFFFFFFFFFFFFFFFFFFFFFFFFF
FFFFFFFFFFFFFFFFFFFFFFFFFFFFFFFFFFFFFFFFFFFFFFFFFFFFFFFFFFFFFFFF
FFFFFFFFFFFFFFFFFFFFFFFFFFFFFFFFFFFFFFFFFFFFFFFFFFFFFFFFFFFFFFFF
FFFFFFFFFFFFFFFFFFFFFFFFFFFFE2F2B92A2726272626262627272627262726
262727262726262626262726262726262626262727262626062421201C171818
1818181817181718181817181717171818181718181718181818171818171718
1718181818181818181718171818181818181818181818181818181818181718
1818181818181818181718181817181818181817181817181817181817171818
181818171817181817181718181718181821FFFFFFFFFFFFFFFFFFFFFFFFFFFF
FFFFFFFFFFFFFFFFFFFFFFFFFFFFFFFFFFFFFFFFFFFFFFFFFFFFFFFFFFFFFFFF
FFFFFFFFFFFFFFFFFFFFFFFFFFFFFFFFFFFFFFFFFFFFFFFFFFFFFFFFFFFFFFFF
FFFFFFFFFFFFFFFFFFFFFFFFFFFFFFFFFFFFFFFFFFFFFFFFFFFFFFFFFFFFFFFF
FFFFFFFFFFFEDFDFE5ECEFFE3D27262626262726272627262626262726262726
262726262626262626272626262627262726141F2121222222201C1818171818
1717171817181817181818181818171818181817181818181818171817181818
1718171818171818181818181818181818181818171818181818181818181818
1818171818181718171818181818181818171817171818171817181818181818
17181718171818181818181824FFFFFFFFFFFFFFFFFFFFFFFFFFFFFFFFFFFFFF
FFFFFFFFFFFFFFFFFFFFFFFFFFFFFFFFFFFFFFFFFFFFFFFFFFFFFFFFFFFFFFFF
FFFFFFFFFFFFFFFFFFFFFFFFFFFFFFFFFFFFFFFFFFFFFFFFFFFFFFFFFFFFFFFF
FFFFFFFFFFFFFFFFFFFFFFFFFFFFFFFFFFFFFFFFFFFFFFFFFFFFFFFFFFFFE2DF
E5ECECECECECFF9D272727262726262726262626262626262626262726262726
2626272626262627262626272700232221212121212222201B18181718181818
1718181718181818171818181718181718181818181817171818181817181817
1818181717181817181717181818181818181718171818171818181718181818
1818181718181717181818171818171718181818181718181718171818171718
1718181718181829FFFFFFFFFFFFFFFFFFFFFFFFFFFFFFFFFFFFFFFFFFFFFFFF
FFFFFFFFFFFFFFFFFFFFFFFFFFFFFFFFFFFFFFFFFFFFFFFFFFFFFFFFFFFFFFFF
FFFFFFFFFFFFFFFFFFFFFFFFFFFFFFFFFFFFFFFFFFFFFFFFFFFFFFFFFFFFFFFF
FFFFFFFFFFFFFFFFFFFFFFFFFFFFFFFFFFFFFFFFFFFAE3DFE5EBEBECECEBEBEC
EBECFF4F27262727262726262626262627262627262626262626262727262727
272627272627270020212121212122212121212322201C181818171817181817
1818181818181718171818181717181817181818181817171818181818181717
1718181818181817181818181817181818181817181718181718181817181717
1717181818171818181818171818181818171818171818181718181818181817
181838FFFFFFFFFFFFFFFFFFFFFFFFFFFFFFFFFFFFFFFFFFFFFFFFFFFFFFFFFF
FFFFFFFFFFFFFFFFFFFFFFFFFFFFFFFFFFFFFFFFFFFFFFFFFFFFFFFFFFFFFFFF
FFFFFFFFFFFFFFFFFFFFFFFFFFFFFFFFFFFFFFFFFFFFFFFFFFFFFFFFFFFFFFFF
FFFFFFFFFFFFFFFFFFFFFFFFFFF8E0DFE8ECECECECEBEBEBECECECECECFBE238
2727262726262626262626262627262626272626262726262626262626262726
27280F23212121212121222121222221222222211D1818181818171818181818
1717181818171818181818171818181818171718181818171818181817171817
1818171818181817171818181818181818171818181817181718181817181718
181818181818171817181817181818181818181818171718181817181852FFFF
FFFFFFFFFFFFFFFFFFFFFFFFFFFFFFFFFFFFFFFFFFFFFFFFFFFFFFFFFFFFFFFF
FFFFFFFFFFFFFFFFFFFFFFFFFFFFFFFFFFFFFFFFFFFFFFFFFFFFFFFFFFFFFFFF
FFFFFFFFFFFFFFFFFFFFFFFFFFFFFFFFFFFFFFFFFFFFFFFFFFFFFFFFFFFFFFFF
FFFFFFFFFFF2DFDFE8ECECECECECECECECECEBECEBECECF2F4B8452826272726
27262626262627262626272726262726262726272627262626262726022D2021
2121212121212121212221212122212222211E18181717181718181818171818
1817181818181718181818171818181818171818181718181818171818171818
1818171718181817181818181817181818181817171818171818181818181717
18181818181818181818181818181818181817181818181765FFFFFFFFFFFFFF
FFFFFFFFFFFFFFFFFFFFFFFFFFFFFFFFFFFFFFFFFFFFFFFFFFFFFFFFFFFFFFFF
FFFFFFFFFFFFFFFFFFFFFFFFFFFFFFFFFFFFFFFFFFFFFFFFFFFFFFFFFFFFFFFF
FFFFFFFFFFFFFFFFFFFFFFFFFFFFFFFFFFFFFFFFFFFFFFFFFFFFFFFFFFECDFE2
E9EBECEBECECEBEBEBEBEBECEBECECECECF5E9875D6615262726262627262626
27262626262627262627262626262627272626262626003A382E222122212121
222121212121212221212121222222211E191718181718181818181818181718
1818181817181818181818181818171817181818181818181818171818171718
1718181818181818171817171718181718181818181817181818171818181817
1818181818181818181817181818171818171874FFFFFFFFFFFFFFFFFFFFFFFF
FFFFFFFFFFFFFFFFFFFFFFFFFFFFFFFFFFFFFFFFFFFFFFFFFFFFFFFFFFFFFFFF
FFFFFFFFFFFFFFFFFFFFFFFFFFFFFFFFFFFFFFFFFFFFFFFFFFFFFFFFFFFFFFFF
FFFFFFFFFFFFFFFFFFFFFFFFFFFFFFFFFFFFFFFFFFF5DCE2E8ECECEBECECECEC
ECECECEBECECECECECECEEFBCA715D6062650B26262626272626262726262626
2726262627262627272726262626272600343837383325202121212121212121
21212122212121222121212122211D1817181818181818181818181818171718
1818171818181818181718171818181818171818181817181818181718181818
1817171817181818181718181818181818181818181817181818181818181717
181818181818181718181818181788FFFFFFFFFFFFFFFFFFFFFFFFFFFFFFFFFF
FFFFFFFFFFFFFFFFFFFFFFFFFFFFFFFFFFFFFFFFFFFFFFFFFFFFFFFFFFFFFFFF
FFFFFFFFFFFFFFFFFFFFFFFFFFFFFFFFFFFFFFFFFFFFFFFFFFFFFFFFFFFFFFFF
FFFFFFFFFFFFFFFFFFFFFFFFFFEFDDE3E9ECEBECECEBEBEBECECEBECECEBECEB
ECECECEBF2F5A0635E6161616365142726262726262626272726272626262627
2726272626272726272600343837363738362A21212221222222212121212121
2222212222212121212123211E19171818181818181818181818181818181717
1818181718181818181817181718181718181818181818171818181818181718
1817181818181818171818181718171817181817181818181818181817171718
171718181817171717A3FFFFFFFFFFFFFFFFFFFFFFFFFFFFFFFFFFFFFFFFFFFF
FFFFFFFFFFFFFFFFFFFFFFFFFFFFFFFFFFFFFFFFFFFFFFFFFFFFFFFFFFFFFFFF
FFFFFFFFFFFFFFFFFFFFFFFFFFFFFFFFFFFFFFFFFFFFFFFFFFFFFFFFFFFFFFFF
FFFFFFFFFFECDCE3E8ECECECEBECEBEBEBECEBEBECEBECECECECEBECECECFBD9
7A5D606161616161626834292726262726262726262626262726262626262626
2627262803393837373637373738302321222121212121212121212121212121
222121212121212223221E1A1817181818181818181818171718181818181817
1818171717181818181817181817181817171718181818181818181817171817
1818181818181818181818181818171818181818171818181817171718171818
18171818D3FFFFFFFFFFFFFFFFFFFFFFFFFFFFFFFFFFFFFFFFFFFFFFFFFFFFFF
FFFFFFFFFFFFFFFFFFFFFFFFFFFFFFFFFFFFFFFFFFFFFFFFFFFFFFFFFFFFFFFF
FFFFFFFFFFFFFFFFFFFFFFFFFFFFFFFFFFFFFFFFFFFFFFFFFFFFFFFFFFE8DDE2
E9ECECECEBEBECEBECECECEBECECEBEBEBECECEBECECECEFFBB4695D61616162
61616161674A2B0027262726272727262626262627272627262627262700223B
3737363736363737363835272021212222222221222121222121212221212121
21212121212222221F1B18181817181818171818181718171718181818181818
1817171817181818171718181718181818171818181818181718181718181818
1817181818181717181817181817181818181718181818171818181818171CEF
FFFFFFFFFFFFFFFFFFFFFFFFFFFFFFFFFFFFFFFFFFFFFFFFFFFFFFFFFFFFFFFF
FFFFFFFFFFFFFFFFFFFFFFFFFFFFFFFFFFFFFFFFFFFFFFFFFFFFFFFFFFFFFFFF
FFFFFFFFFFFFFFFFFFFFFFFFFFFFFFFFFFFFFFFFFFE2DDE6ECEBEBEBEBECECEC
EBEBECEBECEBECECEBECECECEBECEBECEBF5F195605F62616161616161616553
3939380300262727262726262726272726262626272703003135323636363737
373737363737382B212121212122212121212121212221212121212222212121
2121212222211F1A181817181818171818171718181818181718181818181818
1718171818171818181818181818171817181818171818181818181818171817
1817181718171718181818171818171717171718181818181821FEFFFFFFFFFF
FFFFFFFFFFFFFFFFFFFFFFFFFFFFFFFFFFFFFFFFFFFFFFFFFFFFFFFFFFFFFFFF
FFFFFFFFFFFFFFFFFFFFFFFFFFFFFFFFFFFFFFFFFFFFFFFFFFFFFFFFFFFFFFFF
FFFFFFFFFFFFFFFFFFFFFFFFFFE5DCE2ECECECECEBECECEBEBEBEBECECECEBEB
ECECECEBECEBEBEBEBEBEBFBCF7A5D606161616161616161635E3B3839393938
18001827272626262626262626262200162F3533333233363736373737373737
3637383124202121222221212122212121212122212121222121212122212121
212222221F1B1717181718181718181818181818181718181817181718181717
1818181818171717181818181818171818181818181718171818181818181718
171717181818181818181818171718181718181731FFFFFFFFFFFFFFFFFFFFFF
FFFFFFFFFFFFFFFFFFFFFFFFFFFFFFFFFFFFFFFFFFFFFFFFFFFFFFFFFFFFFFFF
FFFFFFFFFFFFFFFFFFFFFFFFFFFFFFFFFFFFFFFFFFFFFFFFFFFFFFFFFFFFFFFF
FFFFFFFFFFE3DDE5EBECEBECECEBEBEBEBEBEBEBEBECEBECECEBECECECEBECEC
ECECECECF2F7A8655E61616161616161616162654037393839383939372F1700
000000000000000011272E363332333332323437373737373737373737373837
2A20212121212121212121212121212121212121212121212222222121212122
22221F1C18181818181818181818171818181718181718181718181818181818
1818181818181817181818171818181818171817171717181818181717171718
18171817171818181818181718181858FFFFFFFFFFFFFFFFFFFFFFFFFFFFFFFF
FFFFFFFFFFFFFFFFFFFFFFFFFFFFFFFFFFFFFFFFFFFFFFFFFFFFFFFFFFFFFFFF
FFFFFFFFFFFFFFFFFFFFFFFFFFFFFFFFFFFFFFFFFFFFFFFFFFFFFFFFFEE3DFE5
ECECECEBECEBECECECEBECECECEBECECEBECEBEBECEBECEBECECEBEBEBECF7E5
845F5F616161616161616161616649383938393939393936333433333334302B
2B2A2B2B2B2B343232333332333236373737373737373636373737382F222122
2221222221212122212121212121212121212121222122212221212121222322
201C181817181718171718181818181818181818171818181718181818181817
1718181817171718181818181818171818181717181818181818171718171818
1718181717171818171875FFFFFFFFFFFFFFFFFFFFFFFFFFFFFFFFFFFFFFFFFF
FFFFFFFFFFFFFFFFFFFFFFFFFFFFFFFFFFFFFFFFFFFFFFFFFFFFFFFFFFFFFFFF
FFFFFFFFFFFFFFFFFFFFFFFFFFFFFFFFFFFFFFFFF5DFDFE5EBEBECEBEBECEBEC
ECECECECECECECECECEBECECEBEBECECEBECEBECECECECEFFBC7705D61616161
61616161616161645939383839393839383934333433333334302A2B2A2B2B2B
2A31333232323233333236373737373736373637373737383225202121222121
212221212221212221212121212121212121222121222121212121222222201B
1817181818181817181818181817181818181718181718181817181818181818
1818181817171718181818181818181717181818181817171818181818181818
181818181897FFFFFFFFFFFFFFFFFFFFFFFFFFFFFFFFFFFFFFFFFFFFFFFFFFFF
FFFFFFFFFFFFFFFFFFFFFFFFFFFFFFFFFFFFFFFFFFFFFFFFFFFFFFFFFFFFFFFF
FFFFFFFFFFFFFFFFFFFFFFFFFFE2DFE9ECECEBECECEBEBECECECEBECECECECEB
ECECEBEBECECECECECECECEBECECECEBEBF2F49D625D61616161616161616161
6162623D38393838383939393733333334333334302A2B2B2A2A2B2B2D333232
3333323232333736373637373636363737363737372B20212222212221222121
21212121212121212121212122222221212121212121212121222222201C1818
1817181818181718181718181818181817181818181818181818181818181818
1818171818181818181818181818181718181818181818181818171718181719
D1FFFFFFFFFFFFFFFFFFFFFFFFFFFFFFFFFFFFFFFFFFFFFFFFFFFFFFFFFFFFFF
FFFFFFFFFFFFFFFFFFFFFFFFFFFFFFFFFFFFFFFFFFFFFFFFFFFFFFFFFFFFFFFF
FFFFFFFFFBDFE0E5ECEBECECECEBEBECECEBECEBEBECEBEBEBECECECECEBEBEB
ECEBECECEBECECECECEBEBF7DC7D5E6061616161616161616161616167443839
393939393838393733343334343334302B2B2B2B2B2B2B2B3333323332333233
31353637363737363737363737373737382F2321212221212121212121222121
2121212121222121222121212122212121212121212122212222201D18181717
1718181818171818181818171818181717181817181818181718181717171818
18181818181817171818181818181818181818181818171818181EF6FFFFFFFF
FFFFFFFFFFFFFFFFFFFFFFFFFFFFFFFFFFFFFFFFFFFFFFFFFFFFFFFFFFFFFFFF
FFFFFFFFFFFFFFFFFFFFFFFFFFFFFFFFFFFFFFFFFFFFFFFFFFFFFFFFF5DFDFE8
ECEBEBECEBECECECECECECECECECEBECECEBEBEBECECECEBECECEBECEBECECEB
EBEBEBECEEFBB66B5D61616161616161616161616161664C3839383838393839
39393533333334333334302A2B2A2B2B2B2B2B32333233323233333332353737
3637373736373737373736363835282121222121212221212122212121212121
222122212122212221212221212121212122212121222222211D181817171717
1818181718181718181817181818181817171718181718181818181717181817
1818181818171818171818181817181818181817182DFFFFFFFFFFFFFFFFFFFF
FFFFFFFFFFFFFFFFFFFFFFFFFFFFFFFFFFFFFFFFFFFFFFFFFFFFFFFFFFFFFFFF
FFFFFFFFFFFFFFFFFFFFFFFFFFFFFFFFFFFFFFFFF1DCE2E8EBECECECECECECEC
EBECEBECECECECECEBEBECECEBEBECECECEBECEBECECEBEBECECEBEBEBECF5EC
8A605F6161616161616161616161616164593A38383838383838383938343333
3333333434302A2B2A2A2B2A2A2B2D3332333233333232333336373737373737
363637373737373737372D222121212121212122212121212121212121212121
22212222222121212121212221212121222121222223211E1918171818181818
1818181717171818171818181718181817181818181818181818181718171718
1818181718171817181718181717181859FFFFFFFFFFFFFFFFFFFFFFFFFFFFFF
FFFFFFFFFFFFFFFFFFFFFFFFFFFFFFFFFFFFFFFFFFFFFFFFFFFFFFFFFFFFFFFF
FFFFFFFFFFFFFFFFFFFFFFFFECDDE2E8ECEBECECECEBECEBECEBECECECECECEB
ECECECECECECECEBEBECEBEBECECECECECEBEBECEBECECECFBD4775D60616161
6161616161616161616162633F38393939383939383839373334343333343434
302A2B2B2B2B2A2B2B2B33323232323233323232333637373637373736373737
3737373637383124202121212121212121212221222222212121212121212121
2222212121212221222221212122212121212223211D18181818181818181817
1818181817181818181718181718181817171717181818181817171818181818
17171718181818181818187EFFFFFFFFFFFFFFFFFFFFFFFFFFFFFFFFFFFFFFFF
FFFFFFFFFFFFFFFFFFFFFFFFFFFFFFFFFFFFFFFFFFFFFFFFFFFFFFFFFFFFFFFF
FFFFFFFFEFE0E0E8EBECECECECECECEBEBEBECECECEBECEBECECECECEBECECEB
EBEBEBECECECECEBECEBECECECECEBECECF2FBAC675D61616161616161616161
616161616166483839383838383939393939343334333333343433302B2A2B2B
2B2B2B2B2B313233323232333232323236363637363736373737373737363737
3738352920212122212122212121212122212122222121222121212121212121
212121222121222222212121222222222222211E191718181818181718171817
1817181817171818181818181718171818171818181818181818181818181818
181718171718B7FFFFFFFFFFFFFFFFFFFFFFFFFFFFFFFFFFFFFFFFFFFFFFFFFF
FFFFFFFFFFFFFFFFFFFFFFFFFFFFFFFFFFFFFFFFFFFFFFFFFFFFFFFFEBDCE2E8
EBECECEBECECECECEBEBECECECECECECECEBECECEBECEBECECECEBEBECECEBEC
EBECECEBECEBECECEBEBEBF8E286605F61616161616161616161616161616165
54393939393939383939393937333334343433333434302A2B2B2B2B2B2B2A2B
2D3432333232323232333333363636363737373737373637373736373738382E
2220212121212121212122212121212122212121212121222122212121212121
21212122212221212121212121222122211E1A17181717181817181817171818
1818181817171718181818171818181717171818181718181818181818181818
1CF3FFFFFFFFFFFFFFFFFFFFFFFFFFFFFFFFFFFFFFFFFFFFFFFFFFFFFFFFFFFF
FFFFFFFFFFFFFFFFFFFFFFFFFFFFFFFFFFFFFFFFE8DCE2E8ECECECECECECEBEC
EBECECECEBEBECECEBEBECECECECEBEBECECECEBEBEBECECECEBECEBECEBEBEC
ECEBECECECFBBF6C5D60616161616161616161616161616161635E3B38383838
3839393938383937333433333434333334302A2B2B2B2B2B2A2B2B2B34333232
3232323232333232363737363737363737373637363637373737383426202121
2121222221212121222121212122212221212221212121212221212121212121
2121222122212121212121212222221F1A181818181817181718181717181818
1717181818171818181818181818181718181818181718171718172FFFFFFFFF
FFFFFFFFFFFFFFFFFFFFFFFFFFFFFFFFFFFFFFFFFFFFFFFFFFFFFFFFFFFFFFFF
FFFFFFFFFFFFFFFFFFFFFFFFE2DDE5ECECECEBECECECECECECECEBECEBECECEC
ECECEBECECEBECECECEBEBEBECEBECECECECECECEBEBEBECEBECECEBECECF2F7
A0615F6161616161616161616161616161616161654137393839393939393939
393834333433333333343434302A2B2B2A2B2A2B2B2B2A313332333333333232
3232323437373736373637373737373737373737363738372A20202121212121
2121212122212121222121212122212121212121212121212121212222212121
2221222121212121212221222220191718171818171818171717171817181818
1818181817181718181818181817181717181718181760FFFFFFFFFFFFFFFFFF
FFFFFFFFFFFFFFFFFFFFFFFFFFFFFFFFFFFFFFFFFFFFFFFFFFFFFFFFFFFFFFFF
FFFFFFFFE9DDE6ECECECECECEBECEBEBECEBECEBEBEBEBECEBEBEBECECECECEC
ECEBEBECECECEBEBECEBECECEBECECEBEBEBECEBEBECECEBF7D9805E60616161
6161616161616161616161616161664B38393838383838393938393937333433
33343433343334302A2B2A2B2B2A2B2B2A2B2E33323332323233323232323135
3637373637373637373737373737373737373738302320212221212121212122
2122212122212222212121212122212122212122212221212221212121212121
21212121222122212222221F1A18171718181818181818181818181818181818
181817181818181717181818171818171891FFFFFFFFFFFFFFFFFFFFFFFFFFFF
FFFFFFFFFFFFFFFFFFFFFFFFFFFFFFFFFFFFFFFFFFFFFFFFFFFFFFFFE2DDE5EC
ECECECEBEBECEBECEBECECECEBEBEBECECEBEBECEBECECEBEBEBEBEBECECECEB
ECECECEBECECECECEBECECECECECEBECECEFFBB3695D61616161616161616161
6161616161616161655739383939383939393939393839373333343334343333
3434302A2B2B2B2A2B2A2B2B2C2C343232323232333333323332323637363736
3736363737373737373636373737373835282121212121222121222121212121
2121212122212121222121212221212122212221212121212121212121212121
212121222121212221201B181818171818181818181818181717181818171818
18181818181818181818171ADCFFFFFFFFFFFFFFFFFFFFFFFFFFFFFFFFFFFFFF
FFFFFFFFFFFFFFFFFFFFFFFFFFFFFFFFFFFFFFFFE3E0E5EBEBEBECEBECEBECEB
EBEBECEBEBEBECECECECECECECECECEBEBEBECECEBEBECECECECECECECECECEC
ECECECEBEBECECECECECECF5EE8D5F5E61616161616161616161616161616261
626262613D383938383939383939393838393533343334333333343334302A2B
2B2B2B2A2B2A2B2B2A3333333233333232333233323234363737373737373737
363637363637363737363738372D222121212121212121222121212121222221
2121212121212121212121212221222122222221212221212122212121212121
21212221222222201C1818181718181818181818181818181818181818171818
18181817181826FFFFFFFFFFFFFFFFFFFFFFFFFFFFFFFFFFFFFFFFFFFFFFFFFF
FFFFFFFFFFFFFFFFFFFFFFFBDFDFE5ECECECECEBECECEBECECECECECECEBECEB
EBEBECECECEBECECEBECECECEBECECECEBECEBEBEBECECEBEBECECECEBEBEBEC
EBEBEBECECFBD2745D6061616161616161616161616161616161616161664538
393939393939393938393939373333333333343333343334302A2B2B2B2B2A2A
2B2B2A2B2E333333323332333233333233323436373736373637373737373737
3637373736363737383225202122212122212121222121212121222121212122
2222222121212122222121212221212122212221212121212121212122212121
2122222222201D18181818171718181818181718171818171818181718171818
1765FFFFFFFFFFFFFFFFFFFFFFFFFFFFFFFFFFFFFFFFFFFFFFFFFFFFFFFFFFFF
FFFFFFFBDCDFE6EBECECEBECECEBECECEBEBECEBECECECECEBECECECECEBECEC
ECECECEBEBECEBEBEBEBECECEBECECECECEBEBEBEBECECEBECEBECECECECF2F7
A9665D6161616161616161616161616161626161616161665239393939393939
38393839383939373333333433343434333334302A2A2B2B2B2B2B2A2B2A2C2C
3433323233323332333232333332353636363637373637373736373737373737
3637373738362921212121212122212121212121212222212121222121212121
2121212121212121222121222122212121212121212121212121222122212221
222222211C1818181717181818181818181818171818171818181818B2FFFFFF
FFFFFFFFFFFFFFFFFFFFFFFFFFFFFFFFFFFFFFFFFFFFFFFFFFFFFFF7DFDFE8EC
ECECECECEBEBEBEBECEBECECECEBECECEBEBEBECEBECEBECEBEBECECEBECECEC
ECEBECEBECECECEBECECEBECECECEBECECECEBECECECECEBF8E5865E5F616161
6161616161616161616161616161616161645B3B383839383839393838393939
3839363333333333333433333334302B2A2B2A2B2B2B2B2B2B2A2B3233333233
3333333332333332323336373737373637373736373637373737373737373637
37382E2220212121222121212221212221212121222121212221212121212121
2121212221222121222121212121212121212121212121212121212121212222
22201D181817171818181818181718181818181817181DECFFFFFFFFFFFFFFFF
FFFFFFFFFFFFFFFFFFFFFFFFFFFFFFFFFFFFFFF5DFE0E8ECECECECECECECECEB
EBECECEBECEBEBECECECECECECEBEBEBECECECEBECEBECECECECECECECEBECEC
ECECECECECECEBECECECEBECEBECECECEBEEFBC46F5D61616161616161616161
616162616161616161616162623E373939393839383938393839383938343333
343334333433333334312A2A2B2A2A2B2A2B2B2B2B2B2F333332323232323232
3232323232333737373736373637373737373636363737373637363636383425
2121212121212121212122212121212122212122212121212121212122222221
2121222121212121222121222221212121212221212121212121212122222220
1D191818171818171818171818171817183EFFFFFFFFFFFFFFFFFFFFFFFFFFFF
FFFFFFFFFFFFFFFFFFFFFFEFDFDFE8ECECEBEBEBEBECECECECEBECEBECECECEC
ECECECECECEBECECECECECECECECEBEBEBEBEBECECECEBEBECECECECECECECEB
EBECECECECECEBECEBEBECF1EF97635F61616161616161616161616161616261
616161616161664738393939383839393939393839383A373333343333343334
34333334302A2B2A2B2B2A2A2B2A2A2A2B2C3332323332333232323232333332
3136373736373736363737373736373737373737363737373638372C21202122
2121212221212121212121212121212121212121212121212221222121212121
2121212122222221222121212121212121212222212121222121222223211D19
18181818181818171818171882FFFFFFFFFFFFFFFFFFFFFFFFFFFFFFFFFFFFFF
FFFFFFECDCE2E8EBECEBECECECECECEBEBECEBECECECEBECEBEBEBEBECEBECEC
ECECEBEBECECEBEBECEBEBECECECECECECECECECECEBECECEBEBECECECEBECEB
ECEBEBEBEBFBDD785D6062616161616161616162616161616161616161616161
6552393839393939393839383838393938393533343333343434343434343430
2A2B2B2B2A2A2B2B2A2B2A2B2A32323232333232333332323333323231363737
3737373737373637373736373637363737373737363738312320212221212121
2122212121212121222222222121212121212121212121212121212121212121
222121212122212121212121212122212121212121222221212122221F1A1717
17171718181819CFFFFFFFFFFFFFFFFFFFFFFFFFFFFFFFFFFFFFFFF1DDE2E8EC
EBECECEBECEBECECEBEBECECEBEBEBECECECECECECECEBECEBECEBECEBECECEC
ECECEBECECECEBECEBECEBECECECECEBECECEBECECECEBECECECEBECECEBEFFB
B86B5D6161616161616161616161616161626161616161616161635F3C383838
3939393838393838393839393834333433333334333333333334302B2B2B2A2B
2A2B2B2A2A2B2B2B303332323233333232333232323232323436363737373636
3736363737373737373636373637363737363835272021212122212122212121
2122212122212121222121212121212121222221222221212121222121212121
21212121212221212122212121212122212121212121212223201E1A18181818
182AFFFFFFFFFFFFFFFFFFFFFFFFFFFFFFFFFFEBDDE2E9EBEBECECEBECEBEBEB
ECEBEBECECECEBECECECEBEBEBEBECECEBECECECECECEBEBEBEBECECECECECEC
ECEBECECEBECEBECEBECECECEBEBEBECECEBEBEBECECEBECF5EC8F605E616161
6161616161616161616161616161616261616161616644383838393839383939
393838393838393733333333333333333433333334302B2B2B2B2B2B2A2B2A2B
2B2A2B2C34323233323333323333333332333331353736373737373737363737
373637363737373737373737363737372C222021212221212122222121212221
2121222221212121222121212121212121212121212121212222212121212221
2121212122212121212121212122212121212121212223211E19181866FFFFFF
FFFFFFFFFFFFFFFFFFFFFFE8DCE2E8EBECECECECEBECECECECECECEBEBECEBEB
ECECEBECECECECECECECECEBECECEBECEBECEBEBECEBECECECEBECEBEBECEBEC
ECECEBECECECEBEBECECECEBECECECECEBECFBCD725D61616161616161616161
6161616161616261616161616161616649393939393838383939383838393839
39393533343333333433333334333334302A2A2B2B2A2B2B2A2B2B2B2B2B2B33
3332333233333232333232333333333136363736373737363737363737363737
3737373737373637363637383324202121212122212121212121212121222121
2121212121212221212122222121212121212121212122212221212122212221
2221222121212121212221212121212222212122222120BFFFFFFFFFFFFFFFFF
FFFFFFFFFFFFECECECECEBECECECECEBEBEBEBECECECECEBECECEBECEBECECEC
EBECECECECEBECEBEBECECECEBECECECEBECECEBEBECECECECEBECEBECECECEB
ECEBECECECEBECECECECECF2F8A4645E61616161616161616161616161616161
6161616161616161616556393839383938393939383939393839393938343434
3433333433343433333334302A2B2A2A2A2B2B2B2B2B2B2A2B2B2F3332323232
3232323232323332333333323637373737363637373737363737373737373637
3736373636373737362921212121212221212122212121212121212121212221
2121222222212121212121212121212121222121212221212121212121222121
212121212122222121212121212121212130FCFFFFFFFFFFFFFFFFFFFFFFFFFF
FFEBECEBECEBEBECEBECECECEBEBECECEBEBEBEBECECECEBECECEBEBEBECEBEB
EBEBECECECECECECEBEBECECECECEBEBEBECEBECECEBECECECECEBECECEBEBEC
ECEBEBECEBF8E8895F6061616161616161616161616161616161616161616162
61616162613D3839383838393939393939383839393839373333333333333334
333333343334302B2A2B2B2B2B2A2B2B2B2B2B2B2B2C34333233323333323332
3232323233333233363637373737373637363737373737373737373737363737
37373737382E2220212221212122222121222122212121212121212221212222
2222212222212122212121212121212221222221212122212221212121212122
21222121222221212221212164FFFFFFFFFFFFFFFFFFFFFFFFFFFFFFFFECEBEB
ECEBEBECECECECECECECECECEBECECEBECECEBEBECECECECECECECECECEBECEC
EBEBECEBEBECECEBECEBECECEBECECECECEBECECECECEBECEBECECECEBECEEFB
C06E5E6061616161616161616161616161616161616162616161616161616645
3738383839393939383838393938393838383633333434343333343333333433
34302B2A2B2A2B2B2B2A2B2B2A2B2B2B2B333233323332323332323233323332
3332323537373736363737373736373736373737373737363737363737373637
3833262121212121212221212121212121212121222221212122212121212121
2121212121212121212121212121222121212221222121222222212121212121
21212221222222BCFFFFFFFFFFFFFFFFFFFFFFFFFFFFFFFFEBEBECECEBEBEBEC
ECEBECEBEBEBECEBEBECECEBECEBECEBECECEBECECECEBEBECEBEBECEBECECEB
EBECEBEBECECECEBEBECEBEBECEBECEBEBEBECEBECECEBECF5F598625E616161
6162616161616261616161616161626161626161616161616650383938393838
39393939383939393939393939343333333434343333333333333434302B2B2A
2B2B2B2B2B2B2B2B2B2B2B2B3033333332333233323232333232333232323235
3636373737373736373737373737373637373737373737373736363738372C21
2121212121212121212121212121212121212222212121212122212221212222
2121212121212121212121222122212121212121212121212121212222212121
2130FEFFFFFFFFFFFFFFFFFFFFFFFFFFFFFFFFEBECECECEBECEBECECECECECEB
EBEBECECECEBECECEBEBECEBEBECEBECECEBEBEBEBECECECECEBECEBECEBEBEC
ECECECECEBECEBECECEBEBECECECECECEBEBF8DA7A5D60616161616161616162
616161616161616161626161616161616161645C3B3839383938383939393839
3939383939393937333333343434333334343334333334302A2B2B2A2B2A2B2A
2A2B2B2B2B2A2B2D343332323233333233333232323233333232333636373737
3737363637373737373736373736373737373637363736373738302420212121
2121212121222121212222212121212121212121212121212121222121212221
2121212121222121212122212121222121212221212221212121212272FFFFFF
FFFFFFFFFFFFFFFFFFFFFFFFFFFFFFECECEBECECEBEBECECEBEBECECECECECEC
ECEBECECEBEBECEBEBECEBECEBEBECEBEBECEBECECECECEBECECECEBEBEBECEC
ECEBEBECECEBECECECEBEBEFFAAF685E61616261616161616161616161616161
6161616261616161616161616264403739383938383939393839383839383839
383936333333333333333433333433343434302A2A2A2A2A2B2B2B2B2B2B2B2B
2B2B2A3332333233323232333232323333323232323233373637363637363737
3737373737373737373736363636373637363737363835282021212121212121
2121212122212121222121212122212122212121212221212221212121212121
2221212121212121212121212121212122212221222123D2FFFFFFFFFFFFFFFF
FFFFFFFFFFFFFFFFFFFFECEBEBECECECECEBECECEBECECEBECECECECEBECECEB
ECECEBEBEBECECEBEBEBEBECEBECECECEBEBECECEBECEBECECECECECECECEBEC
ECECECECECF5EF8F605E61616161616161616161616161616161616161616161
6161616161616266473839393938383839393939393939383939393939343334
33333333333434333433333334302A2B2B2A2B2B2A2B2B2B2A2B2B2B2B2B3033
3332333232333333333232323233333232323636373736363637363637373737
373737363637373736373737363737363637382D222021212121212221212221
2122212221212121212121212221212121222121212122212121212122212121
222221222122212121212221212121212147FFFFFFFFFFFFFFFFFFFFFFFFFFFF
FFFFFFFFFFF7EBECEBECECECECECECECEBECECEBECECECECECEBECECECECEBEB
ECECECECECECECEBEBECECECEBEBECEBEBEBECEBECECECECECEBECECEBEBEFFA
CF765D6061616162616261616161616161616161616261616161616161616161
6165533838393938393938383839393938393939393939373334333334333434
3333333433333434302A2B2A2B2B2A2A2B2A2B2B2B2B2B2B2B2D333333323233
3232323333323233323332323232363636373737373737373736363737373737
3737373736373737373637373637383125202122222121222222212121222121
2121222121212122212121212121212121212121212121222121212222212121
212222222121222121212121A4FFFFFFFFFFFFFFFFFFFFFFFFFFFFFFFFFFFFFF
FFEBECEBEBECECEBECECEBECECECECECEBEBECECECECEBEBEBECECEBECECEBEB
ECECEBEBECEBEBECECECECECECEBECECEBEBEBECEBECECEBF2F5A4665E616161
616161616161616161616161616161616161616161616161616161635F3C3838
3938383839393939393839393939393938393633333333333334343433343333
343334302A2B2B2B2B2B2B2B2B2B2B2B2B2B2A2B2A3332323332323333323233
3232323332323233323336363737373737373637373737373737373737373737
3737373737373636373638372A21202121212122212121212121212221212121
2122212121212121222121212121222122212121212121222121212122212221
2121222121212CFCFFFFFFFFFFFFFFFFFFFFFFFFFFFFFFFFFFFFFFFFECECEBEC
EBECECECECEBECEBECECECECECECECEBECECEBEBECECECECECECECEBECECEBEB
ECECECECECEBECECEBECECECECECEBECECECF8E0805D5F616161616161616161
6161616161616161616161626161616161616161616265423838393839393939
383939393939393938393938393533343433333433333434333433333434302B
2B2B2A2B2B2B2B2B2B2B2B2B2A2B2B2A30333333333232333232323332333332
3233333332353636363736373737373637373737373737373736373737373636
37373737373737382F2320212121212121212221212121212121212121212121
2121212122212221212121222121212121212121212121222121212121212121
2273FFFFFFFFFFFFFFFFFFFFFFFFFFFFFFFFFFFFFFFFFFFFECECECECECECECEC
ECECECECECEBECECECEBEBECECECECEBEBECEBECECECECECEBECEBEBEBEBEBEC
EBECECEBECEBEBECECEBEBEFFBC26B5D61616161616161616161616161616161
61616161616161616161616161616161664C3739393938393839393838393938
38393839393839373333343433343433333333333334333334302A2A2B2A2B2A
2A2A2B2B2B2B2B2B2B2A2B2C3332323232323232333232323333323332323233
3135373636363736373736373637363737363636373737373736373737373637
3737373835252121212121212221212121212121212121212121212121212121
21212121212121212121212121212221212121212121222122212124DDFFFFFF
FFFFFFFFFFFFFFFFFFFFFFFFFFFFFFFFFFFFFFEBECECECECECEBECECEBEBECEC
ECECEBEBECECECECECECECECEBEBEBECECEBEBECECECECECEBECECEBECEBECEB
EBECEBECECF5F59E635F61616161616161616161616161616161616161616161
61616161616161616161645A3A38393939393939383839393939393939383938
3939363333343433333334343433333334343334302A2B2B2B2B2B2B2B2A2B2B
2A2A2B2B2B2B2A34323233333232333332323332323332323332333233363637
3737373737373636373636363637363737363737373737373737373737363738
372A212121212122212222222221212121212121212121212121222121222122
222122222221212221212121212122212121212121214AFFFFFFFFFFFFFFFFFF
FFFFFFFFFFFFFFFFFFFFFFFFFFFFFDEBECECEBEBEBECEBECECEBEBECECECECEC
EBECECECEBECEBECEBECEBECECEBECECEBEBECEBECEBECEBEBEBECECEBECECFB
D5795E6061616161616161616161616161616161616161616161616161616161
6161616162613D38393838393938393939393939383839393838393938343334
343433343433333434333433333334312A2B2B2B2B2B2B2B2B2B2B2A2B2B2B2B
2A2A303333333233323233333233323232333232333333313336363737363736
3736363737373736373737373737373737363737373737373737373738302420
2122212121212221222221212121212121212121212122212121212221212121
2121212121212121212121212122212122B1FFFFFFFFFFFFFFFFFFFFFFFFFFFF
FFFFFFFFFFFFFFFFFFFFECECECEBEBECECEBEBECECECECECEBECECECECECECEB
EBEBEBEBECECEBECECECEBEBECECECEBECECECECECECEBECEEF8AF695E616161
6161616161616161616161616161616161616161616161616161616161616166
4438383838383938383839393838393839393939393839373333333333343334
33333334333433343433302B2A2B2B2B2A2B2B2B2B2B2B2B2B2B2B2A2B2D3432
3232323333323232333233323232333232323332353636373737363637373737
3737373737373737373737373737373737373737373737363736282021212221
2121222121212122212121212221212121212221212121212121222121222121
212122212121212221222137FFFFFFFFFFFFFFFFFFFFFFFFFFFFFFFFFFFFFFFF
FFFFFFFFFFF2ECECECECECECEBECEBEBEBECECECECEBEBECEBECEBEBECECECEB
ECEBECECECEBEBECECEBEBEBEBECEBEBECECF4EE8B5F5F616161616162616161
61616161616161616161616261616161616161616161616161664F3938393839
3938383939393838383938393839393839393633333333343333343433343333
3333343334302B2A2B2B2B2B2B2A2B2A2B2B2B2B2B2B2A2B2A33323232323233
3332323232323233323232333332323236373736373637363736373736373737
363637373637373737363737363737373737373738382D212021212121222222
2121212221222121212121212122212122212221212121222121212122222121
21212121222193FFFFFFFFFFFFFFFFFFFFFFFFFFFFFFFFFFFFFFFFFFFFFFFFFF
FFECECECECEBEBECECECECECECECEBEBEBECECEBEBECECECEBECEBEBEBECEBEC
ECECECEBECECECECECECECECFBCC745E60616161616161616161616161616161
61616161616161616161616161616161616161635D3A39393939383938393938
3839393839383939393839393934343433343333333334333334333433333434
302A2A2B2B2B2A2B2A2A2B2B2B2B2B2A2B2B2B2B313332323333333332323332
3332323333323332323332333637373737363737363637373637373636373737
3637363736363736373736373637363637383225202121222121212121212121
2121212121222222212121212221212221212122212121212121212121212221
2AF6FFFFFFFFFFFFFFFFFFFFFFFFFFFFFFFFFFFFFFFFFFFFFFFFFFFFF1EBECEC
ECECECEBEBECECECECEBECEBECEBECEBECEBECECECEBEBEBECECECEBECECECEB
ECEBECECEBF2F8A4645E61616161616161616161616161616161616161616161
6161616161616161616161616162644038393938393939393939383939393938
393939393938393733333334333334343334333433333333333334302A2B2B2A
2B2B2B2A2A2B2A2A2B2A2B2B2B2B2B2D34333232323233323332333233323332
3233333332333233363737373736363637373637363736373737373737363737
3737373636373737373737373738362921212221222121212121212121212121
2121222121212221212121212121212121212221212122212121218DFFFFFFFF
FFFFFFFFFFFFFFFFFFFFFFFFFFFFFFFFFFFFFFFFFFFFFFFFEBECEBECEBEBEBEB
EBEBECECECEBEBECEBECECEBEBEBEBEBECEBECECECECEBECECECECEBECECEBF8
E2825E5F61616161616161616161616161616161616161616161616161616161
6161616161616161664938393939383839383839393938383939393939393939
39393633343433343434333433333434333333343434302A2A2B2B2B2B2B2B2B
2B2B2B2B2B2B2B2B2A2B2A333332323233323232323233333232323233323232
3332323536373637373637373636373736373736373737363737373736363637
36373737373737373737382F2220212121212122212121212122212121212121
2221222121212121212221222221212121212121212EFAFFFFFFFFFFFFFFFFFF
FFFFFFFFFFFFFFFFFFFFFFFFFFFFFFFFFFFFFFEFECECECECECECECEBEBECECEC
ECECEBEBECECECECECECECEBEBECEBEBECECEBECEBECECECEFFBB86D5D616161
6161616161616161616161616161616161616161616161616161616161616161
6161655339393938383839393839393838383838393939393939393839343334
3434343334343434333334333334333434302B2B2B2B2B2B2A2B2B2A2A2B2B2A
2A2B2B2A2B2B3033323232333232323332323332323232323332323333323236
3736363736363737363736373737373737373637373737373736373737363737
3637363636373834262021212121212121212121212121212121212121212121
2122212121212121222121212122222188FFFFFFFFFFFFFFFFFFFFFFFFFFFFFF
FFFFFFFFFFFFFFFFFFFFFFFFFFFFFFECECECECECEBEBECECECECEBECEBECEBEB
ECEBECEBECECECECECEBEBECECECECECECEBF2F494605F616161616161616161
61616161616161616161616161616161616161616161616161616261635E3B38
3838393839383939383939393839393938393838383839383333333433333334
333333333334333334333434302A2B2B2A2B2B2B2A2B2B2B2B2B2B2B2A2B2A2B
2B2D343233333233323332333332323332323232323332333332333736373737
3636373737373737373737373736373737373737373737373736373736363736
363737382C212121212121212121212221212121212121222121212121212121
212121212121212121212AF5FFFFFFFFFFFFFFFFFFFFFFFFFFFFFFFFFFFFFFFF
FFFFFFFFFFFFFFFFFFFFEEEBEBEBECEBECEBEBEBEBECEBECECEBEBEBEBECEBEC
EBECECECEBECECEBEBEBECECF8DA7C5D61616161616161616161616161616161
6161616162616161616161616161616161616161616161654338393838393839
3839383939393938393938393839393839393633343334343333333433333433
33343434333334302A2B2B2A2A2B2B2B2B2B2B2B2B2B2A2B2B2B2B2B2B343333
3232323233323332333232323333323332323233323234373737363736373737
3736373737373737373737363736373737373737373637373736373737373737
3024202121222222212121212221212121212121222221212121212121212221
212121222182FFFFFFFFFFFFFFFFFFFFFFFFFFFFFFFFFFFFFFFFFFFFFFFFFFFF
FFFFFFFFFFFFECEBECEBECECECECECECECEBEBEBECEBEBEBECECECECECECEBEC
ECECECEBEBEEFBB4695D61616161616161616161616161616261616161616161
6161616161616161616161616161616161674C38393938383939393938393938
3938383938383939393839383935333434333334333334333434343433343334
3334302A2B2A2B2B2B2B2B2A2A2B2B2B2B2B2B2B2A2A2A2B3232323232333333
3233333232333232323332323332323333323536373737373737373637373636
3737363637373737373736363737373736373736373637373637373835272021
212221212121212221212121212121212121222121212221212221212221212C
F6FFFFFFFFFFFFFFFFFFFFFFFFFFFFFFFFFFFFFFFFFFFFFFFFFFFFFFFFFFFFFF
FFF1ECECECEBECECEBECEBEBECEBECECECECECECECEBECEBECECEBECECEBECF5
E8875F5E61616161616161616161616161616161616161616161616161616161
616161616161616161616164583A393839383939383838393839383838393839
3839393938393938333334343333343434333333333333333434343334302B2B
2B2B2B2B2A2B2B2B2B2B2A2B2B2B2B2B2A2A2B2E343332323332333232333333
3232323232333233323332323232363737373636373737363737373637363737
373736373737373737373736373737373737373737373737382E222021212221
21212221212121212121212221212122212122212121212121228FFFFFFFFFFF
FFFFFFFFFFFFFFFFFFFFFFFFFFFFFFFFFFFFFFFFFFFFFFFFFFFFFFFFFFEBECEB
ECECECECECECECEBEBECECEBEBECEBEBECEBEBEBECECECECECFBCC705C606161
6261616161616161616161616161616161616161616161616161616161616161
616161616162633D383939393939383838383839383839393838383839393939
393936333333333334343333333434333333333333333434302B2B2B2B2B2A2B
2B2A2B2B2A2A2B2B2B2B2B2A2B2B2B3333333232333333323233323232323232
3232323333333232323336373737373737373637373737373737363636373636
3737373737373737373737373737373736373737383224202121212121212121
212121212121212121212121212122212121222131FEFFFFFFFFFFFFFFFFFFFF
FFFFFFFFFFFFFFFFFFFFFFFFFFFFFFFFFFFFFFFFFFFFFFFFF8EBECEBEBECEBEC
ECECECECECECECECECEBECECEBECECECEBEBF2F8AB665D616161616161616161
6161616161616161616161616161616161616161616161616161616161616161
6646383938393839383938393939393839393939393939393939383839353433
34343333343334343333343333333434333434302B2B2A2B2B2B2B2B2A2B2B2B
2B2A2B2B2B2A2A2B2B2B32333333323233323232323232333232323333323332
3233323232353637373736373737363636373737373737373737373737373737
3636363736373737373737373737373738352921202122212122222122212122
2121212122212122212121212221219CFFFFFFFFFFFFFFFFFFFFFFFFFFFFFFFF
FFFFFFFFFFFFFFFFFFFFFFFFFFFFFFFFFFFFFFFFECECECECEBECECECEBECEBEC
ECECECEBECEBECECEBECECEBF8E0815F5F616161616161616161616161616161
6161616161616161616161616161626161616161616161616161664F38383938
3938393839393938383939383838383939393839393838383434333433333333
3333333334343433333433333334302A2A2B2B2B2B2B2B2B2B2B2B2B2B2B2B2B
2B2B2B2B2A2E3433333232323232323332333332333232323232333232333232
3235363637373737373737373636363737373737373736373737373736373737
37373737363737373636373737372F2220212122222121212121212221212121
21212122212121212246FFFFFFFFFFFFFFFFFFFFFFFFFFFFFFFFFFFFFFFFFFFF
FFFFFFFFFFFFFFFFFFFFFFFFFFFFFFFFECECECECEBECECECECECECEBEBECECEC
ECEBECECECEFFABA6C5D61616161616161616161616161616161616161616161
6161626161616161616161616161616161616161645B3A383839393838383939
3938383939393939393938393939393939393733333333333334333333333434
343333333333333334302A2B2B2B2A2B2B2B2B2B2B2A2B2A2B2B2B2B2B2A2B2B
2B34333232333333323232323233323232333333333233323232333232363637
3737373737373737373737373737373737373736373737373736363637373737
3737373737373637373835262121212121212221222121212121212121212122
21212123D3FFFFFFFFFFFFFFFFFFFFFFFFFFFFFFFFFFFFFFFFFFFFFFFFFFFFFF
FFFFFFFFFFFFFFFFFFFFFFEBEBECEBECEBEBECEBEBECECEBECECECECEBECECF5
F194615F61616162616161616161616161616161616161616261616161616161
616161616161616161616161616162633F383839393939393939393838383938
3939393939393939393839383935333333343333333434333434343433333433
34333434302A2B2B2A2B2B2A2B2B2A2B2B2A2B2B2A2B2B2B2B2B2A2A31333233
3232323233333232333333333232333232323232323332323437373737363636
3637373736363737373737373737373637373737373736373737373736363737
363637373737372C212021222121222121212121212122212121212122226BFF
FFFFFFFFFFFFFFFFFFFFFFFFFFFFFFFFFFFFFFFFFFFFFFFFFFFFFFFFFFFFFFFF
FFFFFFFFFFFFFFECECECECEBECECEBEBEBEBECECECECECECECF8D97A5D606161
6161616161616161616161616161616161616161616161616161616161616161
6161616161616161616648383838393839393938393939383939383839393938
3838383838393938333334333433333433333333333333333333333334333430
2A2B2B2B2B2B2B2B2B2A2B2B2A2B2B2B2B2B2A2B2A2A2B2E3432323232323233
3232323233333232333232323232333332323232353637373637373737373637
3637373737373737373737373737373737363736373737373637373737373737
36373831242021212122212121212121212121212121212129F0FFFFFFFFFFFF
FFFFFFFFFFFFFFFFFFFFFFFFFFFFFFFFFFFFFFFFFFFFFFFFFFFFFFFFFFFFFFFF
FFFFF5ECEBECECECEBECECECECEBECEBECEBEFFBB1685D616161616161616161
6161616161616161616161616161616161616261616261616161616161616161
6161616557393839393939393939393939393939393838393839393938393939
3939363334333333333433333334333333343333333434333434302B2A2B2B2B
2B2B2B2B2B2A2B2B2B2A2B2A2B2A2B2A2B2B2B34333233333232333332333232
3232333233323232323233323333333236373636373636373737373737363737
3737373737363736373637373637363637363737373737373737373736373735
282021212121212122222121212221222121218FFFFFFFFFFFFFFFFFFFFFFFFF
FFFFFFFFFFFFFFFFFFFFFFFFFFFFFFFFFFFFFFFFFFFFFFFFFFFFFFFFFFFFECEC
ECECECECEBECECEBEBECEBEBF5EC8B605F616161616161616161616161616161
616161616161616161616161616161626161616161616161616161616163613C
3838393839393838393839393938383939393938383939383839393939353334
333334333334343334333433333333333433333334302B2B2A2A2A2A2B2B2A2B
2B2A2B2A2B2B2A2B2B2A2B2B2B2A323233333232323232323333323233323333
3232323332323233333332343637373737373736373736373636363737373737
373737363737373737373737373637363737373636373737363737372E222121
222121212121212121212121213EFFFFFFFFFFFFFFFFFFFFFFFFFFFFFFFFFFFF
FFFFFFFFFFFFFFFFFFFFFFFFFFFFFFFFFFFFFFFFFFFFFFFFFFFFEBEBEBECECEC
ECECECECECEEFBC8725D60616162616161616162616161616161616161616161
6161616161616161616161616161616161616161616261616542383938393839
3939393838393838393939393939383839393939383939373333343333333333
34333334343433343434343334333334302A2B2B2B2B2A2A2B2A2B2B2B2B2B2B
2A2B2A2A2B2B2B2B2B2E33333233323233333332323232333233333333323233
3233323333323135373736373637363737373736363736373636373737373637
3737373737363736373737363637373737373636373737383225202121222122
2121212122212123CBFFFFFFFFFFFFFFFFFFFFFFFFFFFFFFFFFFFFFFFFFFFFFF
FFFFFFFFFFFFFFFFFFFFFFFFFFFFFFFFFFFFFFFFFFF1ECECEBECECECEBEBECF2
F59A635E61616161616161616161616161616161616161616161616161616161
626161616161616161616161616161616161664A383938383938393939393839
3939393939393939383839383938393839393733333334343433343333343333
3334343334333334333333302A2A2B2B2B2B2A2B2A2B2B2B2B2B2B2B2B2A2B2B
2B2B2B2B2B333233333232333233323333323232323232333332323333323233
3233323537373737363736373737373736373737373737373737373637363737
3637373637373636373736373637373737373738372B21212121212221222121
212173FFFFFFFFFFFFFFFFFFFFFFFFFFFFFFFFFFFFFFFFFFFFFFFFFFFFFFFFFF
FFFFFFFFFFFFFFFFFFFFFFFFFFFFFFFFFFECECEBECEBEBECECF7E5815D606261
6161616161616161616161616161616161616161616162616161616161616161
616161616161616161616161645A3A3839393839383839393838383939393939
3938383938393839383939393935333433333333343334333433343334343334
343434343434302A2B2A2B2B2B2B2B2B2B2B2B2B2B2B2B2B2B2A2A2B2B2B2B2B
3232323333323232323333323332323332323232323332323332323332323236
3737373736363736373737373637373636373737373737363637373637373737
37373737373737373737373636373737382F222022212121212121213AFFFFFF
FFFFFFFFFFFFFFFFFFFFFFFFFFFFFFFFFFFFFFFFFFFFFFFFFFFFFFFFFFFFFFFF
FFFFFFFFFFFFFFFFFFFFFFFFFFECECEBECECEEFBC26D5D616161616161616161
6161616161616162626161616161616161626161616161616161616161616161
61616161616162633D3739393839383838383839383839393938393839393839
3939393938393938343333343433333333333334333333343434333433343434
34302B2B2B2B2B2B2A2B2B2B2A2B2B2B2B2B2B2B2B2A2B2B2A2B2B2F33323333
3232323233333333323332323332323233323332323333323231333736373736
3737373637373737373737373737373737373736373636373737373737373737
3737373637373737363637373833262021212121212123C7FFFFFFFFFFFFFFFF
FFFFFFFFFFFFFFFFFFFFFFFFFFFFFFFFFFFFFFFFFFFFFFFFFFFFFFFFFFFFFFFF
FFFFFFFFFFFFFFFFEEEBECECF5EF92615E616161616161616261616161616161
6161616161616161616161616161616161616161616161616161616161616161
6166453738393938393838393839393839383838383939393839393938393939
38393633333433343433343333333334333434343334333333343334302B2A2B
2A2B2B2B2B2B2A2B2B2B2B2B2B2B2B2A2B2B2B2B2B2B2C343233333232323232
3233333232323232333232333233323233333332323235363637363737363737
3736373637373736373737363637373637373737373637373737363737373737
363737363736373737372C21212221212278FFFFFFFFFFFFFFFFFFFFFFFFFFFF
FFFFFFFFFFFFFFFFFFFFFFFFFFFFFFFFFFFFFFFFFFFFFFFFFFFFFFFFFFFFFFFF
FFFFFFFFECEBF8D1765D60616161616161616161616161616161626161616161
6161616162616161616161616161616161616161616161616161616551393939
3939393839393839393839383839393939383839393939383839383839353333
3334333333343333333333343333333333333434333434302A2B2B2A2B2B2B2A
2B2A2B2A2B2B2B2B2B2A2A2B2B2B2B2A2B2A3332323333323332323333333332
3232323233333232333332323233323232323536373637373737373737373737
3737373737373737373736363636373737373637373737373736373637363737
36373737373832242021213DFFFFFFFFFFFFFFFFFFFFFFFFFFFFFFFFFFFFFFFF
FFFFFFFFFFFFFFFFFFFFFFFFFFFFFFFFFFFFFFFFFFFFFFFFFFFFFFFFFFFFFFFF
FAB3665E61616161616161616161616161616161616161616161616161616161
616161616161616161616161616161616161616161645C3A3839383939383939
3939393839393938383839393938393939383838383839383434343334333333
333333333333343433333434343333333333302A2A2A2B2B2B2B2B2A2B2B2B2B
2B2B2B2B2B2B2A2B2B2B2B2B2B2F343332333333323232323232323232323333
3233333233333233323333323233363737373636373736373737373737363637
3737363637363737373737373736363737373737373737373737373737373737
373836282023D0FFFFFFFFFFFFFFFFFFFFFFFFFFFFFFFFFFFFFFFFFFFFFFFFFF
FFFFFFFFFFFFFFFFFFFFFFFFFFFFFFFFFFFFFFFFFFFFFFFFFFFFFF9760606161
6161616161616161616161616161616161616161616161616161616261616161
6161616161616161616161616161616264403839393939383939393839393939
3839393839383938393939393838393939393733333433333334333433333333
33333333333433343333333334302A2A2B2A2B2B2B2B2A2A2A2B2B2B2B2B2B2A
2B2B2B2B2A2B2B2B2C3432333333323332323333323332333333323332333233
3232333232323232323436373737363636363637373737363736373737373737
373637363737373637363736373737373736373737373637373636363738372D
86FFFFFFFFFFFFFFFFFFFFFFFFFFFFFFFFFFFFFFFFFFFFFFFFFFFFFFFFFFFFFF
FFFFFFFFFFFFFFFFFFFFFFFFFFFFFFFFFFFFFFFFFFFFD5606161616161616161
6161616161616161616161616161626161616161616161616161616161616161
6161616161616161616166483839383938383939393939393839393839393939
3939393839383939393938383935333333333433333334343333333334333434
3434343333343334302A2B2B2A2B2B2B2B2B2B2B2B2B2A2B2A2B2B2B2B2B2B2B
2A2B2B2A33323332323333323333333332323333333332323332333333323333
3333333332363737373736373737373737373736373736373736363737373737
373737363737363637373737363737373736373737373736373765FFFFFFFFFF
FFFFFFFFFFFFFFFFFFFFFFFFFFFFFFFFFFFFFFFFFFFFFFFFFFFFFFFFFFFFFFFF
FFFFFFFFFFFFFFFFFFFFFFFFFFFFFFFFFFFFAD61616161616161616161616161
6161616161616161616261616161616162616161616161616161616161616161
6161616165553938383938383939383939393939393939393939393939393839
3938393839383938343333343333333333343333333433343333343433333433
333334302A2B2B2B2B2B2B2B2B2B2B2B2B2B2A2B2A2B2B2B2B2B2B2B2B2B2B2F
3332333233323332323232333332323233333232333232333333323333323233
3236373737363736373636373637363737363737373637363737363637373737
373737373737373737373737373737373737373745F9FFFFFFFFFFFFFFFFFFFF
FFFFFFFFFFFFFFFFFFFFFFFFFFFFFFFFFFFFFFFFFFFFFFFFFFFFFFFFFFFFFFFF
FFFFFFFFFFFFFFFFFFFFFFFFFFFB7F6161616161616261616161616161616161
616161616161616161616161616161616161616161616161616161616161635F
3C38393838383939393839393839383838383938393838393839393939393938
383937333333333434333334333434343433333433333334333333343434302A
2B2B2B2B2B2B2A2B2A2B2B2B2B2B2B2B2A2B2B2A2A2B2B2A2B2B2C3332323233
3232323233333232323332323333323332323333323232323332333233363737
3737373636373637363637373736373737373637373737373737373737363637
373737373737373737373737373739D0FFFFFFFFFFFFFFFFFFFFFFFFFFFFFFFF
FFFFFFFFFFFFFFFFFFFFFFFFFFFFFFFFFFFFFFFFFFFFFFFFFFFFFFFFFFFFFFFF
FFFFFFFFFFFFFFFFFFED68616161616161616161616161616161616161616161
6161616161616161616161616161616161616161616161616166443838383939
3939383839393938383839393838393939383939393938393939393939353334
34333433343333343434343433343433333433333434343434302A2B2B2B2B2B
2A2B2B2B2A2B2A2B2B2B2B2B2B2B2B2A2B2B2A2B2B2A32333332333332323232
3232333232323332323333323232333332323332323232323436373736373737
3637373637373736363736373736373737373737373736373737373737373737
37363737363737373796FFFFFFFFFFFFFFFFFFFFFFFFFFFFFFFFFFFFFFFFFFFF
FFFFFFFFFFFFFFFFFFFFFFFFFFFFFFFFFFFFFFFFFFFFFFFFFFFFFFFFFFFFFFFF
FFFFFFFFFFD56161616161616161616161616161616161616161616162616161
61616161616161616161616161616161616161664D3839393939393938383839
3939393939393938393939393839383938383939393939383433333333343333
3434343334333333333434343333333333343434302A2B2B2B2B2B2A2A2A2B2B
2B2B2B2B2B2A2B2B2B2B2B2B2B2B2B2B2B2F3332333232323232323233323232
3332333332333332333233323333333332333231353737373737373736373737
3637373736373737373737373737373637373737373736373737373637373737
37373667FFFFFFFFFFFFFFFFFFFFFFFFFFFFFFFFFFFFFFFFFFFFFFFFFFFFFFFF
FFFFFFFFFFFFFFFFFFFFFFFFFFFFFFFFFFFFFFFFFFFFFFFFFFFFFFFFFFFFFFFF
FFB7616161616161616161616261626161616161616161616161616161626161
6161616161616161616161616164583939393938393939383838393939393939
3939393939383838393938393838383839383733333333333334333333343333
333433343434333334343333333334302B2A2B2B2A2B2A2B2B2A2B2B2B2A2A2B
2B2A2B2B2B2B2B2B2B2B2B2C2C33333332323232333233333232333333333233
3332323232333333323332333233323236363637373637373736363737363737
37373736373736373636363737373737363737373737363736373737364BFCFF
FFFFFFFFFFFFFFFFFFFFFFFFFFFFFFFFFFFFFFFFFFFFFFFFFFFFFFFFFFFFFFFF
FFFFFFFFFFFFFFFFFFFFFFFFFFFFFFFFFFFFFFFFFFFFFFFFFFFFFFFFFFA56161
6161616161616161616161616161616161616161616161616161616161616261
6161616161616162613C38383939393839393839393939383839393939393938
3838393938393838393838383936333334333434333434333333333434333334
33333334333333333433302A2A2B2B2B2B2A2B2B2B2B2B2B2B2B2B2A2B2B2B2A
2B2B2B2B2A2B2B2B323232333333323333323232333233323232323332323232
3333323332333233323231343637373637363737363737373637373737373637
373737373636363637373637363737363737363737373741E2FFFFFFFFFFFFFF
FFFFFFFFFFFFFFFFFFFFFFFFFFFFFFFFFFFFFFFFFFFFFFFFFFFFFFFFFFFFFFFF
FFFFFFFFFFFFFFFFFFFFFFFFFFFFFFFFFFFFFFFFFFFFFFFFFB81616161616161
6161616161626161616161616161616161616161616161616161616161616161
6161664538393938393938393939393939383938383938393938393939383938
3939383939383939343333333433343433333334343334343433343333343333
3333333334302B2B2B2A2B2B2B2B2B2B2B2B2A2A2B2A2B2B2B2A2B2A2A2B2B2B
2B2B2A3034333233323333323232333232323332333232323332323232323332
3232333232323135373737373737373637373736373736363737373737373737
37373737373737373636363736363737373ACEFFFFFFFFFFFFFFFFFFFFFFFFFF
FFFFFFFFFFFFFFFFFFFFFFFFFFFFFFFFFFFFFFFFFFFFFFFFFFFFFFFFFFFFFFFF
FFFFFFFFFFFFFFFFFFFFFFFFFFFFFFFFFFFFFFFFF16E61616261616161616161
6161616161616161616161616161616161616161616161616161616165523839
3938393839393839393938393938393938383939393938393839393939383939
3839383333343433343334333433333334333433333334333333343433333434
302B2B2B2B2B2B2B2B2B2B2B2B2A2B2B2B2B2B2B2B2B2A2B2B2B2B2A2B2B2C33
3233333332323332323333333233323233333232323332333332323232323233
3332323536373737373737373737363737373737363736373637373636373637
373736373737363736373737A2FFFFFFFFFFFFFFFFFFFFFFFFFFFFFFFFFFFFFF
FFFFFFFFFFFFFFFFFFFFFFFFFFFFFFFFFFFFFFFFFFFFFFFFFFFFFFFFFFFFFFFF
FFFFFFFFFFFFFFFFFFFFFFFFFFFFFFFFE5666161616161616161616161616161
61616161616161616161616161616162616161616161635E3B38393939393938
3939393939393939393939393939383939383839383939393939393939363333
333434333433333333333333343334333433333333333433333334302A2B2B2B
2A2A2B2B2B2B2A2B2B2B2B2B2B2A2B2A2B2B2B2B2B2B2B2A2B2A333332323232
3232323333323332323332323333323232333332333233323233323233313336
3736363637373637373737363636363737373737373736373737363737373637
37363636363685FFFFFFFFFFFFFFFFFFFFFFFFFFFFFFFFFFFFFFFFFFFFFFFFFF
FFFFFFFFFFFFFFFFFFFFFFFFFFFFFFFFFFFFFFFFFFFFFFFFFFFFFFFFFFFFFFFF
FFFFFFFFFFFFFFFFFFFFFFFFD961616161616161616161616161616161616161
6161616161616161616161616261616162634038393939393939393838393938
3839383839393839393938393938393839393838393839383433333334343334
34333333333433333334333433333433343334333334302A2B2A2B2B2B2B2B2B
2B2B2B2B2B2B2B2A2A2B2B2B2B2A2A2B2B2A2B2B2B3033323233323233323333
3332323233323332323233323332323333323333323332333232343637373737
3737373737373737363737373737373637363737373737373736373737373737
6EFFFFFFFFFFFFFFFFFFFFFFFFFFFFFFFFFFFFFFFFFFFFFFFFFFFFFFFFFFFFFF
FFFFFFFFFFFFFFFFFFFFFFFFFFFFFFFFFFFFFFFFFFFFFFFFFFFFFFFFFFFFFFFF
FFFFFFFFFFFFFFFFCD6161616161616161616161616161616161616161616161
6161616161616161616161664738393839393939393939393838393839393939
3938393939383938383838393839383939393733333334333333333433333433
3334343334343433333433343333333434302A2A2B2B2A2B2B2A2B2B2A2B2B2B
2B2B2B2A2B2B2A2B2B2B2B2A2B2B2A2B2D333332323232323333323333323233
3332323232333332333332323332333332333232323235363637373737373736
373737373736373736363737373737373737373737363737373760FFFFFFFFFF
FFFFFFFFFFFFFFFFFFFFFFFFFFFFFFFFFFFFFFFFFFFFFFFFFFFFFFFFFFFFFFFF
FFFFFFFFFFFFFFFFFFFFFFFFFFFFFFFFFFFFFFFFFFFFFFFFFFFFFFFFFFFFFFFF
FFFFFFFFC3616161616161616161616161616161616161616162616161616161
6162616161655539383939383839393938383938393938393839383839393938
3938383939383939393938393936333434333333333333333334333333343333
343333343334343433343434302A2B2B2B2B2A2B2A2B2B2B2B2B2B2B2B2A2B2A
2A2B2B2B2B2A2B2B2A2B2C2A3433323333323233323233323232323233333233
3333333332333232333332323332323232323636373637373737373737373737
373737373736373737373737373737363737373755FFFFFFFFFFFFFFFFFFFFFF
FFFFFFFFFFFFFFFFFFFFFFFFFFFFFFFFFFFFFFFFFFFFFFFFFFFFFFFFFFFFFFFF
FFFFFFFFFFFFFFFFFFFFFFFFFFFFFFFFFFFFFFFFFFFFFFFFFFFFFFFFFFFFFFFF
B561616161616161616161616161616161626161616161616162616161616163
603C383839383838393838393839383939393839393939393838393839383939
3938393839393939343333333334333334343333343333333333343434333334
33333333343334302B2B2B2B2A2A2A2B2B2B2B2A2B2B2B2B2B2B2B2B2B2B2B2B
2B2A2B2B2B2B2A31333332333232323332323233323332323232323333323332
3233323232323232323333333234363737363737373737373737373737373737
37363737363737363637373736374CF4FFFFFFFFFFFFFFFFFFFFFFFFFFFFFFFF
FFFFFFFFFFFFFFFFFFFFFFFFFFFFFFFFFFFFFFFFFFFFFFFFFFFFFFFFFFFFFFFF
FFFFFFFFFFFFFFFFFFFFFFFFFFFFFFFFFFFFFFFFFFFFFFFFFFFFFFFFAD616161
6161616161616161616161616161616161616161616161616161664437383839
3838393938383938383939393938383939393939393939383939393939393939
3839383333333333333333343434333333343334333433343334343433333433
3434302A2B2A2A2A2B2B2B2B2B2A2B2A2A2A2B2B2A2B2B2A2A2A2B2B2B2B2A2B
2A2B2C3432323333333333323232333233323332333232333233333233323333
3232333332333332323536363736373737373737373737363737373637373737
363637373736373747ECFFFFFFFFFFFFFFFFFFFFFFFFFFFFFFFFFFFFFFFFFFFF
FFFFFFFFFFFFFFFFFFFFFFFFFFFFFFFFFFFFFFFFFFFFFFFFFFFFFFFFFFFFFFFF
FFFFFFFFFFFFFFFFFFFFFFFFFFFFFFFFFFFFFFFFFFFFFFFFA961616161616161
6161616161616161616161616161616161626261664D38393939393938383939
3938393839383839383839393938393939393939383939383938393939353334
3333343434333434333434333433343333343433333333343433333433302B2B
2B2B2B2B2B2B2B2B2B2B2B2B2A2B2B2B2A2A2B2B2B2B2B2A2B2B2B2B2B2A3332
3332333232323232333233333233333232323233323232333332323233323332
3332323331353636373737373737363737373637363736363637373737373737
373646E6FFFFFFFFFFFFFFFFFFFFFFFFFFFFFFFFFFFFFFFFFFFFFFFFFFFFFFFF
FFFFFFFFFFFFFFFFFFFFFFFFFFFFFFFFFFFFFFFFFFFFFFFFFFFFFFFFFFFFFFFF
FFFFFFFFFFFFFFFFFFFFFFFFFFFFFFFFFFFFFFFFB56161616161616161616162
6161616161616161616161616161645A3A383838383939383939393939393939
3939393839383939383938393939393938383939393939393533333334343333
333333333433343434333433343434343333333333343433302B2B2B2B2B2B2A
2B2A2B2B2B2B2B2B2B2B2B2B2A2A2B2B2B2B2B2B2B2B2B2B2B30333332333332
3332333233323233323233323333333333323233333233333332323233333332
333636373737373737373736373737373737373736373637373737364BE7FFFF
FFFFFFFFFFFFFFFFFFFFFFFFFFFFFFFFFFFFFFFFFFFFFFFFFFFFFFFFFFFFFFFF
FFFFFFFFFFFFFFFFFFFFFFFFFFFFFFFFFFFFFFFFFFFFFFFFFFFFFFFFFFFFFFFF
FFFFFFFFFFFFFFFFFFFFFFFFFFFFFFFFA9616161616161616161616161616161
616161616161616162623D383939393938383939393839393839383938383939
3839393938383938393939393939393938393733333433333333333433343333
33333333343433333334343333343334333334302A2A2B2B2A2B2A2B2A2A2B2A
2B2B2B2B2B2B2B2B2B2B2A2B2A2A2B2A2B2B2A2B2D3433323233323232323233
3332333232323232323232323232323332333333333332333232323233363737
3737373737373636373637373637373637373736373646EAFFFFFFFFFFFFFFFF
FFFFFFFFFFFFFFFFFFFFFFFFFFFFFFFFFFFFFFFFFFFFFFFFFFFFFFFFFFFFFFFF
FFFFFFFFFFFFFFFFFFFFFFFFFFFFFFFFFFFFFFFFFFFFFFFFFFFFFFFFFFFFFFFF
FFFFFFFFFFFFFFFFFFFFFFFFAA61616161616161616161616161616161616161
6161616645383839393939393939383938393838383938393938393939393938
3939393939393938383938393936333433343333343434333433333334333334
3333333433333434333333343334302B2A2B2A2B2B2A2B2B2B2A2B2B2B2B2A2B
2A2B2B2B2A2B2A2B2A2B2B2A2B2B2B2B34323332323232333233333232323232
3233323333323332323233333332333232323233323233323537373637373736
3737373737373737363637373637373747E6FFFFFFFFFFFFFFFFFFFFFFFFFFFF
FFFFFFFFFFFFFFFFFFFFFFFFFFFFFFFFFFFFFFFFFFFFFFFFFFFFFFFFFFFFFFFF
FFFFFFFFFFFFFFFFFFFFFFFFFFFFFFFFFFFFFFFFFFFFFFFFFFFFFFFFFFFFFFFF
FFFFFFFFFFFFFFFFB46161616161616161616161616161616161616161655039
3938393839393939383938383839383939393839393938393938393939393939
3939383938393838353333333333343333333333343433333434333334343433
343334333433343334302B2A2B2A2B2B2B2B2B2B2B2B2B2B2B2B2B2B2B2B2B2B
2B2A2A2B2A2A2B2B2A2B2A313232323232323232323233323232333232333233
3333323232323233323233323332323332333232363737373637363737363637
373737363637373737374BEAFFFFFFFFFFFFFFFFFFFFFFFFFFFFFFFFFFFFFFFF
FFFFFFFFFFFFFFFFFFFFFFFFFFFFFFFFFFFFFFFFFFFFFFFFFFFFFFFFFFFFFFFF
FFFFFFFFFFFFFFFFFFFFFFFFFFFFFFFFFFFFFFFFFFFFFFFFFFFFFFFFFFFFFFFF
FFFFFFFFC0616161616161616161616161616161616161635D3B383939383939
3839393939393939383938383939383939383838393839393938393839383938
3939373434343433343433333434343433333434333433343334333334343433
34333434302B2B2A2B2B2A2B2A2B2A2B2A2A2A2A2B2A2B2B2B2B2B2B2B2B2B2B
2B2B2B2B2B2B2D33333233323233323333323233333232333332323232323232
3233333232323332333333323332323237363637373637373737363737373737
3736373755F2FFFFFFFFFFFFFFFFFFFFFFFFFFFFFFFFFFFFFFFFFFFFFFFFFFFF
FFFFFFFFFFFFFFFFFFFFFFFFFFFFFFFFFFFFFFFFFFFFFFFFFFFFFFFFFFFFFFFF
FFFFFFFFFFFFFFFFFFFFFFFFFFFFFFFFFFFFFFFFFFFFFFFFFFFFFFFFFFFFFFFF
CD61616161616162616161616161616161616541383939383938393838383939
3839383939383938393839393939383839393839393838393938383939363334
3433333333333433333433343333343334343433333434343333343333343330
2A2B2A2A2A2A2A2A2B2A2B2B2B2B2B2B2B2B2B2B2A2B2B2B2A2B2B2B2B2B2B2B
2B2B333332323332323233323233323232333232333232323332333233333232
32333233333232333333313437373737373737373737373637363736373760FF
FFFFFFFFFFFFFFFFFFFFFFFFFFFFFFFFFFFFFFFFFFFFFFFFFFFFFFFFFFFFFFFF
FFFFFFFFFFFFFFFFFFFFFFFFFFFFFFFFFFFFFFFFFFFFFFFFFFFFFFFFFFFFFFFF
FFFFFFFFFFFFFFFFFFFFFFFFFFFFFFFFFFFFFFFFFFFFFFFFFFFFFFFFD6666161
616161616161616161616161674A383839393939393838393839393839383839
3939383938383939383838393939383939393939393939393433333433333333
3433343333343334333334343334333334333333343433333434302B2B2A2B2B
2B2B2A2B2A2B2B2B2B2B2B2B2A2B2B2B2B2B2B2B2B2B2B2B2A2B2B2B2A313232
3332323232323233333332333233333333333233333332323232323233323232
3332333233323135363736373737373736373637373737376EFFFFFFFFFFFFFF
FFFFFFFFFFFFFFFFFFFFFFFFFFFFFFFFFFFFFFFFFFFFFFFFFFFFFFFFFFFFFFFF
FFFFFFFFFFFFFFFFFFFFFFFFFFFFFFFFFFFFFFFFFFFFFFFFFFFFFFFFFFFFFFFF
FFFFFFFFFFFFFFFFFFFFFFFFFFFFFFFFFFFFFFFFFFFFFFFFE26E626161616161
6161616161616555393838383939383939393939393938393939383938393939
3839393938393838393839383939383938393833333333343333333433343333
333433333433333334333333333433333333333433302B2B2B2B2B2A2B2B2B2B
2B2B2B2B2A2B2B2B2B2B2B2B2B2B2B2A2B2B2B2B2B2B2B2B2E34323232333333
3232333332333333333232333233333333323332333233323233323332333332
33323236373737363637373737373737363784FFFFFFFFFFFFFFFFFFFFFFFFFF
FFFFFFFFFFFFFFFFFFFFFFFFFFFFFFFFFFFFFFFFFFFFFFFFFFFFFFFFFFFFFFFF
FFFFFFFFFFFFFFFFFFFFFFFFFFFFFFFFFFFFFFFFFFFFFFFFFFFFFFFFFFFFFFFF
FFFFFFFFFFFFFFFFFFFFFFFFFFFFFFFFFFFFFFFFEF8061616161616161616162
635F3C3839393939383939383839393939393839393838393939393839393938
3939393939393939383938393936333334333334343434343433333333333434
33343334333333333434333333333334302B2B2A2B2B2B2B2B2B2B2B2A2A2B2A
2B2B2B2B2B2B2B2B2B2B2A2B2A2B2B2B2B2B2B2B333233333232323333323332
3332323333323232323332323332323233323232323233333332333233323337
363737373736373737373739A0FFFFFFFFFFFFFFFFFFFFFFFFFFFFFFFFFFFFFF
FFFFFFFFFFFFFFFFFFFFFFFFFFFFFFFFFFFFFFFFFFFFFFFFFFFFFFFFFFFFFFFF
FFFFFFFFFFFFFFFFFFFFFFFFFFFFFFFFFFFFFFFFFFFFFFFFFFFFFFFFFFFFFFFF
FFFFFFFFFFFFFFFFFFFFFFFFFFFFFFFFFB9E6161616161616161616543383838
3839393839393939393839393938393939393938383939383838393938393939
3839393939393939353333333433343433333334333333333333333333343334
3433333333333334343434302A2B2A2B2B2B2B2B2A2A2B2B2B2B2A2B2B2B2A2B
2B2B2A2B2B2B2B2B2B2B2B2B2B2A2B3233323232333232323332333232333233
3232323233323232323233333333323333333233323333333231343637363637
373637363741CDFFFFFFFFFFFFFFFFFFFFFFFFFFFFFFFFFFFFFFFFFFFFFFFFFF
FFFFFFFFFFFFFFFFFFFFFFFFFFFFFFFFFFFFFFFFFFFFFFFFFFFFFFFFFFFFFFFF
FFFFFFFFFFFFFFFFFFFFFFFFFFFFFFFFFFFFFFFFFFFFFFFFFFFFFFFFFFFFFFFF
FFFFFFFFFFFFFFFFFFFFFFFFFFB161616161616161664E383939393939393838
3838393939393838383839393839383838393939383839393938383939383838
3839383333333434333333333434333434343333333433343334333434333433
333334333334302A2B2B2A2B2A2B2B2A2A2B2B2B2B2B2B2B2A2B2B2B2B2A2B2B
2B2B2B2B2B2B2A2B2B2B2F333333323232333232323232323333333333323332
323233323333333233323233323232323333333332313536373736373737374C
E1FFFFFFFFFFFFFFFFFFFFFFFFFFFFFFFFFFFFFFFFFFFFFFFFFFFFFFFFFFFFFF
FFFFFFFFFFFFFFFFFFFFFFFFFFFFFFFFFFFFFFFFFFFFFFFFFFFFFFFFFFFFFFFF
FFFFFFFFFFFFFFFFFFFFFFFFFFFFFFFFFFFFFFFFFFFFFFFFFFFFFFFFFFFFFFFF
FFFFFFFFFFFFFFFFFFD06661616161645B3A3838393839393939383938393938
3939393839383838393839393839383939383838393939393939393839373334
3334343334343333343433333334333333333434343333343333333434343333
34302A2A2B2A2A2B2B2B2B2B2B2B2B2B2B2B2B2B2B2A2B2B2B2B2B2B2B2A2A2B
2B2B2A2B2B2C3332333233323232333233333333333332333233333332323332
3333323232333232323333323333333232333636373637363767FCFFFFFFFFFF
FFFFFFFFFFFFFFFFFFFFFFFFFFFFFFFFFFFFFFFFFFFFFFFFFFFFFFFFFFFFFFFF
FFFFFFFFFFFFFFFFFFFFFFFFFFFFFFFFFFFFFFFFFFFFFFFFFFFFFFFFFFFFFFFF
FFFFFFFFFFFFFFFFFFFFFFFFFFFFFFFFFFFFFFFFFFFFFFFFFFFFFFFFFFFFFFFF
FFFFFFFFFFE87D616162643E3839393839393939393938393938393939393938
3839393939383839383938383939383839393839393839393533333334333333
34333334333434343333333334333434333333333334343333333434302B2B2B
2A2B2B2B2A2B2B2B2A2B2A2B2A2B2B2B2A2B2B2B2B2A2B2B2A2B2B2B2B2B2A2B
2A32333332333232333232323333323233323333333232323232323333323332
3232333232323232323233333233373737373992FFFFFFFFFFFFFFFFFFFFFFFF
FFFFFFFFFFFFFFFFFFFFFFFFFFFFFFFFFFFFFFFFFFFFFFFFFFFFFFFFFFFFFFFF
FFFFFFFFFFFFFFFFFFFFFFFFFFFFFFFFFFFFFFFFFFFFFFFFFFFFFFFFFFFFFFFF
FFFFFFFFFFFFFFFFFFFFFFFFFFFFFFFFFFFFFFFFFFFFFFFFFFFFFFFFFFFFFFFF
FFFAA96165463838383839393938393938393939393939383938393939393939
3839393838393939383938393839393839383734333434333333333433343334
3433333433333334333334343433343434343433333334302A2B2B2A2A2B2B2A
2B2B2B2B2B2A2B2B2B2A2A2A2B2B2A2B2B2B2B2B2B2A2B2A2B2B2A2B2D343333
3233323232323233323332323333333333323332333233333233323232333333
33333232323333333135363646CCFFFFFFFFFFFFFFFFFFFFFFFFFFFFFFFFFFFF
FFFFFFFFFFFFFFFFFFFFFFFFFFFFFFFFFFFFFFFFFFFFFFFFFFFFFFFFFFFFFFFF
FFFFFFFFFFFFFFFFFFFFFFFFFFFFFFFFFFFFFFFFFFFFFFFFFFFFFFFFFFFFFFFF
FFFFFFFFFFFFFFFFFFFFFFFFFFFFFFFFFFFFFFFFFFFFFFFFFFFFFFFFFFFFD152
3838393838393939383839383938393939393839383938383938383839393938
3839383939393839393939383A37333334333334343333343433343434333333
343333343333333433333334343334333434302A2B2B2B2B2B2B2B2A2A2B2B2B
2B2B2B2B2B2B2B2B2B2A2B2B2B2B2B2B2B2B2A2B2B2A2B2B3333333332333333
3333333233333332333332323332323232323332333232333233323232333233
33333333313565F9FFFFFFFFFFFFFFFFFFFFFFFFFFFFFFFFFFFFFFFFFFFFFFFF
FFFFFFFFFFFFFFFFFFFFFFFFFFFFFFFFFFFFFFFFFFFFFFFFFFFFFFFFFFFFFFFF
FFFFFFFFFFFFFFFFFFFFFFFFFFFFFFFFFFFFFFFFFFFFFFFFFFFFFFFFFFFFFFFF
FFFFFFFFFFFFFFFFFFFFFFFFFFFFFFFFFFFFFFFFFFFFFFFFFFFFCA4238393939
3939383839383839383838393938393938383838393939393938393939393839
3938393938393939353334333334333433333434333333343434343434333334
33333333343333333434333334302A2B2B2A2B2B2B2B2A2B2A2B2B2B2B2B2A2B
2B2A2B2B2B2B2A2A2B2B2B2B2B2A2B2B2B2A2A32323333323233333333323333
3233323332333233323332333333333332323232323332333232333232323235
8FFFFFFFFFFFFFFFFFFFFFFFFFFFFFFFFFFFFFFFFFFFFFFFFFFFFFFFFFFFFFFF
FFFFFFFFFFFFFFFFFFFFFFFFFFFFFFFFFFFFFFFFFFFFFFFFFFFFFFFFFFFFFFFF
FFFFFFFFFFFFFFFFFFFFFFFFFFFFFFFFFFFFFFFFFFFFFFFFFFFFFFFFFFFFFFFF
FFFFFFFFFFFFFFFFFFFFFFFFFFFFFFFFFFFFFFFFFFFFF2703938393838393838
3838393938393839393939393939393839393938393939383938393838393838
3939383333333334333334333434333434333433343334333334333334343433
3433343434333334302B2A2B2A2B2B2A2B2B2A2B2A2B2A2A2B2B2B2A2B2B2B2B
2A2A2B2B2B2A2B2A2B2B2A2B2B2B2E3333333232333233323232323232333332
3232323332323233333232323332333332323232323333323250D1FFFFFFFFFF
FFFFFFFFFFFFFFFFFFFFFFFFFFFFFFFFFFFFFFFFFFFFFFFFFFFFFFFFFFFFFFFF
FFFFFFFFFFFFFFFFFFFFFFFFFFFFFFFFFFFFFFFFFFFFFFFFFFFFFFFFFFFFFFFF
FFFFFFFFFFFFFFFFFFFFFFFFFFFFFFFFFFFFFFFFFFFFFFFFFFFFFFFFFFFFFFFF
FFFFFFFFFFFFFFFFFFFFFFFFFFFFFFFFFFFFFFB6423939393839383938393939
3838393938383839393838383839383838393839393939383939383839373333
3333333334343333343333333333343333333434333333333333333334333334
333434302B2B2B2A2A2B2B2B2B2A2A2B2A2B2B2B2A2B2B2B2B2B2B2B2B2B2B2B
2B2A2A2B2B2B2A2B2B2C33323232333233323332323232323332333333333232
3232333233323233323333323332323332333486FFFFFFFFFFFFFFFFFFFFFFFF
FFFFFFFFFFFFFFFFFFFFFFFFFFFFFFFFFFFFFFFFFFFFFFFFFFFFFFFFFFFFFFFF
FFFFFFFFFFFFFFFFFFFFFFFFFFFFFFFFFFFFFFFFFFFFFFFFFFFFFFFFFFFFFFFF
FFFFFFFFFFFFFFFFFFFFFFFFFFFFFFFFFFFFFFFFFFFFFFFFFFFFFFFFFFFFFFFF
FFFFFFFFFFFFFFFFFFFFFFFFFFFFFFED6A393839383939383939393839383938
3938393839393938393939393939393838393939393939393533333434333433
343333343434343433333334333434333433343334333433333333343434302B
2A2B2B2B2B2B2A2B2B2B2B2B2B2B2A2A2B2B2B2B2A2B2B2A2B2B2A2B2B2B2B2B
2B2B2B2B2B323232323332323332333232323333323233323232333233333232
3332333333333232323332334DCBFFFFFFFFFFFFFFFFFFFFFFFFFFFFFFFFFFFF
FFFFFFFFFFFFFFFFFFFFFFFFFFFFFFFFFFFFFFFFFFFFFFFFFFFFFFFFFFFFFFFF
FFFFFFFFFFFFFFFFFFFFFFFFFFFFFFFFFFFFFFFFFFFFFFFFFFFFFFFFFFFFFFFF
FFFFFFFFFFFFFFFFFFFFFFFFFFFFFFFFFFFFFFFFFFFFFFFFFFFFFFFFFFFFFFFF
FFFFFFFFFFFFFFFFFFFFFFFFB242383939383939393939383939393938393839
3939393938393938393838393938383939383834333333343434333433343333
33343434343334333334343333333433333433343333343434302A2B2B2B2A2A
2B2B2B2B2B2B2B2B2A2A2B2B2A2B2B2B2A2A2B2B2B2A2B2B2B2B2B2B2B2B2B2A
2F33323233333332323332323332323232323333333232323333333332333232
32323233323480FFFFFFFFFFFFFFFFFFFFFFFFFFFFFFFFFFFFFFFFFFFFFFFFFF
FFFFFFFFFFFFFFFFFFFFFFFFFFFFFFFFFFFFFFFFFFFFFFFFFFFFFFFFFFFFFFFF
FFFFFFFFFFFFFFFFFFFFFFFFFFFFFFFFFFFFFFFFFFFFFFFFFFFFFFFFFFFFFFFF
FFFFFFFFFFFFFFFFFFFFFFFFFFFFFFFFFFFFFFFFFFFFFFFFFFFFFFFFFFFFFFFF
FFFFFFFFFFFFFFFFEC703A393939393939383938393939383939393838383839
3939383939393938393938383937333334343333343433343334333433343333
3434343434333334343433333334333334343334302A2A2A2A2B2B2A2B2B2B2B
2B2B2B2A2A2B2B2B2B2B2A2B2B2B2B2A2B2B2B2B2A2B2B2A2B2B2B2C34323232
3232323233323332333233333233323333323233333233323232333232333253
CCFFFFFFFFFFFFFFFFFFFFFFFFFFFFFFFFFFFFFFFFFFFFFFFFFFFFFFFFFFFFFF
FFFFFFFFFFFFFFFFFFFFFFFFFFFFFFFFFFFFFFFFFFFFFFFFFFFFFFFFFFFFFFFF
FFFFFFFFFFFFFFFFFFFFFFFFFFFFFFFFFFFFFFFFFFFFFFFFFFFFFFFFFFFFFFFF
FFFFFFFFFFFFFFFFFFFFFFFFFFFFFFFFFFFFFFFFFFFFFFFFFFFFFFFFFFFFFFFF
FFFFFFFFFFC74C39383938383938383939393839393939393838393939393839
3839383938393839353333333333343434333333343434333434343434343434
343434333333333433333434343434302A2B2B2B2B2B2B2B2B2B2B2A2B2B2B2A
2B2B2A2B2B2B2A2B2A2B2A2A2B2B2B2A2B2A2B2B2B2B2A333232323332323233
3232333232323232333332333233323333333233323232333C99FFFFFFFFFFFF
FFFFFFFFFFFFFFFFFFFFFFFFFFFFFFFFFFFFFFFFFFFFFFFFFFFFFFFFFFFFFFFF
FFFFFFFFFFFFFFFFFFFFFFFFFFFFFFFFFFFFFFFFFFFFFFFFFFFFFFFFFFFFFFFF
FFFFFFFFFFFFFFFFFFFFFFFFFFFFFFFFFFFFFFFFFFFFFFFFFFFFFFFFFFFFFFFF
FFFFFFFFFFFFFFFFFFFFFFFFFFFFFFFFFFFFFFFFFFFFFFFFFFFFFFFFFFFFFFFF
FFFFA74138393839383838393839393939393938393938383939393939393938
3839383333343333343333343434333333343433333334333434343333333334
33333334343334343334312A2B2A2A2B2B2B2A2A2B2B2B2B2B2B2B2B2B2B2B2B
2B2B2B2B2B2B2B2B2B2B2B2B2B2B2B2B2B2B2F33333232323332323332323232
33323333323233323333333232323232323479EDFFFFFFFFFFFFFFFFFFFFFFFF
FFFFFFFFFFFFFFFFFFFFFFFFFFFFFFFFFFFFFFFFFFFFFFFFFFFFFFFFFFFFFFFF
FFFFFFFFFFFFFFFFFFFFFFFFFFFFFFFFFFFFFFFFFFFFFFFFFFFFFFFFFFFFFFFF
FFFFFFFFFFFFFFFFFFFFFFFFFFFFFFFFFFFFFFFFFFFFFFFFFFFFFFFFFFFFFFFF
FFFFFFFFFFFFFFFFFFFFFFFFFFFFFFFFFFFFFFFFFFFFFFFFFFFFFFFFFFFFF07C
3939393938393939383938393939393839393839393939393839393939373333
3433343333333433333334333433333433333334333333343334333433333434
3333333434302B2B2B2A2B2B2A2B2B2B2B2A2B2B2B2A2A2B2A2B2B2B2B2B2B2B
2B2B2A2A2A2B2B2A2B2A2B2B2B2D343332323232323232323332323232333333
323232323233323332333259CFFFFFFFFFFFFFFFFFFFFFFFFFFFFFFFFFFFFFFF
FFFFFFFFFFFFFFFFFFFFFFFFFFFFFFFFFFFFFFFFFFFFFFFFFFFFFFFFFFFFFFFF
FFFFFFFFFFFFFFFFFFFFFFFFFFFFFFFFFFFFFFFFFFFFFFFFFFFFFFFFFFFFFFFF
FFFFFFFFFFFFFFFFFFFFFFFFFFFFFFFFFFFFFFFFFFFFFFFFFFFFFFFFFFFFFFFF
FFFFFFFFFFFFFFFFFFFFFFFFFFFFFFFFFFFFFFFFFFFFFFFFFFFFFFCD57383939
3839383939393939383939393939383839393938383939393533333333343433
3333333433343334343433333433343433333334333334333433333333343333
302A2A2B2B2B2B2A2B2A2B2B2B2B2B2A2A2A2B2B2B2B2A2B2B2B2A2B2B2B2B2A
2B2B2B2A2B2B2B2B2A3333323233323233323332333233323232333333323332
3333333346A2FFFFFFFFFFFFFFFFFFFFFFFFFFFFFFFFFFFFFFFFFFFFFFFFFFFF
FFFFFFFFFFFFFFFFFFFFFFFFFFFFFFFFFFFFFFFFFFFFFFFFFFFFFFFFFFFFFFFF
FFFFFFFFFFFFFFFFFFFFFFFFFFFFFFFFFFFFFFFFFFFFFFFFFFFFFFFFFFFFFFFF
FFFFFFFFFFFFFFFFFFFFFFFFFFFFFFFFFFFFFFFFFFFFFFFFFFFFFFFFFFFFFFFF
FFFFFFFFFFFFFFFFFFFFFFFFFFFFFFFFFFFFFFFFFFFFFFFFC34F383939393839
3938383939393939393939393939383938383834333434333433343334343433
333334343433333334333434333334343434343333333434333334302B2B2A2B
2A2B2B2B2B2B2A2B2A2A2A2B2A2B2B2B2A2A2B2B2B2B2B2B2B2B2B2B2A2B2B2A
2B2B2B2B303333323232333232333233323332323333333333333233324097FF
FFFFFFFFFFFFFFFFFFFFFFFFFFFFFFFFFFFFFFFFFFFFFFFFFFFFFFFFFFFFFFFF
FFFFFFFFFFFFFFFFFFFFFFFFFFFFFFFFFFFFFFFFFFFFFFFFFFFFFFFFFFFFFFFF
FFFFFFFFFFFFFFFFFFFFFFFFFFFFFFFFFFFFFFFFFFFFFFFFFFFFFFFFFFFFFFFF
FFFFFFFFFFFFFFFFFFFFFFFFFFFFFFFFFFFFFFFFFFFFFFFFFFFFFFFFFFFFFFFF
FFFFFFFFFFFFFFFFFFFFFFFFFFFFFFFFFFFFFFFFFFB84F393838393939393939
3939393939393939393939393938333433343433343334333333333434333334
33343434333433343334333334333333333334333434302A2A2B2B2A2B2B2B2B
2B2B2A2B2B2A2B2B2B2B2A2B2B2B2B2A2B2A2A2B2A2B2B2B2B2B2B2A2B2B2B2D
343232333232333232333233333332323232323233333F8DF9FFFFFFFFFFFFFF
FFFFFFFFFFFFFFFFFFFFFFFFFFFFFFFFFFFFFFFFFFFFFFFFFFFFFFFFFFFFFFFF
FFFFFFFFFFFFFFFFFFFFFFFFFFFFFFFFFFFFFFFFFFFFFFFFFFFFFFFFFFFFFFFF
FFFFFFFFFFFFFFFFFFFFFFFFFFFFFFFFFFFFFFFFFFFFFFFFFFFFFFFFFFFFFFFF
FFFFFFFFFFFFFFFFFFFFFFFFFFFFFFFFFFFFFFFFFFFFFFFFFFFFFFFFFFFFFFFF
FFFFFFFFFFFFFFFFFFFFFFFFFFFFFFFFFFFFBE50393838393938393939393938
3938393938393939353334333433333333333433343333333334333333333333
3333333433343333333434333433343434302B2A2B2B2B2B2B2B2A2B2B2B2A2B
2A2B2B2B2A2B2B2B2A2A2B2A2B2A2B2B2A2B2B2B2A2B2B2A2B2B2B3233323333
3332323232323233323232323232324191F8FFFFFFFFFFFFFFFFFFFFFFFFFFFF
FFFFFFFFFFFFFFFFFFFFFFFFFFFFFFFFFFFFFFFFFFFFFFFFFFFFFFFFFFFFFFFF
FFFFFFFFFFFFFFFFFFFFFFFFFFFFFFFFFFFFFFFFFFFFFFFFFFFFFFFFFFFFFFFF
FFFFFFFFFFFFFFFFFFFFFFFFFFFFFFFFFFFFFFFFFFFFFFFFFFFFFFFFFFFFFFFF
FFFFFFFFFFFFFFFFFFFFFFFFFFFFFFFFFFFFFFFFFFFFFFFFFFFFFFFFFFFFFFFF
FFFFFFFFFFFFFFFFFFFFFFFFFFFFFFC44C393939393938383938393939393939
3839383334343334343433343434333433333333343334343333333334343434
343333333334343334333434312A2B2B2B2B2B2B2B2A2A2B2B2A2B2B2A2B2B2B
2B2B2B2B2B2B2B2B2B2B2A2B2B2B2B2A2B2B2B2B2B2B30333332333332323233
32323233333233333E96FBFFFFFFFFFFFFFFFFFFFFFFFFFFFFFFFFFFFFFFFFFF
FFFFFFFFFFFFFFFFFFFFFFFFFFFFFFFFFFFFFFFFFFFFFFFFFFFFFFFFFFFFFFFF
FFFFFFFFFFFFFFFFFFFFFFFFFFFFFFFFFFFFFFFFFFFFFFFFFFFFFFFFFFFFFFFF
FFFFFFFFFFFFFFFFFFFFFFFFFFFFFFFFFFFFFFFFFFFFFFFFFFFFFFFFFFFFFFFF
FFFFFFFFFFFFFFFFFFFFFFFFFFFFFFFFFFFFFFFFFFFFFFFFFFFFFFFFFFFFFFFF
FFFFFFFFFFFFFFFFFFFFFFFFC55B3A3939393839383839393939393939373333
3334333334343434333434333333343434333333333334343434343433333333
33333433343334302A2A2B2B2B2B2A2B2B2B2A2B2B2B2B2A2B2B2B2B2A2B2B2B
2B2B2B2A2B2A2B2A2B2B2B2B2B2B2B2B2B2C3432323332333232333232323233
334A9CF6FFFFFFFFFFFFFFFFFFFFFFFFFFFFFFFFFFFFFFFFFFFFFFFFFFFFFFFF
FFFFFFFFFFFFFFFFFFFFFFFFFFFFFFFFFFFFFFFFFFFFFFFFFFFFFFFFFFFFFFFF
FFFFFFFFFFFFFFFFFFFFFFFFFFFFFFFFFFFFFFFFFFFFFFFFFFFFFFFFFFFFFFFF
FFFFFFFFFFFFFFFFFFFFFFFFFFFFFFFFFFFFFFFFFFFFFFFFFFFFFFFFFFFFFFFF
FFFFFFFFFFFFFFFFFFFFFFFFFFFFFFFFFFFFFFFFFFFFFFFFFFFFFFFFFFFFFFFF
FFFFFFFFFFFFFFFFFFDA79403939383939383839393938393533343334343333
3334343433333433333434333434333434343433343433333433333333333434
3333302B2B2B2B2A2B2B2A2B2B2B2B2B2B2B2B2B2A2A2B2B2B2A2B2B2B2B2B2B
2A2B2B2B2B2B2B2B2B2B2B2B2B333233323233323332333232355CB6FFFFFFFF
FFFFFFFFFFFFFFFFFFFFFFFFFFFFFFFFFFFFFFFFFFFFFFFFFFFFFFFFFFFFFFFF
FFFFFFFFFFFFFFFFFFFFFFFFFFFFFFFFFFFFFFFFFFFFFFFFFFFFFFFFFFFFFFFF
FFFFFFFFFFFFFFFFFFFFFFFFFFFFFFFFFFFFFFFFFFFFFFFFFFFFFFFFFFFFFFFF
FFFFFFFFFFFFFFFFFFFFFFFFFFFFFFFFFFFFFFFFFFFFFFFFFFFFFFFFFFFFFFFF
FFFFFFFFFFFFFFFFFFFFFFFFFFFFFFFFFFFFFFFFFFFFFFFFFFFFFFFFFFFFFFFF
FFFFFFFFFFFFF1AB4C3939393838393839393934333433343434343433333433
3334333333333333333434343333333333333333333333343334333334302B2B
2B2B2B2B2A2B2B2B2B2B2B2B2B2A2B2B2B2B2B2B2B2A2B2A2A2B2B2B2B2B2A2B
2B2B2A2B2B2B2B2B2F3332333233323232323F80DCFFFFFFFFFFFFFFFFFFFFFF
FFFFFFFFFFFFFFFFFFFFFFFFFFFFFFFFFFFFFFFFFFFFFFFFFFFFFFFFFFFFFFFF
FFFFFFFFFFFFFFFFFFFFFFFFFFFFFFFFFFFFFFFFFFFFFFFFFFFFFFFFFFFFFFFF
FFFFFFFFFFFFFFFFFFFFFFFFFFFFFFFFFFFFFFFFFFFFFFFFFFFFFFFFFFFFFFFF
FFFFFFFFFFFFFFFFFFFFFFFFFFFFFFFFFFFFFFFFFFFFFFFFFFFFFFFFFFFFFFFF
FFFFFFFFFFFFFFFFFFFFFFFFFFFFFFFFFFFFFFFFFFFFFFFFFFFFFFFFFFFFFFFF
FFFFFFFFD0773D39383838393938333333333333333434333434333334333434
333334343433333334333333333433333433333334343434302B2B2B2B2A2B2B
2B2A2A2A2A2B2B2B2A2A2B2B2B2B2B2B2B2B2A2A2A2B2B2B2B2A2B2B2B2B2A2B
2B2B2B2C333332323233345AAAFEFFFFFFFFFFFFFFFFFFFFFFFFFFFFFFFFFFFF
FFFFFFFFFFFFFFFFFFFFFFFFFFFFFFFFFFFFFFFFFFFFFFFFFFFFFFFFFFFFFFFF
FFFFFFFFFFFFFFFFFFFFFFFFFFFFFFFFFFFFFFFFFFFFFFFFFFFFFFFFFFFFFFFF
FFFFFFFFFFFFFFFFFFFFFFFFFFFFFFFFFFFFFFFFFFFFFFFFFFFFFFFFFFFFFFFF
FFFFFFFFFFFFFFFFFFFFFFFFFFFFFFFFFFFFFFFFFFFFFFFFFFFFFFFFFFFFFFFF
FFFFFFFFFFFFFFFFFFFFFFFFFFFFFFFFFFFFFFFFFFFFFFFFFFFFFFFFFFFFFFFF
FFEBA7533B383939363334333334343433333333343333333333333433343334
33333334333333343334343333343433343334302A2A2B2B2A2B2B2B2B2B2B2A
2B2B2B2B2A2B2B2A2B2A2B2B2B2B2A2B2B2B2B2A2B2A2B2B2B2A2B2B2A2B2A33
3332334680D1FFFFFFFFFFFFFFFFFFFFFFFFFFFFFFFFFFFFFFFFFFFFFFFFFFFF
FFFFFFFFFFFFFFFFFFFFFFFFFFFFFFFFFFFFFFFFFFFFFFFFFFFFFFFFFFFFFFFF
FFFFFFFFFFFFFFFFFFFFFFFFFFFFFFFFFFFFFFFFFFFFFFFFFFFFFFFFFFFFFFFF
FFFFFFFFFFFFFFFFFFFFFFFFFFFFFFFFFFFFFFFFFFFFFFFFFFFFFFFFFFFFFFFF
FFFFFFFFFFFFFFFFFFFFFFFFFFFFFFFFFFFFFFFFFFFFFFFFFFFFFFFFFFFFFFFF
FFFFFFFFFFFFFFFFFFFFFFFFFFFFFFFFFFFFFFFFFFFFFFFFFFFFFFFFFFFFFFDF
96513A3433333334333333343434333334333433343333343434333334333433
3333333333333333343433333334302B2A2B2A2B2B2B2B2B2B2B2B2B2B2B2A2B
2A2B2A2B2B2B2B2A2B2A2B2B2B2A2A2B2B2A2B2B2B2B2B2B2B2B304472C2FFFF
FFFFFFFFFFFFFFFFFFFFFFFFFFFFFFFFFFFFFFFFFFFFFFFFFFFFFFFFFFFFFFFF
FFFFFFFFFFFFFFFFFFFFFFFFFFFFFFFFFFFFFFFFFFFFFFFFFFFFFFFFFFFFFFFF
FFFFFFFFFFFFFFFFFFFFFFFFFFFFFFFFFFFFFFFFFFFFFFFFFFFFFFFFFFFFFFFF
FFFFFFFFFFFFFFFFFFFFFFFFFFFFFFFFFFFFFFFFFFFFFFFFFFFFFFFFFFFFFFFF
FFFFFFFFFFFFFFFFFFFFFFFFFFFFFFFFFFFFFFFFFFFFFFFFFFFFFFFFFFFFFFFF
FFFFFFFFFFFFFFFFFFFFFFFFFFFFFFFFFFFFFFFFFFFFFFFFFFFFFFFFFFDE8C41
3334333334333334333434333433333434333334343334333333333333333433
343333333433343434302A2B2A2A2B2B2B2A2A2B2A2B2A2A2B2A2B2A2B2B2B2B
2B2B2B2B2A2B2B2B2B2B2B2B2B2B2B2B2B2A2B3C7CC6FFFFFFFFFFFFFFFFFFFF
FFFFFFFFFFFFFFFFFFFFFFFFFFFFFFFFFFFFFFFFFFFFFFFFFFFFFFFFFFFFFFFF
FFFFFFFFFFFFFFFFFFFFFFFFFFFFFFFFFFFFFFFFFFFFFFFFFFFFFFFFFFFFFFFF
FFFFFFFFFFFFFFFFFFFFFFFFFFFFFFFFFFFFFFFFFFFFFFFFFFFFFFFFFFFFFFFF
FFFFFFFFFFFFFFFFFFFFFFFFFFFFFFFFFFFFFFFFFFFFFFFFFFFFFFFFFFFFFFFF
FFFFFFFFFFFFFFFFFFFFFFFFFFFFFFFFFFFFFFFFFFFFFFFFFFFFFFFFFFFFFFFF
FFFFFFFFFFFFFFFFFFFFFFFFFFFFFFFFFFFFFFFFFFFFFFFFFFFFFFE4A95A3534
3334333333343333333333333334333434343333343333343434333433333433
33343434302A2A2B2B2B2A2B2A2B2B2B2B2A2B2B2B2B2B2A2B2B2B2B2B2B2B2B
2B2A2A2A2B2B2B2B2B2B2E5596D4FFFFFFFFFFFFFFFFFFFFFFFFFFFFFFFFFFFF
FFFFFFFFFFFFFFFFFFFFFFFFFFFFFFFFFFFFFFFFFFFFFFFFFFFFFFFFFFFFFFFF
FFFFFFFFFFFFFFFFFFFFFFFFFFFFFFFFFFFFFFFFFFFFFFFFFFFFFFFFFFFFFFFF
FFFFFFFFFFFFFFFFFFFFFFFFFFFFFFFFFFFFFFFFFFFFFFFFFFFFFFFFFFFFFFFF
FFFFFFFFFFFFFFFFFFFFFFFFFFFFFFFFFFFFFFFFFFFFFFFFFFFFFFFFFFFFFFFF
FFFFFFFFFFFFFFFFFFFFFFFFFFFFFFFFFFFFFFFFFFFFFFFFFFFFFFFFFFFFFFFF
FFFFFFFFFFFFFFFFFFFFFFFFFFFFFFFFFFFFFFFFFFFFFFFFFFFACA8D3C333334
3334333434343434333434343334333433333433333334343333333334333430
2B2B2B2B2B2B2B2A2B2A2B2B2B2B2A2B2A2B2A2A2B2B2B2B2B2B2B2B2B2B2B2B
2A2C377BBEF0FFFFFFFFFFFFFFFFFFFFFFFFFFFFFFFFFFFFFFFFFFFFFFFFFFFF
FFFFFFFFFFFFFFFFFFFFFFFFFFFFFFFFFFFFFFFFFFFFFFFFFFFFFFFFFFFFFFFF
FFFFFFFFFFFFFFFFFFFFFFFFFFFFFFFFFFFFFFFFFFFFFFFFFFFFFFFFFFFFFFFF
FFFFFFFFFFFFFFFFFFFFFFFFFFFFFFFFFFFFFFFFFFFFFFFFFFFFFFFFFFFFFFFF
FFFFFFFFFFFFFFFFFFFFFFFFFFFFFFFFFFFFFFFFFFFFFFFFFFFFFFFFFFFFFFFF
FFFFFFFFFFFFFFFFFFFFFFFFFFFFFFFFFFFFFFFFFFFFFFFFFFFFFFFFFFFFFFFF
FFFFFFFFFFFFFFFFFFFFFFFFFFFFFFFFFFFFFFFFFFFFFFFFECB1824434333434
3333333334333333343434333434343333333333333333333334302A2B2B2A2B
2A2B2B2A2B2A2B2A2B2A2B2B2A2B2B2A2B2A2B2A2B2B2B2B2E4179A3E1FFFFFF
FFFFFFFFFFFFFFFFFFFFFFFFFFFFFFFFFFFFFFFFFFFFFFFFFFFFFFFFFFFFFFFF
FFFFFFFFFFFFFFFFFFFFFFFFFFFFFFFFFFFFFFFFFFFFFFFFFFFFFFFFFFFFFFFF
FFFFFFFFFFFFFFFFFFFFFFFFFFFFFFFFFFFFFFFFFFFFFFFFFFFFFFFFFFFFFFFF
FFFFFFFFFFFFFFFFFFFFFFFFFFFFFFFFFFFFFFFFFFFFFFFFFFFFFFFFFFFFFFFF
FFFFFFFFFFFFFFFFFFFFFFFFFFFFFFFFFFFFFFFFFFFFFFFFFFFFFFFFFFFFFFFF
FFFFFFFFFFFFFFFFFFFFFFFFFFFFFFFFFFFFFFFFFFFFFFFFFFFFFFFFFFFFFFFF
FFFFFFFFFFFFFFFFFFFFFFFFFFFFFFFFFFFFFFFFFFFFFFF8D29E7C4034333334
343433343433343433343333343334333333333334302A2B2B2A2B2B2B2A2B2A
2B2B2B2A2B2A2B2B2B2A2B2B2B2B2E3E7294C4F1FFFFFFFFFFFFFFFFFFFFFFFF
FFFFFFFFFFFFFFFFFFFFFFFFFFFFFFFFFFFFFFFFFFFFFFFFFFFFFFFFFFFFFFFF
FFFFFFFFFFFFFFFFFFFFFFFFFFFFFFFFFFFFFFFFFFFFFFFFFFFFFFFFFFFFFFFF
FFFFFFFFFFFFFFFFFFFFFFFFFFFFFFFFFFFFFFFFFFFFFFFFFFFFFFFFFFFFFFFF
FFFFFFFFFFFFFFFFFFFFFFFFFFFFFFFFFFFFFFFFFFFFFFFFFFFFFFFFFFFFFFFF
FFFFFFFFFFFFFFFFFFFFFFFFFFFFFFFFFFFFFFFFFFFFFFFFFFFFFFFFFFFFFFFF
FFFFFFFFFFFFFFFFFFFFFFFFFFFFFFFFFFFFFFFFFFFFFFFFFFFFFFFFFFFFFFFF
FFFFFFFFFFFFFFFFFFFFFFFFFFFFFFFFFFFFFFFFFFFFFFFBE3B5947744373332
34343433343433333334333333343334302B2B2B2B2B2B2A2A2B2B2B2B2B2B2B
2B2B2D3245708BA8D7F6FFFFFFFFFFFFFFFFFFFFFFFFFFFFFFFFFFFFFFFFFFFF
FFFFFFFFFFFFFFFFFFFFFFFFFFFFFFFFFFFFFFFFFFFFFFFFFFFFFFFFFFFFFFFF
FFFFFFFFFFFFFFFFFFFFFFFFFFFFFFFFFFFFFFFFFFFFFFFFFFFFFFFFFFFFFFFF
FFFFFFFFFFFFFFFFFFFFFFFFFFFFFFFFFFFFFFFFFFFFFFFFFFFFFFFFFFFFFFFF
FFFFFFFFFFFFFFFFFFFFFFFFFFFFFFFFFFFFFFFFFFFFFFFFFFFFFFFFFFFFFFFF
FFFFFFFFFFFFFFFFFFFFFFFFFFFFFFFFFFFFFFFFFFFFFFFFFFFFFFFFFFFFFFFF
FFFFFFFFFFFFFFFFFFFFFFFFFFFFFFFFFFFFFFFFFFFFFFFFFFFFFFFFFFFFFFFF
FFFFFFFFFFFFFFFFFFFFFFFFFFFFFFFFFFFFFFFFFFFFFFFFFFF4E4BFA490806C
4B3B3735333333333332332F2C2B2B2C2C2E2F3033394D697C8A9CB5DAF0FFFF
FFFFFFFFFFFFFFFFFFFFFFFFFFFFFFFFFFFFFFFFFFFFFFFFFFFFFFFFFFFFFFFF
FFFFFFFFFFFFFFFFFFFFFFFFFFFFFFFFFFFFFFFFFFFFFFFFFFFFFFFFFFFFFFFF
FFFFFFFFFFFFFFFFFFFFFFFFFFFFFFFFFFFFFFFFFFFFFFFFFFFFFFFFFFFFFFFF
FFFFFFFFFFFFFFFFFFFFFFFFFFFFFFFFFFFFFFFFFFFFFFFFFF> def
/y <FFFFFFFFFFFFFFFFFFFFFFFFFFFFFFFFFFFFFFFFFFFFFFFFFFFFFFFFFFFFFFFF
FFFFFFFFFFFFFFFFFFFFFFFFFFFFFFFFFFFFFFFFFFFFFFFFFFFFFFFFFFFFFFFF
FFFFFFFFFFFFFFFFFFFFFFFFFFFFFFFFFFFFFFFFFFFFFFFFFFFFFFFFFFFFFFFF
FFFFFFFFFFFFFFFFFFFFFFFFFFFFFFFFFFFFFFFFFFFFFFFFFFFFFFFFF7E7C49D
8774604D3012000000000000000000000000000715243C5668788A9DC1E6F4FF
FFFFFFFFFFFFFFFFFFFFFFFFFFFFFFFFFFFFFFFFFFFFFFFFFFFFFFFFFFFFFFFF
FFFFFFFFFFFFFFFFFFFFFFFFFFFFFFFFFFFFFFFFFFFFFFFFFFFFFFFFFFFFFFFF
FFFFFFFFFFFFFFFFFFFFFFFFFFFFFFFFFFFFFFFFFFFFFFFFFFFFFFFFFFFFFFFF
FFFFFFFFFFFFFFFFFFFFFFFFFFFFFFFFFFFFFFFFFFFFFFFFFFFFFFFFFFFFFFFF
FFFFFFFFFFFFFFFFFFFFFFFFFFFFFFFFFFFFFFFFFFFFFFFFFFFFFFFFFFFFFFFF
FFFFFFFFFFFFFFFFFFFFFFFFFFFFFFFFFFFFFFFFFFFFFFFFFFFFFFFFFFFFFFFF
FFFFFFFFFFFFFFFFFFFFFFFFFFFFFFFFFFFFFFFFFFFFFFFFFFFFFFFFFFFFFFFF
FFFFFFFFFFFFFFFFFFFFFFFFFFFFFFFFF7DDA67D5C2600000000000000000000
0000000000000000000000000000000000000000000000000001112F5F7EA0D5
F4FFFFFFFFFFFFFFFFFFFFFFFFFFFFFFFFFFFFFFFFFFFFFFFFFFFFFFFFFFFFFF
FFFFFFFFFFFFFFFFFFFFFFFFFFFFFFFFFFFFFFFFFFFFFFFFFFFFFFFFFFFFFFFF
FFFFFFFFFFFFFFFFFFFFFFFFFFFFFFFFFFFFFFFFFFFFFFFFFFFFFFFFFFFFFFFF
FFFFFFFFFFFFFFFFFFFFFFFFFFFFFFFFFFFFFFFFFFFFFFFFFFFFFFFFFFFFFFFF
FFFFFFFFFFFFFFFFFFFFFFFFFFFFFFFFFFFFFFFFFFFFFFFFFFFFFFFFFFFFFFFF
FFFFFFFFFFFFFFFFFFFFFFFFFFFFFFFFFFFFFFFFFFFFFFFFFFFFFFFFFFFFFFFF
FFFFFFFFFFFFFFFFFFFFFFFFFFFFFFFFFFFFFFFFFFFFFFFFFFFFFFFFFFFFFFFF
FFFFFFFFFFFFEDB681540A000000000000000000000000000000000000000000
00000000000000000000000000000000000000000000000000000000195581AF
ECFFFFFFFFFFFFFFFFFFFFFFFFFFFFFFFFFFFFFFFFFFFFFFFFFFFFFFFFFFFFFF
FFFFFFFFFFFFFFFFFFFFFFFFFFFFFFFFFFFFFFFFFFFFFFFFFFFFFFFFFFFFFFFF
FFFFFFFFFFFFFFFFFFFFFFFFFFFFFFFFFFFFFFFFFFFFFFFFFFFFFFFFFFFFFFFF
FFFFFFFFFFFFFFFFFFFFFFFFFFFFFFFFFFFFFFFFFFFFFFFFFFFFFFFFFFFFFFFF
FFFFFFFFFFFFFFFFFFFFFFFFFFFFFFFFFFFFFFFFFFFFFFFFFFFFFFFFFFFFFFFF
FFFFFFFFFFFFFFFFFFFFFFFFFFFFFFFFFFFFFFFFFFFFFFFFFFFFFFFFFFFFFFFF
FFFFFFFFFFFFFFFFFFFFFFFFFFFFFFFFFFFFFFFFFFFFFFFFFFFFFFFFFFD18957
0300000000000000000000000000000000000000000000000000000000000000
00000000000000000000000000000000000000000000000000000000145689C9
FAFFFFFFFFFFFFFFFFFFFFFFFFFFFFFFFFFFFFFFFFFFFFFFFFFFFFFFFFFFFFFF
FFFFFFFFFFFFFFFFFFFFFFFFFFFFFFFFFFFFFFFFFFFFFFFFFFFFFFFFFFFFFFFF
FFFFFFFFFFFFFFFFFFFFFFFFFFFFFFFFFFFFFFFFFFFFFFFFFFFFFFFFFFFFFFFF
FFFFFFFFFFFFFFFFFFFFFFFFFFFFFFFFFFFFFFFFFFFFFFFFFFFFFFFFFFFFFFFF
FFFFFFFFFFFFFFFFFFFFFFFFFFFFFFFFFFFFFFFFFFFFFFFFFFFFFFFFFFFFFFFF
FFFFFFFFFFFFFFFFFFFFFFFFFFFFFFFFFFFFFFFFFFFFFFFFFFFFFFFFFFFFFFFF
FFFFFFFFFFFFFFFFFFFFFFFFFFFFFFFFFFFFFFFFE0A847000000000000000000
0000000000000000000000000000000000000000000000000000000000000000
0000000000000000000000000000000000000000000000000000000644A1D7FF
FFFFFFFFFFFFFFFFFFFFFFFFFFFFFFFFFFFFFFFFFFFFFFFFFFFFFFFFFFFFFFFF
FFFFFFFFFFFFFFFFFFFFFFFFFFFFFFFFFFFFFFFFFFFFFFFFFFFFFFFFFFFFFFFF
FFFFFFFFFFFFFFFFFFFFFFFFFFFFFFFFFFFFFFFFFFFFFFFFFFFFFFFFFFFFFFFF
FFFFFFFFFFFFFFFFFFFFFFFFFFFFFFFFFFFFFFFFFFFFFFFFFFFFFFFFFFFFFFFF
FFFFFFFFFFFFFFFFFFFFFFFFFFFFFFFFFFFFFFFFFFFFFFFFFFFFFFFFFFFFFFFF
FFFFFFFFFFFFFFFFFFFFFFFFFFFFFFFFFFFFFFFFFFFFFFFFFFFFFFFFFFFFFFFF
FFFFFFFFFFFFFFFFFFFFFFFFBE66170000000000000000000000000000000000
0000000000000000000000000000000000000000000000000000000000000000
00000000000000000000000000000000000000000000000000002064B9F6FFFF
FFFFFFFFFFFFFFFFFFFFFFFFFFFFFFFFFFFFFFFFFFFFFFFFFFFFFFFFFFFFFFFF
FFFFFFFFFFFFFFFFFFFFFFFFFFFFFFFFFFFFFFFFFFFFFFFFFFFFFFFFFFFFFFFF
FFFFFFFFFFFFFFFFFFFFFFFFFFFFFFFFFFFFFFFFFFFFFFFFFFFFFFFFFFFFFFFF
FFFFFFFFFFFFFFFFFFFFFFFFFFFFFFFFFFFFFFFFFFFFFFFFFFFFFFFFFFFFFFFF
FFFFFFFFFFFFFFFFFFFFFFFFFFFFFFFFFFFFFFFFFFFFFFFFFFFFFFFFFFFFFFFF
FFFFFFFFFFFFFFFFFFFFFFFFFFFFFFFFFFFFFFFFFFFFFFFFFFFFFFFFFFFFFFFF
FFFFFFEDA4420000000000000000000000000000000000000000000000000000
0000000000000000000000000000000000000000000000000000000000000000
000000000000000000000000000000000000000000000000044198E5FFFFFFFF
FFFFFFFFFFFFFFFFFFFFFFFFFFFFFFFFFFFFFFFFFFFFFFFFFFFFFFFFFFFFFFFF
FFFFFFFFFFFFFFFFFFFFFFFFFFFFFFFFFFFFFFFFFFFFFFFFFFFFFFFFFFFFFFFF
FFFFFFFFFFFFFFFFFFFFFFFFFFFFFFFFFFFFFFFFFFFFFFFFFFFFFFFFFFFFFFFF
FFFFFFFFFFFFFFFFFFFFFFFFFFFFFFFFFFFFFFFFFFFFFFFFFFFFFFFFFFFFFFFF
FFFFFFFFFFFFFFFFFFFFFFFFFFFFFFFFFFFFFFFFFFFFFFFFFFFFFFFFFFFFFFFF
FFFFFFFFFFFFFFFFFFFFFFFFFFFFFFFFFFFFFFFFFFFFFFFFFFFFFFEB94270000
0000000000000000000000000000000000000000000000000000000000000000
0000000000000000000000000000000000000000000000000000000000000000
00000000000000000000000000000000000000000000144191E4FFFFFFFFFFFF
FFFFFFFFFFFFFFFFFFFFFFFFFFFFFFFFFFFFFFFFFFFFFFFFFFFFFFFFFFFFFFFF
FFFFFFFFFFFFFFFFFFFFFFFFFFFFFFFFFFFFFFFFFFFFFFFFFFFFFFFFFFFFFFFF
FFFFFFFFFFFFFFFFFFFFFFFFFFFFFFFFFFFFFFFFFFFFFFFFFFFFFFFFFFFFFFFF
FFFFFFFFFFFFFFFFFFFFFFFFFFFFFFFFFFFFFFFFFFFFFFFFFFFFFFFFFFFFFFFF
FFFFFFFFFFFFFFFFFFFFFFFFFFFFFFFFFFFFFFFFFFFFFFFFFFFFFFFFFFFFFFFF
FFFFFFFFFFFFFFFFFFFFFFFFFFFFFFFFFFFFFFFFA73200000000000000000000
0000000000000000000000000000000000000000000000000000000000000000
0000000000000000000000000000000000000000000000000000000000000000
00000000000000000000000000000000000F0F0F1346A3F5FFFFFFFFFFFFFFFF
FFFFFFFFFFFFFFFFFFFFFFFFFFFFFFFFFFFFFFFFFFFFFFFFFFFFFFFFFFFFFFFF
FFFFFFFFFFFFFFFFFFFFFFFFFFFFFFFFFFFFFFFFFFFFFFFFFFFFFFFFFFFFFFFF
FFFFFFFFFFFFFFFFFFFFFFFFFFFFFFFFFFFFFFFFFFFFFFFFFFFFFFFFFFFFFFFF
FFFFFFFFFFFFFFFFFFFFFFFFFFFFFFFFFFFFFFFFFFFFFFFFFFFFFFFFFFFFFFFF
FFFFFFFFFFFFFFFFFFFFFFFFFFFFFFFFFFFFFFFFFFFFFFFFFFFFFFFFFFFFFFFF
FFFFFFFFFFFFFFFFFFFFFFFFDA6D000000000000000000000000000000000000
0000000000000000000000000000000000000000000000000000000000000000
0000000000000000000000000000000000000000000000000000000000000000
00000000000000000000000A100F0F100F0F1B6FD3FFFFFFFFFFFFFFFFFFFFFF
FFFFFFFFFFFFFFFFFFFFFFFFFFFFFFFFFFFFFFFFFFFFFFFFFFFFFFFFFFFFFFFF
FFFFFFFFFFFFFFFFFFFFFFFFFFFFFFFFFFFFFFFFFFFFFFFFFFFFFFFFFFFFFFFF
FFFFFFFFFFFFFFFFFFFFFFFFFFFFFFFFFFFFFFFFFFFFFFFFFFFFFFFFFFFFFFFF
FFFFFFFFFFFFFFFFFFFFFFFFFFFFFFFFFFFFFFFFFFFFFFFFFFFFFFFFFFFFFFFF
FFFFFFFFFFFFFFFFFFFFFFFFFFFFFFFFFFFFFFFFFFFFFFFFFFFFFFFFFFFFFFFF
FFFFFFFFFFA62700000000000000000000000000000000000000000000000000
0000000000000000000000000000000000000000000000000000000000000000
0000000000000000000000000000000000000000000000000000000000000000
000000000000100F0F0F0F100F100F113D9FFBFFFFFFFFFFFFFFFFFFFFFFFFFF
FFFFFFFFFFFFFFFFFFFFFFFFFFFFFFFFFFFFFFFFFFFFFFFFFFFFFFFFFFFFFFFF
FFFFFFFFFFFFFFFFFFFFFFFFFFFFFFFFFFFFFFFFFFFFFFFFFFFFFFFFFFFFFFFF
FFFFFFFFFFFFFFFFFFFFFFFFFFFFFFFFFFFFFFFFFFFFFFFFFFFFFFFFFFFFFFFF
FFFFFFFFFFFFFFFFFFFFFFFFFFFFFFFFFFFFFFFFFFFFFFFFFFFFFFFFFFFFFFFF
FFFFFFFFFFFFFFFFFFFFFFFFFFFFFFFFFFFFFFFFFFFFFFFFFFFFFFFFFFE67000
0000000000000000000000000000000000000000000000000000000000000000
0000000000000000000000000000000000000000000000000000000000000000
0000000000000000000000000000000000000000000000000000000000000000
000F100F0F0F10100F0F10100F1C6FDDFFFFFFFFFFFFFFFFFFFFFFFFFFFFFFFF
FFFFFFFFFFFFFFFFFFFFFFFFFFFFFFFFFFFFFFFFFFFFFFFFFFFFFFFFFFFFFFFF
FFFFFFFFFFFFFFFFFFFFFFFFFFFFFFFFFFFFFFFFFFFFFFFFFFFFFFFFFFFFFFFF
FFFFFFFFFFFFFFFFFFFFFFFFFFFFFFFFFFFFFFFFFFFFFFFFFFFFFFFFFFFFFFFF
FFFFFFFFFFFFFFFFFFFFFFFFFFFFFFFFFFFFFFFFFFFFFFFFFFFFFFFFFFFFFFFF
FFFFFFFFFFFFFFFFFFFFFFFFFFFFFFFFFFFFFFFFFFFFCC490000000000000000
0000000000000000000000000000000000000000000000000000000000000000
0000000000000000000000000000000000000000000000000000000000000000
0000000000000000000000000000000000000000000000000000000A0F0F1010
100F100F10100F0F100F1251C3FFFFFFFFFFFFFFFFFFFFFFFFFFFFFFFFFFFFFF
FFFFFFFFFFFFFFFFFFFFFFFFFFFFFFFFFFFFFFFFFFFFFFFFFFFFFFFFFFFFFFFF
FFFFFFFFFFFFFFFFFFFFFFFFFFFFFFFFFFFFFFFFFFFFFFFFFFFFFFFFFFFFFFFF
FFFFFFFFFFFFFFFFFFFFFFFFFFFFFFFFFFFFFFFFFFFFFFFFFFFFFFFFFFFFFFFF
FFFFFFFFFFFFFFFFFFFFFFFFFFFFFFFFFFFFFFFFFFFFFFFFFFFFFFFFFFFFFFFF
FFFFFFFFFFFFFFFFFFFFFFFFFFFFFFCB2A000000000000000000000000000000
0000000000000000000000000000000000000000000000000000000000000000
0000000000000000000000000000000000000000000000000000000000000000
00000000000000000000000000000000000000000000110F0F0F100F10101010
100F0F0F100F0F103ABDFFFFFFFFFFFFFFFFFFFFFFFFFFFFFFFFFFFFFFFFFFFF
FFFFFFFFFFFFFFFFFFFFFFFFFFFFFFFFFFFFFFFFFFFFFFFFFFFFFFFFFFFFFFFF
FFFFFFFFFFFFFFFFFFFFFFFFFFFFFFFFFFFFFFFFFFFFFFFFFFFFFFFFFFFFFFFF
FFFFFFFFFFFFFFFFFFFFFFFFFFFFFFFFFFFFFFFFFFFFFFFFFFFFFFFFFFFFFFFF
FFFFFFFFFFFFFFFFFFFFFFFFFFFFFFFFFFFFFFFFFFFFFFFFFFFFFFFFFFFFFFFF
FFFFFFFFFFFFFFFFC33200000000000000000000000000000000000000000000
0000000000000000000000000000000000000000000000000000000000000000
0000000000000000000000000000000000000000000000000000000000000000
00000000000000000000000000000000000F0F100F0F100F0F100F0F0F0F0F10
10100F100F3EB5FFFFFFFFFFFFFFFFFFFFFFFFFFFFFFFFFFFFFFFFFFFFFFFFFF
FFFFFFFFFFFFFFFFFFFFFFFFFFFFFFFFFFFFFFFFFFFFFFFFFFFFFFFFFFFFFFFF
FFFFFFFFFFFFFFFFFFFFFFFFFFFFFFFFFFFFFFFFFFFFFFFFFFFFFFFFFFFFFFFF
FFFFFFFFFFFFFFFFFFFFFFFFFFFFFFFFFFFFFFFFFFFFFFFFFFFFFFFFFFFFFFFF
FFFFFFFFFFFFFFFFFFFFFFFFFFFFFFFFFFFFFFFFFFFFFFFFFFFFFFFFFFFFFFFF
FFBC270000000000000000000000000000000000000000000000000000000000
0000000000000000000000000000000000000000000000000000000000000000
0000000000000000000000000000000000000000000000000000000000000000
00000000000000000000000B0F0F0F0F0F100F0F0F0F0F0F100F100F0F100F10
100F37AEFFFFFFFFFFFFFFFFFFFFFFFFFFFFFFFFFFFFFFFFFFFFFFFFFFFFFFFF
FFFFFFFFFFFFFFFFFFFFFFFFFFFFFFFFFFFFFFFFFFFFFFFFFFFFFFFFFFFFFFFF
FFFFFFFFFFFFFFFFFFFFFFFFFFFFFFFFFFFFFFFFFFFFFFFFFFFFFFFFFFFFFFFF
FFFFFFFFFFFFFFFFFFFFFFFFFFFFFFFFFFFFFFFFFFFFFFFFFFFFFFFFFFFFFFFF
FFFFFFFFFFFFFFFFFFFFFFFFFFFFFFFFFFFFFFFFFFFFFFFFFFFFCB2D00000000
0000000000000000000000000000000000000000000000000000000000000000
0000000000000000000000000000000000000000000000000000000000000000
0000000000000000000000000000000000000000000000000000000000000000
0000000000000F1010100F0F0F0F100F0F100F0F0F0F0F1010100F10100F0F3C
BCFFFFFFFFFFFFFFFFFFFFFFFFFFFFFFFFFFFFFFFFFFFFFFFFFFFFFFFFFFFFFF
FFFFFFFFFFFFFFFFFFFFFFFFFFFFFFFFFFFFFFFFFFFFFFFFFFFFFFFFFFFFFFFF
FFFFFFFFFFFFFFFFFFFFFFFFFFFFFFFFFFFFFFFFFFFFFFFFFFFFFFFFFFFFFFFF
FFFFFFFFFFFFFFFFFFFFFFFFFFFFFFFFFFFFFFFFFFFFFFFFFFFFFFFFFFFFFFFF
FFFFFFFFFFFFFFFFFFFFFFFFFFFFFFFFFFFFFFD6430000000000000000000000
0000000000000000000000000000000000000000000000000000000000000000
0000000000000000000000000000000000000000000000000000000000000000
0000000000000000000000000000000000000000000000000000000000000000
000F0F0F0F0F10100F10100F0F100F0F100F0F100F0F0F0F0F0F0F1047C7FFFF
FFFFFFFFFFFFFFFFFFFFFFFFFFFFFFFFFFFFFFFFFFFFFFFFFFFFFFFFFFFFFFFF
FFFFFFFFFFFFFFFFFFFFFFFFFFFFFFFFFFFFFFFFFFFFFFFFFFFFFFFFFFFFFFFF
FFFFFFFFFFFFFFFFFFFFFFFFFFFFFFFFFFFFFFFFFFFFFFFFFFFFFFFFFFFFFFFF
FFFFFFFFFFFFFFFFFFFFFFFFFFFFFFFFFFFFFFFFFFFFFFFFFFFFFFFFFFFFFFFF
FFFFFFFFFFFFFFFFFFFFFFFFFF74000000000000000000000000000000000000
0000000000000000000000000000000000000000000000000000000000000000
0000000000000000000000000000000000000000000000000000000000000000
000000000000000000000000000000000000000000000000000000090F0F0F0F
0F0F1010101010100F10100F100F100F0F0F100F100F100F116CF1FFFFFFFFFF
FFFFFFFFFFFFFFFFFFFFFFFFFFFFFFFFFFFFFFFFFFFFFFFFFFFFFFFFFFFFFFFF
FFFFFFFFFFFFFFFFFFFFFFFFFFFFFFFFFFFFFFFFFFFFFFFFFFFFFFFFFFFFFFFF
FFFFFFFFFFFFFFFFFFFFFFFFFFFFFFFFFFFFFFFFFFFFFFFFFFFFFFFFFFFFFFFF
FFFFFFFFFFFFFFFFFFFFFFFFFFFFFFFFFFFFFFFFFFFFFFFFFFFFFFFFFFFFFFFF
FFFFFFFFFFFFA200000000000000000000000000000000000000000000000000
0000000000000000000000000000000000000000000000000000000000000000
0000000000000000000000000000000000000000000000000000000000000000
00000000000000000000000000000000000000000000100F0F0F0F100F100F0F
100F100F0F10100F0F0F0F0F100F100F100F0F0F101C95FFFFFFFFFFFFFFFFFF
FFFFFFFFFFFFFFFFFFFFFFFFFFFFFFFFFFFFFFFFFFFFFFFFFFFFFFFFFFFFFFFF
FFFFFFFFFFFFFFFFFFFFFFFFFFFFFFFFFFFFFFFFFFFFFFFFFFFFFFFFFFFFFFFF
FFFFFFFFFFFFFFFFFFFFFFFFFFFFFFFFFFFFFFFFFFFFFFFFFFFFFFFFFFFFFFFF
FFFFFFFFFFFFFFFFFFFFFFFFFFFFFFFFFFFFFFFFFFFFFFFFFFFFFFFFFFFFFFC9
2100000000000000000000000000000000000000000000000000000000000000
0000000000000000000000000000000000000000000000000000000000000000
0000000000000000000000000000000000000000000000000000000000000000
00000000000000000000000000000000000F100F0F0F100F100F0F100F10100F
10100F0F100F101010100F0F100F0F0F0F0F31BBFFFFFFFFFFFFFFFFFFFFFFFF
FFFFFFFFFFFFFFFFFFFFFFFFFFFFFFFFFFFFFFFFFFFFFFFFFFFFFFFFFFFFFFFF
FFFFFFFFFFFFFFFFFFFFFFFFFFFFFFFFFFFFFFFFFFFFFFFFFFFFFFFFFFFFFFFF
FFFFFFFFFFFFFFFFFFFFFFFFFFFFFFFFFFFFFFFFFFFFFFFFFFFFFFFFFFFFFFFF
FFFFFFFFFFFFFFFFFFFFFFFFFFFFFFFFFFFFFFFFFFFFFFFFFE62000000000000
0000000000000000000000000000000000000000000000000000000000000000
0000000000000000000000000000000000000000000000000000000000000000
0000000000000000000000000000000000000000000000000000000000000000
000000000000000000000008100F0F0F0F100F0F100F0F0F0F100F100F100F10
0F0F100F1010100F0F0F100F100F105CEDFFFFFFFFFFFFFFFFFFFFFFFFFFFFFF
FFFFFFFFFFFFFFFFFFFFFFFFFFFFFFFFFFFFFFFFFFFFFFFFFFFFFFFFFFFFFFFF
FFFFFFFFFFFFFFFFFFFFFFFFFFFFFFFFFFFFFFFFFFFFFFFFFFFFFFFFFFFFFFFF
FFFFFFFFFFFFFFFFFFFFFFFFFFFFFFFFFFFFFFFFFFFFFFFFFFFFFFFFFFFFFFFF
FFFFFFFFFFFFFFFFFFFFFFFFFFFFFFFFFFFFB300000000000000000000000000
0000000000000000000000000000000000000000000000000000000000000000
0000000000000000000000000000000000000000000000000000000000000000
0000000000000000000000000000000000000000000000000000000000000000
0000000000001110100F1010101010100F100F100F100F0F100F0F0F0F0F0F0F
0F0F0F100F100F0F0F0F0F1CA0FFFFFFFFFFFFFFFFFFFFFFFFFFFFFFFFFFFFFF
FFFFFFFFFFFFFFFFFFFFFFFFFFFFFFFFFFFFFFFFFFFFFFFFFFFFFFFFFFFFFFFF
FFFFFFFFFFFFFFFFFFFFFFFFFFFFFFFFFFFFFFFFFFFFFFFFFFFFFFFFFFFFFFFF
FFFFFFFFFFFFFFFFFFFFFFFFFFFFFFFFFFFFFFFFFFFFFFFFFFFFFFFFFFFFFFFF
FFFFFFFFFFFFFFFFFFFFFFFA5B00000000000000000000000000000000000000
0000000000000000000000000000000000000000000000000000000000000000
0000000000000000000000000000000000000000000000000000000000000000
0000000000000000000000000000000000000000000000000000000000000000
000E0F10101010100F100F101010100F0F0F0F1010100F0F100F0F100F0F0F0F
100F0F100F10101057ECFFFFFFFFFFFFFFFFFFFFFFFFFFFFFFFFFFFFFFFFFFFF
FFFFFFFFFFFFFFFFFFFFFFFFFFFFFFFFFFFFFFFFFFFFFFFFFFFFFFFFFFFFFFFF
FFFFFFFFFFFFFFFFFFFFFFFFFFFFFFFFFFFFFFFFFFFFFFFFFFFFFFFFFFFFFFFF
FFFFFFFFFFFFFFFFFFFFFFFFFFFFFFFFFFFFFFFFFFFFFFFFFFFFFFFFFFFFFFFF
FFFFFFFFFFB50000000000000000000000000000000000000000000000000000
0000000000000000000000000000000000000000000000000000000000000000
0000000000000000000000000000000000000000000000000000000000000000
000000000000000000000000000000000000000000000000000000040F101010
0F100F100F0F0F0F0F0F0F10100F0F0F0F100F0F100F0F0F0F0F100F0F0F0F0F
0F100F101CA3FFFFFFFFFFFFFFFFFFFFFFFFFFFFFFFFFFFFFFFFFFFFFFFFFFFF
FFFFFFFFFFFFFFFFFFFFFFFFFFFFFFFFFFFFFFFFFFFFFFFFFFFFFFFFFFFFFFFF
FFFFFFFFFFFFFFFFFFFFFFFFFFFFFFFFFFFFFFFFFFFFFFFFFFFFFFFFFFFFFFFF
FFFFFFFFFFFFFFFFFFFFFFFFFFFFFFFFFFFFFFFFFFFFFFFFFFFFFFFFFFFFFF62
0000000000000000000000000000000000000000000000000000000000000000
0000000000000000000000000000000000000000000000000000000000000000
0000000000000000000000000000000000000000000000000000000000000000
00000000000000000000000000000000000000000000110F0F0F100F0F0F1010
0F0F0F100F0F100F100F0F0F10100F0F1010100F100F0F100F0F0F10100F100F
105AF3FFFFFFFFFFFFFFFFFFFFFFFFFFFFFFFFFFFFFFFFFFFFFFFFFFFFFFFFFF
FFFFFFFFFFFFFFFFFFFFFFFFFFFFFFFFFFFFFFFFFFFFFFFFFFFFFFFFFFFFFFFF
FFFFFFFFFFFFFFFFFFFFFFFFFFFFFFFFFFFFFFFFFFFFFFFFFFFFFFFFFFFFFFFF
FFFFFFFFFFFFFFFFFFFFFFFFFFFFFFFFFFFFFFFFFFFFFFFFC500000000000000
0000000000000000000000000000000000000000000000000000000000000000
0000000000000000000000000000000000000000000000000000000000000000
0000000000000000000000000000000000000000000000000000000000000000
00000000000000000000000000000000000E0F0F0F0F100F10100F0F10101010
0F101010100F10100F100F0F0F0F0F0F100F10100F100F0F10100F0F0F1EB0FF
FFFFFFFFFFFFFFFFFFFFFFFFFFFFFFFFFFFFFFFFFFFFFFFFFFFFFFFFFFFFFFFF
FFFFFFFFFFFFFFFFFFFFFFFFFFFFFFFFFFFFFFFFFFFFFFFFFFFFFFFFFFFFFFFF
FFFFFFFFFFFFFFFFFFFFFFFFFFFFFFFFFFFFFFFFFFFFFFFFFFFFFFFFFFFFFFFF
FFFFFFFFFFFFFFFFFFFFFFFFFFFFFFFFFFFF9800000000000000000000000000
0000000000000000000000000000000000000000000000000000000000000000
0000000000000000000000000000000000000000000000000000000000000000
0000000000000000000000000000000000000000000000000000000000000000
0000000000000000000000020F10100F0F0F0F1010100F100F10100F10101010
10100F0F100F0F0F0F0F100F100F10100F100F0F10100F10101393FFFFFFFFFF
FFFFFFFFFFFFFFFFFFFFFFFFFFFFFFFFFFFFFFFFFFFFFFFFFFFFFFFFFFFFFFFF
FFFFFFFFFFFFFFFFFFFFFFFFFFFFFFFFFFFFFFFFFFFFFFFFFFFFFFFFFFFFFFFF
FFFFFFFFFFFFFFFFFFFFFFFFFFFFFFFFFFFFFFFFFFFFFFFFFFFFFFFFFFFFFFFF
FFFFFFFFFFFFFFFFFFFFFFFF5200000000000000000000000000000000000000
0000000000000000000000000000000000000000000000000000000000000000
0000000000000000000000000000000000000000000000000000000000000000
0000000000000000000000000000000000000000000000000000000000000000
000000000000110F10100F100F0F0F0F0F0F10101010100F1010100F0F100F10
100F100F0F0F0F0F1010100F0F100F0F0F10100F15165AF1FFFFFFFFFFFFFFFF
FFFFFFFFFFFFFFFFFFFFFFFFFFFFFFFFFFFFFFFFFFFFFFFFFFFFFFFFFFFFFFFF
FFFFFFFFFFFFFFFFFFFFFFFFFFFFFFFFFFFFFFFFFFFFFFFFFFFFFFFFFFFFFFFF
FFFFFFFFFFFFFFFFFFFFFFFFFFFFFFFFFFFFFFFFFFFFFFFFFFFFFFFFFFFFFFFF
FFFFFFFFFFCF0F00000000000000000000000000000000000000000000000000
0000000000000000000000000000000000000000000000000000000000000000
0000000000000000000000000000000000000000000000000000000000000000
0000000000000000000000000000000000000000000000000000000000000000
000D0F0F100F0F0F0F100F0F100F0F100F0F0F0F0F0F0F0F0F100F0F0F0F1010
10100F100F1010100F100F0F0F0F151615152BC5FFFFFFFFFFFFFFFFFFFFFFFF
FFFFFFFFFFFFFFFFFFFFFFFFFFFFFFFFFFFFFFFFFFFFFFFFFFFFFFFFFFFFFFFF
FFFFFFFFFFFFFFFFFFFFFFFFFFFFFFFFFFFFFFFFFFFFFFFFFFFFFFFFFFFFFFFF
FFFFFFFFFFFFFFFFFFFFFFFFFFFFFFFFFFFFFFFFFFFFFFFFFFFFFFFFFFFFFF96
0000000000000000000000000000000000000000000000000000000000000000
0000000000000000000000000000000000000000000000000000000000000000
0000000000000000000000000000000000000000000000000000000000000000
000000000000000000000000000000000000000000000000000000050F0F0F0F
0F0F10100F100F0F0F0F0F100F100F0F0F0F0F100F0F0F0F0F0F0F0F0F0F0F10
0F10100F101010101316151616151691FFFFFFFFFFFFFFFFFFFFFFFFFFFFFFFF
FFFFFFFFFFFFFFFFFFFFFFFFFFFFFFFFFFFFFFFFFFFFFFFFFFFFFFFFFFFFFFFF
FFFFFFFFFFFFFFFFFFFFFFFFFFFFFFFFFFFFFFFFFFFFFFFFFFFFFFFFFFFFFFFF
FFFFFFFFFFFFFFFFFFFFFFFFFFFFFFFFFFFFFFFFFFFFFFFFFF63000000000000
0000000000000000000000000000000000000000000000000000000000000000
0000000000000000000000000000000000000000000000000000000000000000
0000000000000000000000000000000000000000000000000000000000000000
00000000000000000000000000000000000000000000110F100F0F100F0F100F
100F0F1010100F0F100F0F1010100F0F0F100F100F100F100F0F0F0F0F0F0F0F
100F12161615161515151564FEFFFFFFFFFFFFFFFFFFFFFFFFFFFFFFFFFFFFFF
FFFFFFFFFFFFFFFFFFFFFFFFFFFFFFFFFFFFFFFFFFFFFFFFFFFFFFFFFFFFFFFF
FFFFFFFFFFFFFFFFFFFFFFFFFFFFFFFFFFFFFFFFFFFFFFFFFFFFFFFFFFFFFFFF
FFFFFFFFFFFFFFFFFFFFFFFFFFFFFFFFFFFFFF47000000000000000000000000
0000000000000000000000000000000000000000000000000000000000000000
0000000000000000000000000000000000000000000000000000000000000000
0000000000000000000000000000000000000000000000000000000000000000
00000000000000000000000000000000000E0F0F0F0F0F10101010100F100F10
1010100F100F0F0F0F100F0F0F0F0F1010101010100F0F100F100F100F151616
151515151516154DF1FFFFFFFFFFFFFFFFFFFFFFFFFFFFFFFFFFFFFFFFFFFFFF
FFFFFFFFFFFFFFFFFFFFFFFFFFFFFFFFFFFFFFFFFFFFFFFFFFFFFFFFFFFFFFFF
FFFFFFFFFFFFFFFFFFFFFFFFFFFFFFFFFFFFFFFFFFFFFFFFFFFFFFFFFFFFFFFF
FFFFFFFFFFFFFFFFFFFFFFFFDF17000000000000000000000000000000000000
0000000000000000000000000000000000000000000000000000000000000000
0000000000000000000000000000000000000000000000000000000000000000
0000000000000000000000000000000000000000000000000000000000000000
0000000000000000000000030F100F1010100F100F0F0F0F0F100F0F0F0F0F10
0F101010100F0F100F0F0F0F0F0F0F0F0F0F100F101010141616151615151616
1615152DCFFFFFFFFFFFFFFFFFFFFFFFFFFFFFFFFFFFFFFFFFFFFFFFFFFFFFFF
FFFFFFFFFFFFFFFFFFFFFFFFFFFFFFFFFFFFFFFFFFFFFFFFFFFFFFFFFFFFFFFF
FFFFFFFFFFFFFFFFFFFFFFFFFFFFFFFFFFFFFFFFFFFFFFFFFFFFFFFFFFFFFFFF
FFFFFFFFFFFFBD00000000000000000000000000000000000000000000000000
0000000000000000000000000000000000000000000000000000000000000000
0000000000000000000000000000000000000000000000000000000000000000
0000000000000000000000000000000000000000000000000000000000000000
00000000000011100F10100F0F0F100F0F0F0F0F0F100F0F0F0F0F0F0F0F100F
100F100F0F0F0F100F0F0F10100F101010121715151515151516151515151518
B3FFFFFFFFFFFFFFFFFFFFFFFFFFFFFFFFFFFFFFFFFFFFFFFFFFFFFFFFFFFFFF
FFFFFFFFFFFFFFFFFFFFFFFFFFFFFFFFFFFFFFFFFFFFFFFFFFFFFFFFFFFFFFFF
FFFFFFFFFFFFFFFFFFFFFFFFFFFFFFFFFFFFFFFFFFFFFFFFFFFFFFFFFFFFFFFF
A100000000000000000000000000000000000000000000000000000000000000
0000000000000000000000000000000000000000000000000000000000000000
0000000000000000000000000000000000000000000000000000000000000000
0000000000000000000000000000000000000000000000000000000000000000
000E10100F0F0F0F0F100F101010100F100F0F100F10100F100F0F0F0F0F0F0F
0F0F1010100F100F0F0F1011161515161515151615151516151616169BFFFFFF
FFFFFFFFFFFFFFFFFFFFFFFFFFFFFFFFFFFFFFFFFFFFFFFFFFFFFFFFFFFFFFFF
FFFFFFFFFFFFFFFFFFFFFFFFFFFFFFFFFFFFFFFFFFFFFFFFFFFFFFFFFFFFFFFF
FFFFFFFFFFFFFFFFFFFFFFFFFFFFFFFFFFFFFFFFFFFFFFFFFFFF930000000000
0000000000000000000000000000000000000000000000000000000000000000
0000000000000000000000000000000000000000000000000000000000000000
0000000000000000000000000000000000000000000000000000000000000000
000000000000000000000000000000000000000000000000000000010F101010
0F0F100F100F0F0F0F100F10100F100F100F10100F0F100F0F0F0F0F0F0F100F
0F0F100F100F15161516151516151615161515151515151588FFFFFFFFFFFFFF
FFFFFFFFFFFFFFFFFFFFFFFFFFFFFFFFFFFFFFFFFFFFFFFFFFFFFFFFFFFFFFFF
FFFFFFFFFFFFFFFFFFFFFFFFFFFFFFFFFFFFFFFFFFFFFFFFFFFFFFFFFFFFFFFF
FFFFFFFFFFFFFFFFFFFFFFFFFFFFFFFFFFFFFFFF7E0000000000000000000000
0000000000000000000000000000000000000000000000000000000000000000
0000000000000000000000000000000000000000000000000000000000000000
0000000000000000000000000000000000000000000000000000000000000000
000000000000000000000000000000000000000000000E0F0F0F0F0F100F0F10
100F0F100F0F0F100F0F0F0F0F0F100F100F0F100F100F0F100F100F0F100F10
141615161616151615161515151515161616151676FFFFFFFFFFFFFFFFFFFFFF
FFFFFFFFFFFFFFFFFFFFFFFFFFFFFFFFFFFFFFFFFFFFFFFFFFFFFFFFFFFFFFFF
FFFFFFFFFFFFFFFFFFFFFFFFFFFFFFFFFFFFFFFFFFFFFFFFFFFFFFFFFFFFFFFF
FFFFFFFFFFFFFFFFFFFFFFFFFFFF670000000000000000000000000000000000
0000000000000000000000000000000000000000000000000000000000000000
0000000000000000000000000000000000000000000000000000000000000000
0000000000000000000000000000000000000000000000000000000000000000
00000000000000000000000000000000000E0F0F0F100F0F0F0F0F1010101010
0F0F0F0F0F100F0F100F0F101010100F0F0F100F100F0F0F0F10121616161516
1615151615161515161516151515161562FFFFFFFFFFFFFFFFFFFFFFFFFFFFFF
FFFFFFFFFFFFFFFFFFFFFFFFFFFFFFFFFFFFFFFFFFFFFFFFFFFFFFFFFFFFFFFF
FFFFFFFFFFFFFFFFFFFFFFFFFFFFFFFFFFFFFFFFFFFFFFFFFFFFFFFFFFFFFFFF
FFFFFFFFFFFFFFFF590000000000000000000000000000000000000000000000
0000000000000000000000000000000000000000000000000000000000000000
0000000000000000000000000000000000000000000000000000000000000000
0000000000000000000000000000000000000000000000000000000000000000
0000000000000000000000000F0F0F0F100F0F0F10100F10101010100F10100F
100F0F0F0F0F0F100F100F0F10100F0F0F100F100F1516151616151515151615
15151516151515151516151658FEFFFFFFFFFFFFFFFFFFFFFFFFFFFFFFFFFFFF
FFFFFFFFFFFFFFFFFFFFFFFFFFFFFFFFFFFFFFFFFFFFFFFFFFFFFFFFFFFFFFFF
FFFFFFFFFFFFFFFFFFFFFFFFFFFFFFFFFFFFFFFFFFFFFFFFFFFFFFFFFFFFFFFF
FFFF550000000000000000000000000000000000000000000000000000000000
0000000000000000000000000000000000000000000000000000000000000000
0000000000000000000000000000000000000000000000000000000000000000
0000000000000000000000000000000000000000000000000000000000000000
0000000000000E0F0F0F0F100F0F100F0F0F0F100F0F101010100F100F0F0F10
100F1010100F0F0F100F100F0F10101516151515151515151516151615151616
151615151516151653FFFFFFFFFFFFFFFFFFFFFFFFFFFFFFFFFFFFFFFFFFFFFF
FFFFFFFFFFFFFFFFFFFFFFFFFFFFFFFFFFFFFFFFFFFFFFFFFFFFFFFFFFFFFFFF
FFFFFFFFFFFFFFFFFFFFFFFFFFFFFFFFFFFFFFFFFFFFFFFFFFFFFFFF60000000
0000000000000000000000000000000000000000000000000000000000000000
0000000000000000000000000000000000000000000000000000000000000000
0000000000000000000000000000000000000000000000000000000000000000
0000000000000000000000000000000000000000000000000000000000000000
000E0F0F101010100F0F0F0F0F0F0F100F10101010100F0F0F100F100F0F0F10
0F0F100F100F0F0F0F1216151516151515161616151515151615151516151616
151615155CFEFFFFFFFFFFFFFFFFFFFFFFFFFFFFFFFFFFFFFFFFFFFFFFFFFFFF
FFFFFFFFFFFFFFFFFFFFFFFFFFFFFFFFFFFFFFFFFFFFFFFFFFFFFFFFFFFFFFFF
FFFFFFFFFFFFFFFFFFFFFFFFFFFFFFFFFFFFFFFFFFFF55000000000000000000
0000000000000000000000000000000000000000000000000000000000000000
0000000000000000000000000000000000000000000000000000000000000000
0000000000000000000000000000000000000000000000000000000000000000
000000000000000000000000000000000000000000000000000000000F0F0F0F
0F0F0F100F0F1010100F0F0F0F1010101010100F100F100F0F100F0F100F0F10
0F0F101216151515151515161516161515151516161516151516151615151616
54FEFFFFFFFFFFFFFFFFFFFFFFFFFFFFFFFFFFFFFFFFFFFFFFFFFFFFFFFFFFFF
FFFFFFFFFFFFFFFFFFFFFFFFFFFFFFFFFFFFFFFFFFFFFFFFFFFFFFFFFFFFFFFF
FFFFFFFFFFFFFFFFFFFFFFFFFFFFFFFF59000000000000000000000000000000
0000000000000000000000000000000000000000000000000000000000000000
0000000000000000000000000000000000000000000000000000000000000000
0000000000000000000000000000000000000000000000000000000000000000
000000000000000000000000000000000000000000000B101010100F0F0F0F0F
0F100F100F0F0F0F0F0F100F100F0F0F0F0F0F100F100F0F0F100F0F100E1515
1515161615161515161515161515151515151615161515151616151655FFFFFF
FFFFFFFFFFFFFFFFFFFFFFFFFFFFFFFFFFFFFFFFFFFFFFFFFFFFFFFFFFFFFFFF
FFFFFFFFFFFFFFFFFFFFFFFFFFFFFFFFFFFFFFFFFFFFFFFFFFFFFFFFFFFFFFFF
FFFFFFFFFFFFFFFFFFFF67000000000000000000000000000000000000000000
0000000000000000000000000000000000000000000000000000000000000000
0000000000000000000000000000000000000000000000000000000000000000
0000000000000000000000000000000000000000000000000000000000000000
00000000000000000000000000000000000E0F100F0F0F0F0F0F0F0F0F100F10
0F0F10100F100F0F0F1010100F100F100F0F100F0F0F10101416161616161515
15161516161515161515151616151516151615151515151561FFFFFFFFFFFFFF
FFFFFFFFFFFFFFFFFFFFFFFFFFFFFFFFFFFFFFFFFFFFFFFFFFFFFFFFFFFFFFFF
FFFFFFFFFFFFFFFFFFFFFFFFFFFFFFFFFFFFFFFFFFFFFFFFFFFFFFFFFFFFFFFF
FFFFFFFF7F000000000000000000000000000000000000000000000000000000
0000000000000000000000000000000000000000000000000000000000000000
0000000000000000000000000000000000000000000000000000000000000000
0000000000000000000000000000000000000000000000000000000000000000
0000000000000000000000000F100F0F0F100F0F0F0F10100F1010100F0F100F
10100F0F0F1010100F100F100F100F1010101217151515161516151515161515
151516161515151516161515161615151516161671FFFFFFFFFFFFFFFFFFFFFF
FFFFFFFFFFFFFFFFFFFFFFFFFFFFFFFFFFFFFFFFFFFFFFFFFFFFFFFFFFFFFFFF
FFFFFFFFFFFFFFFFFFFFFFFFFFFFFFFFFFFFFFFFFFFFFFFFFFFFFFFFFFFF9200
0000000000000000000000000000000000000000000000000000000000000000
0000000000000000000000000000000000000000000000000000000000000000
0000000000000000000000000000000000000000000000000000000000000000
0000000000000000000000000000000000000000000000000000000000000000
0000000000000D0F0F0F0F0F10100F100F0F0F0F0F0F0F0F0F0F0F0F100F100F
0F100F0F0F0F100F0F100F101016151615151516161515161515151616151516
1515151515151615151615151516151686FFFFFFFFFFFFFFFFFFFFFFFFFFFFFF
FFFFFFFFFFFFFFFFFFFFFFFFFFFFFFFFFFFFFFFFFFFFFFFFFFFFFFFFFFFFFFFF
FFFFFFFFFFFFFFFFFFFFFFFFFFFFFFFFFFFFFFFFFFFFFFFFA300000000000000
0000000000000000000000000000000000000000000000000000000000000000
0000000000000000000000000000000000000000000000000000000000000000
0000000000000000000000000000000000000000000000000000000000000000
0000000000000000000000000000000000000000000000000000000000000000
000E0F0F10100F100F100F0F100F0F0F0F0F100F0F100F0F1010100F0F0F0F10
0F0F0F0F0F100E15161515161616161515161615151515151515151515151615
15151615151616151515151597FFFFFFFFFFFFFFFFFFFFFFFFFFFFFFFFFFFFFF
FFFFFFFFFFFFFFFFFFFFFFFFFFFFFFFFFFFFFFFFFFFFFFFFFFFFFFFFFFFFFFFF
FFFFFFFFFFFFFFFFFFFFFFFFFFFFFFFFFFFFC000000000000000000000000000
0000000000000000000000000000000000000000000000000000000000000000
0000000000000000000000000000000000000000000000000000000000000000
0000000000000000000000000000000000000000000000000000000000000000
00000000000000000000000000000000000000000000000000000000100F100F
0F0F0F0F0F0F0F0F0F100F100F0F100F100F0F10100F0F0F0F101010100F100F
0F13171515151516151615161616161615151516151515151515161615161515
1515151516151516B1FFFFFFFFFFFFFFFFFFFFFFFFFFFFFFFFFFFFFFFFFFFFFF
FFFFFFFFFFFFFFFFFFFFFFFFFFFFFFFFFFFFFFFFFFFFFFFFFFFFFFFFFFFFFFFF
FFFFFFFFFFFFFFFFFFFFFFFFE200000000000000000000000000000000000000
0000000000000000000000000000000000000000000000000000000000000000
0000000000000000000000000000000000000000000000000000000000000000
0000000000000000000000000000000000000000000000000000000000000000
000000000000000000000000000000000000000000000D0F100F100F0F0F0F0F
0F0F0F100F0F100F1010100F1010100F100F100F0F0F100F0F10101316151516
1516151615161615151516161515151515151616151515151616151515151515
15151617CFFFFFFFFFFFFFFFFFFFFFFFFFFFFFFFFFFFFFFFFFFFFFFFFFFFFFFF
FFFFFFFFFFFFFFFFFFFFFFFFFFFFFFFFFFFFFFFFFFFFFFFFFFFFFFFFFFFFFFFF
FFFFFFFFFFFFFF13000000000000000000000000000000000000000000000000
0000000000000000000000000000000000000000000000000000000000000000
0000000000000000000000000000000000000000000000000000000000000000
0000000000000000000000000000000000000000000000000000000000000000
00000000000000000000000000000000001010100F0F0F0F0F0F100F0F0F0F10
0F1010100F0F100F0F0F0F0F0F0F0F100F0F0F10100F15151616161615151516
1516151615161616151515161516151516151516151616151516151616151627
EFFFFFFFFFFFFFFFFFFFFFFFFFFFFFFFFFFFFFFFFFFFFFFFFFFFFFFFFFFFFFFF
FFFFFFFFFFFFFFFFFFFFFFFFFFFFFFFFFFFFFFFFFFFFFFFFFFFFFFFFFFFFFFFF
FF47000000000000000000000000000000000000000000000000000000000000
0000000000000000000000000000000000000000000000000000000000000000
0000000000000000000000000000000000000000000000000000000000000000
0000000000000000000000000000000000000000000000000000000000000000
0000000000000000000000000F0F0F0F0F100F0F10100F0F1010100F10100F10
0F0F0F0F10100F10100F100F100F0F0F15161515151515161515151515161616
16161615161515161616161515161516151615161516151515161546FBFFFFFF
FFFFFFFFFFFFFFFFFFFFFFFFFFFFFFFFFFFFFFFFFFFFFFFFFFFFFFFFFFFFFFFF
FFFFFFFFFFFFFFFFFFFFFFFFFFFFFFFFFFFFFFFFFFFFFFFFFFFFFF6300000000
0000000000000000000000000000000000000000000000000000000000000000
0000000000000000000000000000000000000000000000000000000000000000
0000000000000000000000000000000000000000000000000000000000000000
0000000000000000000000000000000000000000000000000000000000000000
0000000000000A0F0F0F0F0F0F0F0F0F1010100F100F0F0F100F0F100F100F0F
100F0F100F100F10101012161615161516151515151515161615151516161615
16151615151515151515161615151515161615151615155DFFFFFFFFFFFFFFFF
FFFFFFFFFFFFFFFFFFFFFFFFFFFFFFFFFFFFFFFFFFFFFFFFFFFFFFFFFFFFFFFF
FFFFFFFFFFFFFFFFFFFFFFFFFFFFFFFFFFFFFFFFFF9900000000000000000000
0000000000000000000000000000000000000000000000000000000000000000
0000000000000000000000000000000000000000000000000000000000000000
0000000000000000000000000000000000000000000000000000000000000000
0000000000000000000000000000000000000000000000000000000000000000
00110F0F10100F0F10100F0F1010100F0F0F0F0F10100F10100F0F0F0F0F0F10
0F100F1012161615161515161515161516151515151515151516151615161516
161615151515151515161515151515151616168BFFFFFFFFFFFFFFFFFFFFFFFF
FFFFFFFFFFFFFFFFFFFFFFFFFFFFFFFFFFFFFFFFFFFFFFFFFFFFFFFFFFFFFFFF
FFFFFFFFFFFFFFFFFFFFFFFFFFFFFFD500000000000000000000000000000000
0000000000000000000000000000000000000000000000000000000000000000
0000000000000000000000000000000000000000000000000000000000000000
0000000000000000000000000000000000000000000000000000000000000000
000000000000000000000000000000000000000000000000000000000F0F100F
0F0F100F0F0F0F0F0F0F100F0F0F100F0F0F0F100F0F0F0F100F0F0F10100F16
1516151615151615151515151515151516151516151515151516151616161515
151615151515151516151616151516C2FFFFFFFFFFFFFFFFFFFFFFFFFFFFFFFF
FFFFFFFFFFFFFFFFFFFFFFFFFFFFFFFFFFFFFFFFFFFFFFFFFFFFFFFFFFFFFFFF
FFFFFFFFFFFFFFFFFFFE09000000000000000000000000000000000000000000
0000000000000000000000000000000000000000000000000000000000000000
0000000000000000000000000000000000000000000000000000000000000000
0000000000000000000000000000000000000000000000000000000000000000
00000000000000000000000000000000000000000000080F100F0F0F0F101010
0F0F0F100F100F101010100F0F0F0F0F0F0F0F0F0F0F0F100F14161615151615
1515161515151615151615151515151515151615161515151615151616161515
1515161516161516161524EFFFFFFFFFFFFFFFFFFFFFFFFFFFFFFFFFFFFFFFFF
FFFFFFFFFFFFFFFFFFFFFFFFFFFFFFFFFFFFFFFFFFFFFFFFFFFFFFFFFFFFFFFF
FFFFFFFF53000000000000000000000000000000000000000000000000000000
0000000000000000000000000000000000000000000000000000000000000000
0000000000000000000000000000000000000000000000000000000000000000
0000000000000000000000000000000000000000000000000000000000000000
0000000000000000000000000000000000110F0F0F0F0F100F100F0F0F0F100F
0F0F100F0F0F100F1010100F0F0F100F10101013161515161615151615161615
1615161515151516151615151516151516151515161615151615161615151516
1615161516164EFFFFFFFFFFFFFFFFFFFFFFFFFFFFFFFFFFFFFFFFFFFFFFFFFF
FFFFFFFFFFFFFFFFFFFFFFFFFFFFFFFFFFFFFFFFFFFFFFFFFFFFFFFFFFFF9B00
0000000000000000000000000000000000000000000000000000000000000000
0000000000000000000000000000000000000000000000000000000000000000
0000000000000000000000000000000000000000000000000000000000000000
0000000000000000000000000000000000000000000000000000000000000000
0000000000000000000000000F101010100F100F0F0F0F0F100F0F0F10100F0F
100F0F10100F0F0F0F100F0F1011151615151516151615151615161615161515
1516151515151515151516151615161515151616161515151515151516151616
151588FFFFFFFFFFFFFFFFFFFFFFFFFFFFFFFFFFFFFFFFFFFFFFFFFFFFFFFFFF
FFFFFFFFFFFFFFFFFFFFFFFFFFFFFFFFFFFFFFFFFFFFFFFFD500000000000000
0000000000000000000000000000000000000000000000000000000000000000
0000000000000000000000000000000000000000000000000000000000000000
0000000000000000000000000000000000000000000000000000000000000000
0000000000000000000000000000000000000000000000000000000000000000
0000000000000A0F0F0F0F0F0F0F0F0F0F10100F0F0F10100F0F0F100F0F100F
0F0F100F100F0F0F151516151516151515161516151516151515151516151515
151515161516151515151616151516161516151616151516151515151519C5FF
FFFFFFFFFFFFFFFFFFFFFFFFFFFFFFFFFFFFFFFFFFFFFFFFFFFFFFFFFFFFFFFF
FFFFFFFFFFFFFFFFFFFFFFFFFFFFFFFFFFFFFF4E120000000000000000000000
0000000000000000000000000000000000000000000000000000000000000000
0000000000000000000000000000000000000000000000000000000000000000
0000000000000000000000000000000000000000000000000000000000000000
0000000000000000000000000000000000000000000000000000000000000000
00110F0F0F100F0F1010100F100F0F0F0F0F0F0F0F100F0F100F100F0F0F1010
1010131616151515151515151615151516151515161615151615151615151515
16151516151615161515151515151515151616151515151C2430F5FFFFFFFFFF
FFFFFFFFFFFFFFFFFFFFFFFFFFFFFFFFFFFFFFFFFFFFFFFFFFFFFFFFFFFFFFFF
FFFFFFFFFFFFFFFFFFFFFFFFFF8C0E0E13000000000000000000000000000000
0000000000000000000000000000000000000000000000000000000000000000
0000000000000000000000000000000000000000000000000000000000000000
0000000000000000000000000000000000000000000000000000000000000000
000000000000000000000000000000000000000000000000000000000E0F100F
100F0F0F100F10100F0F0F0F0F0F0F0F100F0F0F0F0F100F0F10101013171615
1615161515161616151516151515161516151515151515151615151615151615
15161616151615151515151616161515161E26242574FFFFFFFFFFFFFFFFFFFF
FFFFFFFFFFFFFFFFFFFFFFFFFFFFFFFFFFFFFFFFFFFFFFFFFFFFFFFFFFFFFFFF
FFFFFFFFFFFFFFCB170E0D0E130C000000000000000000000000000000000000
0000000000000000000000000000000000000000000000000000000000000000
0000000000000000000000000000000000000000000000000000000000000000
0000000000000000000000000000000000000000000000000000000000000000
00000000000000000000000000000000000000000000070F0F0F0F100F0F0F0F
0F0F0F0F0F0F100F0F0F100F0F101010100F0F0F0F100F151615151515151515
1615161515151515151515151515151516161515151515161515151516161616
1515151515151515151518212624242424BDFFFFFFFFFFFFFFFFFFFFFFFFFFFF
FFFFFFFFFFFFFFFFFFFFFFFFFFFFFFFFFFFFFFFFFFFFFFFFFFFFFFFFFFFFFFFF
FFFB420D0D0D0D0D0F1400000000000000000000000000000000000000000000
0000000000000000000000000000000000000000000000000000000000000000
0000000000000000000000000000000000000000000000000000000000000000
0000000000000000000000000000000000000000000000000000000000000000
0000000000000000000000000000000000110F100F100F0F0F100F0F0F0F0F10
0F0F0F0F100F10100F0F10100F100F100F141615151615161516151515151615
1516161515161515151516161515151516151516151615151515161515151615
151615151D242524242424242CEDFFFFFFFFFFFFFFFFFFFFFFFFFFFFFFFFFFFF
FFFFFFFFFFFFFFFFFFFFFFFFFFFFFFFFFFFFFFFFFFFFFFFFFFFFFFFF870D0E0D
0D0D0D0D0D140500000000000000000000000000000000000000000000000000
0000000000000000000000000000000000000000000000000000000000000000
0000000000000000000000000000000000000000000000000000000000000000
0000000000000000000000000000000000000000000000000000000000000000
0000000000000000000000000F1010100F100F0F100F100F10100F0F0F100F10
0F0F100F0F0F0F0F0F1010131615151515151615161516161616151515151515
1516161516151615151516151615161515151516151516151515161515172025
24242424242424246FFFFFFFFFFFFFFFFFFFFFFFFFFFFFFFFFFFFFFFFFFFFFFF
FFFFFFFFFFFFFFFFFFFFFFFFFFFFFFFFFFFFFFFFFFFFC91C0E0E0D0D0D0D0D0D
0E110E0000000000000000000000000000000000000000000000000000000000
0000000000000000000000000000000000000000000000000000000000000000
0000000000000000000000000000000000000000000000000000000000000000
0000000000000000000000000000000000000000000000000000000000000000
000000000000050F0F100F100F0F0F0F0F0F0F100F0F0F10100F100F0F0F0F0F
0F100F0F10111615151515151615161616161615151516151615151516161615
1616151516151516161516161516151515151515151514192326252424242424
24242424B8FFFFFFFFFFFFFFFFFFFFFFFFFFFFFFFFFFFFFFFFFFFFFFFFFFFFFF
FFFFFFFFFFFFFFFFFFFFFFFFFFFFFFFFFE430E0E0E0D0E0D0D0E0D0D0D0F1300
0000000000000000000000000000000000000000000000000000000000000000
0000000000000000000000000000000000000000000000000000000000000000
0000000000000000000000000000000000000000000000000000000000000000
0000000000000000000000000000000000000000000000000000000000000000
00110F0F100F0F100F0F0F0F0F100F10100F100F0F100F10100F0F0F0F0F100E
1416151515151516151516151615151515151615151616151516151615161515
15161515151515151516151516151615151D252525242424242424242524242B
F0FFFFFFFFFFFFFFFFFFFFFFFFFFFFFFFFFFFFFFFFFFFFFFFFFFFFFFFFFFFFFF
FFFFFFFFFFFFFFFFFFFFFF8F0E0D0E0D0E0E0E0E0D0D0D0D0D0D130900000000
0000000000000000000000000000000000000000000000000000000000000000
0000000000000000000000000000000000000000000000000000000000000000
0000000000000000000000000000000000000000000000000000000000000000
000000000000000000000000000000000000000000000000000000000D0F0F0F
0F0F100F0F0F1010100F0F0F0F0F0F0F100F100F100F0F10100F151616151615
1515151516161616151615151516151615161516151615151615151615151615
15161515151516151514182125252424242424242424242424252474FFFFFFFF
FFFFFFFFFFFFFFFFFFFFFFFFFFFFFFFFFFFFFFFFFFFFFFFFFFFFFFFFFFFFFFFF
FFFFFFFFFFDB200E0D0E0D0D0D0D0E0D0D0E0E0E0E0E10130000000000000000
0000000000000000000000000000000000000000000000000000000000000000
0000000000000000000000000000000000000000000000000000000000000000
0000000000000000000000000000000000000000000000000000000000000000
00000000000000000000000000000000000000000000040F0F0F100F0F0F0F0F
0F100F0F0F0F0F0F100F0F1010100F100F0F0F10121615161615151515151515
1615151515161515151615161615161515161515161516151616151516151615
161615151C232425242424252424242424242424242424CBFFFFFFFFFFFFFFFF
FFFFFFFFFFFFFFFFFFFFFFFFFFFFFFFFFFFFFFFFFFFFFFFFFFFFFFFFFFFFFFFF
620E0E0D0D0D0E0D0E0D0D0D0D0D0D0D0D0D0E14000000000000000000000000
0000000000000000000000000000000000000000000000000000000000000000
0000000000000000000000000000000000000000000000000000000000000000
0000000000000000000000000000000000000000000000000000000000000000
0000000000000000000000000000000000110F0F0F1010101010100F10100F10
0F1010100F0F10100F0F100F0F0F101616161515151516151615151616161615
1516151516151615151515161516161516151516151515161515151615161F26
24242424242524242425242524252424242441FFFFFFFFFFFFFFFFFFFFFFFFFF
FFFFFFFFFFFFFFFFFFFFFFFFFFFFFFFFFFFFFFFFFFFFFFFFFFFFBF110D0D0D0E
0E0D0D0D0E0D0D0D0E0E0D0E0D0D0E110C000000000000000000000000000000
0000000000000000000000000000000000000000000000000000000000000000
0000000000000000000000000000000000000000000000000000000000000000
0000000000000000000000000000000000000000000000000000000000000000
0000000000000000000000000E0F0F100F100F10100F0F0F0F0F1010100F100F
0F10100F0F0F0F100F1516151515151616151615161615151515161616151615
1515161616161615151515151615161616151516161515192125242424242524
2424242424242424242424242424ABFFFFFFFFFFFFFFFFFFFFFFFFFFFFFFFFFF
FFFFFFFFFFFFFFFFFFFFFFFFFFFFFFFFFFFFFFFFFE430D0E0D0E0E0E0E0D0D0D
0D0D0E0E0E0E0D0D0D0E0D0E1400000000000000000000000000000000000000
0000000000000000000000000000000000000000000000000000000000000000
0000000000000000000000000000000000000000000000000000000000000000
0000000000000000000000000000000000000000000000000000000000000000
000000000000010F0F0F100F100F0F0F0F100F0F0F100F10100F0F100F0F0F0F
100F0F1316151615161515151616161616151615151515161615161515151616
15161515161615161515151516151515151D2525252424242424242524252424
2424252424242424242CF2FFFFFFFFFFFFFFFFFFFFFFFFFFFFFFFFFFFFFFFFFF
FFFFFFFFFFFFFFFFFFFFFFFFFFFFFF9C0D0E0E0E0D0D0D0D0E0E0D0D0D0D0D0E
0D0D0D0D0D0D0E0D140100000000000000000000000000000000000000000000
0000000000000000000000000000000000000000000000000000000000000000
0000000000000000000000000000000000000000000000000000000000000000
0000000000000000000000000000000000000000000000000000000000000000
000F0F0F10100F100F10100F0F0F0F0F0F100F100F100F0F10100F0F10121615
1615151515161615151616151515151516151616161515151516161615151615
15161615161515151615171F2624242424242424242424252424242424242424
242424242581FFFFFFFFFFFFFFFFFFFFFFFFFFFFFFFFFFFFFFFFFFFFFFFFFFFF
FFFFFFFFFFFFFFFFFFE3240D0D0D0D0D0D0D0D0D0D0D0D0D0D0E0D0E0E0D0E0D
0D0D0D0D11100000000000000000000000000000000000000000000000000000
0000000000000000000000000000000000000000000000000000000000000000
0000000000000000000000000000000000000000000000000000000000000000
000000000000000000000000000000000000000000000000000000000E100F10
0F0F0F10100F0F0F0F0F0F100F0F0F0F0F0F10101010100F1516151515161515
1616151516151516151515151515151516151615151516161615151615151615
161615151B232524242524242425242424242424242424252424242424242524
24D4FFFFFFFFFFFFFFFFFFFFFFFFFFFFFFFFFFFFFFFFFFFFFFFFFFFFFFFFFFFF
FFFFFFFF760D0D0D0D0D0D0D0E0E0D0D0D0D0D0D0D0D0E0D0D0D0E0E0D0D0D0D
0F15000000000000000000000000000000000000000000000000000000000000
0000000000000000000000000000000000000000000000000000000000000000
0000000000000000000000000000000000000000000000000000000000000000
0000000000000000000000000000000000000000000003100F100F100F10100F
1010100F0F0F100F0F0F0F100F0F0F0F10101516151515151516151516151515
1615151616151516151515151615151615161516151516151516151615151D25
2524242424242424242424242424252424242425242424242424242458FFFFFF
FFFFFFFFFFFFFFFFFFFFFFFFFFFFFFFFFFFFFFFFFFFFFFFFFFFFFFFFFFFFDB1A
0D0D0D0E0D0E0E0D0E0E0D0E0E0E0D0D0D0D0D0D0D0E0E0D0D0D0D0D0E120700
0000000000000000000000000000000000000000000000000000000000000000
0000000000000000000000000000000000000000000000000000000000000000
0000000000000000000000000000000000000000000000000000000000000000
00000000000000000000000000000000001010100F0F100F100F0F100F0F1010
10100F100F0F0F0F100F10101217151516151616151515151615161615151515
1616151515151516161516151616161515151515151614172125242425242524
242425252424242525242424242424242424242424242425CAFFFFFFFFFFFFFF
FFFFFFFFFFFFFFFFFFFFFFFFFFFFFFFFFFFFFFFFFFFFFFFFFF6A0E0D0D0D0E0D
0D0E0D0E0D0E0D0D0D0D0D0E0E0D0E0D0D0E0D0E0D0D0D0E0D10120000000000
0000000000000000000000000000000000000000000000000000000000000000
0000000000000000000000000000000000000000000000000000000000000000
0000000000000000000000000000000000000000000000000000000000000000
0000000000000000000000000E0F0F0F0F0F100F10100F100F100F0F0F0F0F10
10100F0F0F101116151515151515161615151516151515151515151515151515
15161616161515161516151516161615151C2425242424252424242424242424
2424252424242425242424242424242424242548FFFFFFFFFFFFFFFFFFFFFFFF
FFFFFFFFFFFFFFFFFFFFFFFFFFFFFFFFFFFFFFD1140D0D0D0E0E0D0D0D0D0E0E
0E0D0E0E0E0D0D0D0D0D0D0E0D0E0E0E0D0E0D0E0E0D14000000000000000000
0000000000000000000000000000000000000000000000000000000000000000
0000000000000000000000000000000000000000000000000000000000000000
0000000000000000000000000000000000000000000000000000000000000000
000000000000020F100F100F0F0F0F0F100F100F0F100F0F0F0F0F0F100F1010
0F15161515151615151516161516151516161615161615151616161515151615
15151615151516151515161F2524242424242424242424252424252524242424
242524242525242424242424242424BDFFFFFFFFFFFFFFFFFFFFFFFFFFFFFFFF
FFFFFFFFFFFFFFFFFFFFFFFFFFFF660D0D0E0D0D0E0D0E0D0D0E0E0D0D0E0E0E
0D0D0D0D0D0D0D0D0E0E0E0D0D0D0D0D0D0D110F000000000000000000000000
0000000000000000000000000000000000000000000000000000000000000000
0000000000000000000000000000000000000000000000000000000000000000
0000000000000000000000000000000000000000000000000000000000000000
00100F100F0F0F0F0F0F0F100F0F100F100F0F0F0F0F0F0F0F100F1316161515
1515161516151615161516151616151516151516151615151516151615151516
1615151519222524252424242424242524242424242425242424242424252524
2424242424242425242446FFFFFFFFFFFFFFFFFFFFFFFFFFFFFFFFFFFFFFFFFF
FFFFFFFFFFFFFFFFD5170E0D0D0D0E0D0E0D0E0D0E0E0E0D0E0D0E0E0D0E0E0D
0D0E0D0D0D0E0E0E0E0D0D0D0D0E0F1200000000000000000000000000000000
0000000000000000000000000000000000000000000000000000000000000000
0000000000000000000000000000000000000000000000000000000000000000
000000000000000000000000000000000000000000000000000000000E0F0F0F
100F100F0F100F0F100F0F0F0F0F0F0F0F0F0F0F0F1216151516161516151515
1515161615161515151615161516151615151616161515161515151515151C24
2524242425242424242424242424242525242424242424242424252424242524
242424242424C3FFFFFFFFFFFFFFFFFFFFFFFFFFFFFFFFFFFFFFFFFFFFFFFFFF
FFFFFF6C0E0D0E0D0E0E0D0D0D0D0D0D0E0D0E0E0D0E0E0D0D0E0E0E0D0E0D0E
0D0D0E0D0E0D0D0D0D0D0E140300000000000000000000000000000000000000
0000000000000000000000000000000000000000000000000000000000000000
0000000000000000000000000000000000000000000000000000000000000000
0000000000000000000000000000000000000000000000100F0F10100F0F100F
0F0F0F0F100F0F100F0F10100F10101115151616151515151516151515161515
1615151515151515151516151615161516151516151515172025252424242425
2524242424242424242424242424252524242425242424242525242424242524
244CFFFFFFFFFFFFFFFFFFFFFFFFFFFFFFFFFFFFFFFFFFFFFFFFFFFFFFDD190D
0E0D0D0D0D0D0E0D0D0D0D0D0D0D0D0D0E0D0E0D0E0D0D0D0D0E0D0D0D0D0D0E
0D0E0E0D0E0D0D12110000000000000000000000000000000000000000000000
0000000000000000000000000000000000000000000000000000000000000000
0000000000000000000000000000000000000000000000000000000000000000
00000000000000000000000000000000000E100F10100F100F0F100F100F100F
0F100F10100F0F0F100E15161615151515151615161516151515161515161515
16161515151515151615161616151615151A2325242425242524242424242524
2425242424242424242424242424242424242424242424242425242424C9FFFF
FFFFFFFFFFFFFFFFFFFFFFFFFFFFFFFFFFFFFFFFFFFFFFFF680E0D0D0D0E0D0D
0E0D0D0D0D0E0D0D0D0E0E0D0E0D0D0E0D0D0E0D0D0E0D0D0D0D0E0E0D0E0D0D
0D0D0D0F14000000000000000000000000000000000000000000000000000000
0000000000000000000000000000000000000000000000000000000000000000
0000000000000000000000000000000000000000000000000000000000000000
0000000000000000000000000E0F0F0F100F0F0F0F0F0F10100F0F100F10100F
100F0F1013171516151615151516151615161515151516151516151615151615
15151616161515151515161E2525242424242424242524242424242424242424
24242424242424242424252424242524242425242424252544FFFFFFFFFFFFFF
FFFFFFFFFFFFFFFFFFFFFFFFFFFFFFFFFFFFDD190E0E0E0D0D0D0E0E0D0D0D0D
0E0E0D0E0D0D0E0D0D0D0E0D0D0E0D0D0E0E0E0E0E0D0E0D0D0E0D0D0E0D0E0D
130B000000000000000000000000000000000000000000000000000000000000
0000000000000000000000000000000000000000000000000000000000000000
0000000000000000000000000000000000000000000000000000000000000000
00000000000000100F0F0F1010100F100F10100F0F0F0F0F0F1010100F101217
1616151515161516151615151616151615151516161615161516161615151515
1516151518212524242424252424242424242424242424242425242424252424
2525242525242425242424242424242424242424CCFFFFFFFFFFFFFFFFFFFFFF
FFFFFFFFFFFFFFFFFFFFFFFFFF7C0E0D0D0D0D0D0E0D0D0D0D0D0E0D0D0D0E0E
0D0D0D0E0D0D0D0E0E0D0D0D0D0E0E0E0D0D0E0D0E0D0D0D0D0D0D0D10130000
0000000000000000000000000000000000000000000000000000000000000000
0000000000000000000000000000000000000000000000000000000000000000
0000000000000000000000000000000000000000000000000000000000000000
000D100F0F0F100F0F0F0F100F100F0F0F100F0F0F0F0F100F15161515151515
1616151616151515151515151616151515151515161515161516151515151C24
2424242424242424242424242524242424242425242424242524242424242524
2424242525242424242424242424245EFFFFFFFFFFFFFFFFFFFFFFFFFFFFFFFF
FFFFFFFFFFFFFFF0270E0D0D0D0E0D0D0E0D0E0E0E0E0E0D0E0D0D0D0E0D0D0E
0D0D0D0E0E0E0E0D0D0E0E0D0E0E0D0D0E0E0D0D0D0D0E0E0F14000000000000
0000000000000000000000000000000000000000000000000000000000000000
0000000000000000000000000000000000000000000000000000000000000000
000000000000000000000000000000000000000000000000000000000F0F0F0F
1010100F0F10100F10100F0F0F100F0F0F101014161516151515151615161516
1516161515151515151516151515151515151515151515171F25252424242424
2424242524242424242425252424242424242424242424252524242424242424
2424242424242424242424E0FFFFFFFFFFFFFFFFFFFFFFFFFFFFFFFFFFFFFFFF
FFFF960E0D0E0D0D0E0D0D0E0D0D0E0E0D0E0E0D0D0E0D0D0E0D0D0D0D0D0E0D
0D0D0D0E0E0D0D0D0D0D0D0E0D0D0D0E0D0E0D0D0D120D000000000000000000
0000000000000000000000000000000000000000000000000000000000000000
0000000000000000000000000000000000000000000000000000000000000000
00000000000000000000000000000000000000000000001010100F0F0F0F0F0F
10100F0F0F0F0F100F0F10101013161615161515151515151516161616161515
16161615151615161515151516151515151A2226242424252424242424242524
2425242424242424242424242424242524242424242424242424242424242424
2424242424247CFFFFFFFFFFFFFFFFFFFFFFFFFFFFFFFFFFFFFFFFFFFF400E0D
0D0D0D0D0E0D0D0D0E0D0D0E0D0D0E0D0D0E0D0D0D0D0D0E0E0D0D0D0E0D0D0D
0E0D0D0D0D0D0E0D0E0E0E0D0D0E0D0E0E0F1400000000000000000000000000
0000000000000000000000000000000000000000000000000000000000000000
0000000000000000000000000000000000000000000000000000000000000000
00000000000000000000000000000000000E0F10100F100F0F10100F0F0F0F0F
1010100F0F0F1011161515151615151616151516161615161616161515151515
15151515151516151515151D2525252424242424242424242424242424252424
2425242424252424252425242424242424242424252424242425242524252424
2528F4FFFFFFFFFFFFFFFFFFFFFFFFFFFFFFFFFFFFFFFFC1100E0D0E0E0E0E0D
0E0D0E0E0D0E0D0D0D0D0E0D0D0D0D0D0D0D0E0E0E0E0D0D0D0D0E0E0D0E0D0D
0D0D0D0D0D0D0D0D0D0D0E0D0D0D120000000000000000000000000000000000
0000000000000000000000000000000000000000000000000000000000000000
0000000000000000000000000000000000000000000000000000000000000000
0000000000000000000000000E0F0F10100F0F100F0F0F0F100F100F0F0F100F
100F151616151515151516161516161515151615151615151516151515161516
16161515171F2525242424242424252424242424242524242424252525242424
2424252424242424242424242424242424242524242424252424242424ACFFFF
FFFFFFFFFFFFFFFFFFFFFFFFFFFFFFFFFFFF650D0E0E0E0D0E0D0D0D0E0E0E0E
0D0D0E0E0E0E0D0D0D0D0D0D0D0D0D0D0D0D0D0D0D0E0E0E0D0D0E0E0E0D0D0E
0D0E0D0D0D0D0D0D0E0E110F0000000000000000000000000000000000000000
0000000000000000000000000000000000000000000000000000000000000000
0000000000000000000000000000000000000000000000000000000000000000
000000000000000F10100F10100F0F100F0F100F0F0F0F0F0F0F101013161616
1616151615151615151515161615161616151615151516151515161515151A22
2524242424242424242524252424242424252424252424242524252424242424
24242424242424242424242424242425242424242424242446FFFFFFFFFFFFFF
FFFFFFFFFFFFFFFFFFFFFFFFE9200D0D0D0E0E0D0D0E0D0D0E0D0E0D0E0E0D0D
0E0E0D0E0E0E0E0E0E0D0E0D0D0D0D0E0E0D0E0D0D0D0D0D0D0E0D0E0D0E0D0E
0E0D0E0D0D0D0E14000000000000000000000000000000000000000000000000
0000000000000000000000000000000000000000000000000000000000000000
0000000000000000000000000000000000000000000000000000000000000000
000D10100F100F100F0F0F0F100F0F0F10100F0F0F1012161515151615151515
1515151515151515151515151515151616151516161515161F26252424242424
2424242424242424242425242524252425242424242425252525242424242424
2424252424242424242425242424242524242424D6FFFFFFFFFFFFFFFFFFFFFF
FFFFFFFFFFFFFF950E0D0E0E0E0D0E0E0D0D0D0D0D0D0D0D0D0D0D0D0E0D0D0D
0D0E0D0D0D0D0D0D0E0E0D0D0D0D0D0D0D0D0D0D0D0D0D0D0D0D0D0D0D0E0E0D
0D0D0E130B000000000000000000000000000000000000000000000000000000
0000000000000000000000000000000000000000000000000000000000000000
000000000000000000000000000000000000000000000000000000000F0F100F
0F100F0F101010100F100F100F0F0F100F161515151515161516151515151515
1515161616151515151615161515161515182126242424242425252424252424
2424242425242424242424252424252424242524252424242524242424242524
2425242424242524242424242524247AFFFFFFFFFFFFFFFFFFFFFFFFFFFFFFFF
FFFB400D0D0D0E0D0E0D0E0D0E0D0D0D0D0E0D0D0D0D0E0E0E0D0D0D0E0E0D0D
0E0D0D0D0E0D0E0E0D0D0D0E0D0D0D0D0D0D0E0D0E0E0E0D0D0D0D0D0E0D0E0F
1300000000000000000000000000000000000000000000000000000000000000
0000000000000000000000000000000000000000000000000000000000000000
00000000000000000000000000000000000000000000000E0F100F0F0F100F10
0F100F100F1010100F100F151515151515161515151616151515151515161615
15161615151515151615141C2425242524252424242424242424242424242424
2524242424242424242424242425252424242424242424242424242525242424
2424242424242424242425F0FFFFFFFFFFFFFFFFFFFFFFFFFFFFFFFFC10E0D0D
0D0D0D0D0E0D0E0D0D0D0D0D0E0D0D0D0D0E0D0E0D0D0D0D0E0D0E0D0D0D0D0D
0E0E0D0E0D0D0D0D0D0D0E0D0D0E0D0D0E0D0D0E0D0D0D0E0D0D0D0D14000000
0000000000000000000000000000000000000000000000000000000000000000
0000000000000000000000000000000000000000000000000000000000000000
00000000000000000000000000000000000A0F100F0F0F0F0F100F0F100F1010
100F101010141615151515151515151515151516151615151515151615161515
15161514171F2524242524242425242424252424242424252525252424242424
2424252424242424242524242424242424242424252424242425242425242424
252424252424ABFFFFFFFFFFFFFFFFFFFFFFFFFFFFFFFF6D0D0D0D0D0D0D0E0D
0D0D0D0D0D0E0D0D0D0D0D0D0E0E0E0D0D0E0D0D0E0D0E0D0D0D0D0E0D0D0D0D
0E0D0D0E0D0E0D0D0E0D0D0E0D0E0D0D0D0D0D0D0D0D0D0D110D000000000000
0000000000000000000000000000000000000000000000000000000000000000
0000000000000000000000000000000000000000000000000000000000000000
0000000000000000000000001010100F100F10100F0F0F0F0F10100F0F101012
1616161516161616161515151516151515151515151616151615151615141923
2624242424242424242424242425252524242424242424242425242524242524
2424242424242424242424242424242424252425242424252424242424242424
254FFFFFFFFFFFFFFFFFFFFFFFFFFFFFFFF22A0D0D0E0D0D0E0D0D0D0D0D0D0D
0D0D0D0D0D0E0E0D0D0D0D0E0D0E0D0D0D0E0E0D0D0D0D0D0E0D0D0D0D0E0E0D
0E0D0D0D0E0E0D0D0D0E0D0E0E0D0E0E0E0E0D0D0F1300000000000000000000
0000000000000000000000000000000000000000000000000000000000000000
0000000000000000000000000000000000000000000000000000000000000000
000000000000000E100F0F0F101010100F10100F100F0F0F0F0F151615151615
1515151515151515151515161515151615161515151514161D25252424242424
2424242424242425242424242424252424242524242524242424242524242425
2524242424242424252424242425242524242424242425242424242424E4FFFF
FFFFFFFFFFFFFFFFFFFFFFFFB10E0D0E0D0D0E0E0D0D0E0D0E0D0D0D0E0D0E0E
0D0D0E0E0E0D0D0D0D0D0E0E0D0E0E0D0E0E0D0D0E0D0D0D0E0E0E0E0D0D0D0D
0E0D0D0D0D0E0E0D0E0D0D0D0D0E0D0D0D120600000000000000000000000000
0000000000000000000000000000000000000000000000000000000000000000
0000000000000000000000000000000000000000000000000000000000000000
00090F0F0F0F1010101010100F0F0F100F100F0F151616151516151616151515
1516151516151615161515161515161615172026242424242424242424242424
2425242424242424242525242524242424242524242525242425242425252424
2424252424242424242424242424242524242524242424259AFFFFFFFFFFFFFF
FFFFFFFFFFFFFF690D0D0E0E0D0E0E0D0D0D0D0D0E0E0D0D0D0D0D0E0E0E0E0E
0E0E0D0E0D0D0D0D0E0E0E0E0D0D0D0E0D0D0E0E0D0D0D0E0D0D0E0E0D0D0E0D
0E0D0E0D0D0D0D0D0D0D0E0D0D10110000000000000000000000000000000000
0000000000000000000000000000000000000000000000000000000000000000
000000000000000000000000000000000000000000000000000000001110100F
10100F10100F0F0F100F0F0F0F10121615161515151516151515151516151615
15161516151515151515151A2325242424242425242424252524242424242424
2424242424242424242524252425242425252424242424252424242424242425
242424252524252424242425242424242425244AFFFFFFFFFFFFFFFFFFFFFFFF
FFF33607080B0E0D0D0E0D0E0E0D0E0E0D0D0D0D0D0D0E0E0D0D0E0D0D0D0D0E
0E0D0E0D0E0D0D0E0D0E0D0D0D0E0E0D0E0D0E0E0E0D0D0E0D0D0E0D0E0D0D0E
0E0D0D0D0E0D0D0E0D0F14000000000000000000000000000000000000000000
0000000000000000000000000000000000000000000000000000000000000000
00000000000000000000000000000000000000000000000E0F0F0F0F0F101010
101010100F0F1010101615161516161515151615151615151515161515161516
16151515161E2525252424242424242524242524252424242424242424252525
2425242524252424242424242424242424242425242424242424242424252424
242424242524242424242424232325E6FFFFFFFFFFFFFFFFFFFFFFFFCD675036
1B09070A0E0E0D0E0D0D0D0D0D0D0E0E0D0E0D0D0D0E0E0D0D0D0D0E0D0D0E0E
0D0D0E0D0E0D0E0E0D0E0D0E0D0D0D0D0D0D0D0E0E0D0D0D0D0E0D0D0E0D0D0E
0E0D0D0D0D0D1209000000000000000000000000000000000000000000000000
0000000000000000000000000000000000000000000000000000000000000000
0000000000000000000000000000000000060F0F0F0F0F0F1010100F100F0F10
10100E1516151515161515151515161515151515151615151516151515141820
2624252525242425242525242425242424242424242524242424242424242424
2424242424242424242425252424252424252524242424242424242424242424
24242424232325282B2DB6FFFFFFFFFFFFFFFFFFFFFFFF9E6E72726A54381C0B
060A0D0D0E0E0D0E0E0D0E0D0D0D0E0D0D0D0D0D0D0D0E0D0D0E0D0E0D0D0D0E
0D0D0E0E0D0D0E0D0D0E0D0E0E0E0E0E0E0D0D0D0D0E0E0E0D0D0D0D0E0E0E0E
0D0E101400000000000000000000000000000000000000000000000000000000
0000000000000000000000000000000000000000000000000000000000000000
000000000000000000000000120F0F0F1010100F0F0F100F100F10100F141615
1516151516151615151516151616151515161515151615151C24252424242424
2424242424242424242424242424252424252424242424242424242424242425
2424242424242424252524242424242424242425242424242425252323232628
2B2D2C2C2D69FFFFFFFFFFFFFFFFFFFFFFFD7F6D6D6D6E72726C55361909050A
0D0D0D0E0D0E0D0E0D0D0D0D0D0E0D0D0E0E0D0D0E0E0D0D0D0D0D0D0D0D0D0D
0D0E0E0D0D0E0D0D0E0E0D0D0D0D0D0E0E0D0D0E0E0E0D0E0E0D0D0E0E0D0D14
0000000000000000000000000000000000000000000000000000000000000000
0000000000000000000000000000000000000000000000000000000000000000
000000000000000F10100F100F0F100F10101010100F10121715161515161616
1615151516151515151516151516151515161F25252424242425252524242424
2424242425242524242424252425242424252425242424242425242424252524
2424252424242425242424242424242424242424232325282B2D2C2C2D2D2D2C
30F3FFFFFFFFFFFFFFFFFFFFDE6E6D6D6D6D6D6D6F717368553A1E0A05090C0D
0E0D0E0E0D0E0E0D0D0D0D0E0E0E0D0E0E0D0D0D0D0E0D0D0E0E0D0D0D0D0D0D
0D0E0D0E0E0E0E0E0D0D0D0D0D0D0D0D0D0E0E0E0D0D0E0D0D0D0D110C000000
0000000000000000000000000000000000000000000000000000000000000000
0000000000000000000000000000000000000000000000000000000000000000
00080F100F0F0F0F10100F10100F0F0F100F1615161615151516151516161615
1516151515151615151515192125242425242524242424242424242424242424
2425242424242424242424242425242425242524242425242424242525242424
242424252424242424242423232326282B2C2C2C2C2C2D2C2C2C2C2CCEFFFFFF
FFFFFFFFFFFFFFAF6D6D6D6D6D6D6E6D6D6D6E71736B583B200B05080C0D0E0D
0D0D0D0D0D0D0D0E0D0E0E0D0E0D0D0E0E0D0E0E0D0D0E0D0D0D0E0E0E0E0E0D
0D0E0D0D0D0E0D0D0D0D0E0D0E0E0D0E0E0D0D0E0E0E0D0E1300000000000000
0000000000000000000000000000000000000000000000000000000000000000
00000000000000000000000000000000000000000000000000000000110F0F0F
0F0F0F0F100F100F100F0F0F1516161616161516151515161515161516161515
15151515161D2525242424242425242524242424252425242425242424242424
2524252424242524242424242424242424242424242524252424252424242424
25242424222326292B2C2D2D2C2C2C2D2D2C2D2C2C2D2C86FFFFFFFFFFFFFFFF
FFFF8C6D6D6D6D6D6D6D6D6D6D6D6D6D6F70736C5D42230D07090C0D0D0E0D0E
0D0D0E0E0D0D0D0D0E0D0D0D0E0D0D0E0E0E0E0E0D0D0D0D0D0D0E0D0D0D0D0D
0D0E0D0D0D0D0D0D0D0D0D0E0D0E0D0D0D0E0D0D120500000000000000000000
0000000000000000000000000000000000000000000000000000000000000000
00000000000000000000000000000000000000000000000E0F0F0F0F10100F10
0F10100F10101316161515151615161516151516151516151516161516151720
2525242424242424242424252424252424242425242424242424252424242424
2425252424242424242424252424242524252424242424242424252423232629
2C2D2C2C2D2C2D2C2D2D2C2D2C2D2D2D2D2C43FBFFFFFFFFFFFFFFFFEF756D6D
6D6D6D6D6D6D6D6D6D6D6D6D6D6D6E71736E5E46270E05090C0D0E0D0D0D0D0D
0D0E0D0D0D0E0E0E0D0D0E0D0D0D0D0D0E0D0D0E0E0D0D0E0E0D0E0D0D0E0E0E
0D0E0E0D0D0D0E0D0D0D0E0D0D0D0E0E10110000000000000000000000000000
0000000000000000000000000000000000000000000000000000000000000000
0000000000000000000000000000000000070F0F101010100F0F0F10100F0F10
1217151515161515161516161616161515151615151515151B24252424242424
2424242424252424252424252424242424242424242424242424252424252524
24242524242424242424242424242424242524242323272A2C2C2D2C2C2D2C2C
2D2D2C2C2C2C2C2D2C2D2C2C2C2DE5FFFFFFFFFFFFFFFFD06D6D6D6D6D6D6D6D
6D6D6E6D6D6D6D6D6D6D6D6D6E7173705C41210F06080C0D0D0D0D0D0E0D0D0E
0D0D0D0D0D0E0D0D0E0D0D0D0D0D0D0D0D0D0D0E0D0D0E0E0D0D0D0E0D0E0D0E
0E0D0E0D0E0D0E0D0E0D0D0D0E14000000000000000000000000000000000000
0000000000000000000000000000000000000000000000000000000000000000
000000000000000000000000110F100F0F10100F0F0F0F0F1010101615151516
1515151616161615161516161515151515161E25252424242424242524242424
2525242424242424242424242425242424242425242424242424242424242424
242424242425252524242423232326292B2C2D2C2D2D2C2D2C2D2C2C2D2D2C2C
2C2C2C2C2C2D2D2D2CB8FFFFFFFFFFFFFFFF9F6D6D6D6D6D6D6D6D6D6D6D6D6D
6D6D6D6D6D6D6D6E6D6E6D71736F6046261005070C0D0E0E0E0E0E0D0D0D0D0D
0D0E0E0E0D0E0D0D0D0E0E0D0D0D0E0E0D0D0E0D0D0E0D0E0E0E0D0D0D0D0E0D
0E0D0D0E0D0D0D0E0D120A000000000000000000000000000000000000000000
0000000000000000000000000000000000000000000000000000000000000000
000000000000000E0F10101010100F100F10100F0F1416161515151515151615
1515151616161516161514182126242424242425242524252424242524242424
2424242524252425242424242424242425242424242424242425252424242424
242424232324272A2C2D2D2D2C2D2D2C2C2C2D2D2C2C2D2D2C2C2C2D2C2D2C2D
2C2C2C2C5CFFFFFFFFFFFFFFFF7E6D6D6D6D6D6D6D6D6D6D6D6D6D6D6D6D6D6D
6D6D6D6D6D6D6D6D6E707370614A2C1308080A0E0E0D0D0E0E0D0E0D0E0E0D0E
0D0D0E0D0E0D0D0D0E0D0E0D0D0E0D0E0D0E0D0D0D0E0E0D0D0D0D0E0D0D0E0D
0E0D0D0D0D101300000000000000000000000000000000000000000000000000
0000000000000000000000000000000000000000000000000000000000000000
00040F10100F0F100F0F0F0F0F0F0F1216151516151516151516161515161616
15151615151C2425242424242424242424252524252424242524242424242524
252425242424242424242425242424242425242424242524242424232324272A
2C2D2C2D2D2D2D2D2D2D2C2C2C2C2D2D2D2D2D2D2D2D2C2C2C2C2C2C2C2C2C33
F7FFFFFFFFFFFFE8726D6D6D6D6D6D6D6E6D6D6D6D6D6D6D6D6D6D6D6D6D6D6D
6E6D6D6D6D6D6D6F7371644C2F1507070C0D0D0E0E0E0E0D0D0D0D0E0D0D0E0D
0E0E0E0E0D0D0D0D0D0E0E0D0E0D0E0D0E0D0D0E0D0D0D0D0D0E0E0D0E0D0E0E
0D0D140000000000000000000000000000000000000000000000000000000000
0000000000000000000000000000000000000000000000000000000011100F10
100F0F0F100F0F0F10111615161516161515161515151515151515151514171F
2625242425242524252424242424242424242425242524252424242424242424
24242424252524252424242425242425242424232224282B2C2D2D2D2D2D2C2C
2D2D2C2D2D2D2C2C2D2D2C2C2C2C2C2D2C2D2D2C2D2D2D2C2C2C2DD5FFFFFFFF
FFFFC06D6D6D6D6D6D6D6E6D6D6D6D6D6D6D6D6D6D6D6D6D6D6D6D6E6D6D6D6D
6D6D6D6D6D6F71706751321208080A0D0E0D0E0D0E0D0D0E0D0E0D0E0E0E0D0D
0D0E0E0D0E0E0E0D0D0D0D0D0E0D0D0D0E0D0E0D0D0D0E0E0D0D0D0D0E0D110F
0000000000000000000000000000000000000000000000000000000000000000
00000000000000000000000000000000000000000000000E0F0F100F100F1010
0F10100F14151515151615151515151615161616151515151923252424242424
2424242424242424242424242524242425252424242425242424242425242424
2524242424242424252424242324272B2C2C2D2C2C2C2D2C2C2D2C2D2C2D2C2D
2C2D2C2D2D2D2C2C2C2C2D2C2D2C2D2C2D2C2C2C2D2DADFFFFFFFFFFFFA66D6E
6D6D6D6D6D6D6D6D6D6D6D6D6D6D6D6D6D6D6D6E6D6D6D6D6D6E6D6D6D6D6D6D
6D6D6D6E7270644C321609080A0D0D0D0E0D0E0D0D0D0D0D0D0D0E0D0D0E0D0D
0D0E0D0D0D0D0D0D0D0D0E0D0D0D0E0D0E0D0D0D0D0E0D0D0D0E0F1300000000
0000000000000000000000000000000000000000000000000000000000000000
0000000000000000000000000000000000010F10100F0F0F0F0F100F0F101316
1616151516151616151615151616151515151D25242524242424242424242424
2424242424242424242524242424242524242524242524252425242524242424
252424232224282B2C2C2C2C2C2D2C2C2C2C2D2D2D2C2C2C2C2C2C2D2C2C2C2D
2C2C2C2D2D2C2C2D2D2D2C2C2C2D2D2D2C6EFFFFFFFFFFFF876D6D6D6D6D6D6D
6D6D6D6D6D6D6D6D6D6D6D6D6D6D6D6D6D6D6D6D6D6D6D6D6D6D6D6D6D6D6D6D
6D6F72726650351908050A0E0D0D0D0D0D0D0D0E0D0D0D0E0D0E0D0D0E0E0E0E
0E0D0D0E0E0E0E0D0E0D0E0D0E0D0D0D0E0D0D0D0E0D0E140300000000000000
0000000000000000000000000000000000000000000000000000000000000000
00000000000000000000000010100F100F101010100F10101216161515161515
1516151515161516161515162026252524242425242424242424242424252424
242424242425252425242424252424242424252424242524252424232325282B
2C2C2C2D2C2D2C2D2C2C2C2C2C2C2D2C2D2C2D2C2C2D2D2D2C2C2C2C2D2C2C2D
2D2C2C2C2C2C2C2D2C2C2D2C3EFDFFFFFFFFF9786D6D6D6D6D6D6D6D6D6D6D6D
6D6D6D6D6D6D6D6D6D6D6D6D6D6D6D6D6D6D6D6D6D6D6D6D6D6D6D6D6D6D6D6F
72726954381A0B05090E0D0D0D0E0D0D0E0E0D0E0E0E0D0D0D0D0D0D0E0E0D0D
0E0D0D0E0D0D0E0D0E0D0D0D0E0D0D0D0E0E0D10110000000000000000000000
0000000000000000000000000000000000000000000000000000000000000000
000000000000000E0F0F100F101010100F101015151515151615151515161515
16161515151C2425242424242425242425242424252425252524242425242425
25242425242424242425242425242425242424232326282B2C2C2C2D2C2C2D2D
2D2C2C2C2D2C2D2C2C2C2C2D2C2D2C2C2D2D2C2C2C2D2D2D2D2C2C2D2C2C2D2D
2D2D2C2D2D2D2C2EE8FFFFFFFFD86E6D6D6D6D6D6D6D6D6D6D6D6D6D6D6D6D6D
6D6D6D6D6D6D6D6D6D6D6D6D6D6D6D6D6D6D6D6D6D6D6D6D6D6D6D6D6D6E7273
6A583B1F07070A0D0D0D0E0D0E0D0E0D0E0D0E0E0D0D0D0E0E0E0D0D0E0D0E0D
0D0D0D0E0D0E0D0E0D0D0D0D0E0E0D0E14000000000000000000000000000000
0000000000000000000000000000000000000000000000000000000000000000
00000F10100F0F0F10100F100E1415151615151515161616151515151514161F
2524252425242424242424242424252424242524252424242424242424252424
2424242424252424252424232326282B2C2D2D2D2C2C2C2C2C2C2C2C2C2C2D2C
2D2D2D2C2C2D2D2C2C2D2D2C2D2C2C2C2C2C2D2C2C2D2C2C2C2D2C2C2C2C2D2C
2C2C2CC6FFFFFFFFBA6D6D6D6D6D6D6D6D6D6D6D6D6D6D6D6D6D6D6D6D6D6D6E
6D6D6D6D6D6D6D6D6D6D6D6D6D6D6D6D6E6D6D6D6D6D6D6D6D6D6D6E71736C53
381C0A05090D0D0E0E0D0D0D0D0D0D0E0D0D0D0D0E0D0D0E0E0E0D0E0E0D0E0D
0D0D0E0D0D0D0E0D0D0E0D0D1309000000000000000000000000000000000000
00000000000000000000000000000000000000000000000000000000110F100F
0F0F0F0F10100F12161616151515161615151515151515151721252524242424
2424242424242424242424242424242424252424242424242424242424242424
242423232325282B2C2D2C2C2D2D2C2D2D2D2C2C2C2D2C2C2D2C2D2C2C2D2C2D
2C2C2D2C2C2C2C2C2C2C2C2C2D2C2D2D2C2D2D2C2C2D2D2C2C2C2C2C2D2DA5FF
FFFFFFA46D6D6D6D6D6D6D6D6D6D6D6D6D6D6E6D6D6D6D6D6D6D6D6D6D6D6D6D
6D6D6D6D6D6D6D6D6D6D6D6D6D6D6D6D6D6D6D6D6D6D6D6D6D6E72716B583D1F
0C06090C0E0D0D0D0D0D0D0D0E0D0E0D0D0E0E0E0D0D0D0D0E0D0E0D0D0D0D0E
0E0E0D0E0E0D0D0D0F1200000000000000000000000000000000000000000000
00000000000000000000000000000000000000000000000D0F0F0F100F100F10
1011161615151515151515161615161615161C24252424242424242424252425
252424242424242424242425242424242425242424242424242423232326282B
2C2D2C2D2D2D2C2C2C2C2D2C2C2C2C2D2D2C2C2C2D2C2C2C2C2D2D2D2C2C2C2C
2C2C2C2C2D2C2C2C2C2C2C2C2C2C2C2C2D2C2C2D2D2D2C2C2C69FFFFFFFF896D
6D6D6D6D6D6D6D6D6D6D6D6D6D6D6D6D6D6D6D6D6E6D6D6D6D6D6D6D6D6D6D6D
6D6D6D6D6D6D6D6D6D6D6E6D6D6D6D6E6E6D6D6D6D6D6D6E70726C5942220E06
080C0D0D0D0D0E0D0E0D0E0E0D0D0D0E0D0D0D0D0D0D0D0E0E0D0D0D0E0D0D0D
0E0E0D0E0D140000000000000000000000000000000000000000000000000000
0000000000000000000000000000000000021010100F0F0F0F0F0F1015151515
1516151615151615161515172026242524242424242424242424242424252425
24242424242424242424242424242425242424232327292C2C2D2C2C2D2C2D2D
2C2C2D2C2C2D2D2C2C2C2D2D2D2C2D2C2D2D2C2D2C2C2D2D2D2C2C2C2C2D2D2C
2C2C2C2C2D2D2D2C2C2C2C2C2C2C2D2C2C2C2C2C41FDFFFFFC7B6D6D6D6D6D6D
6D6D6D6D6D6D6D6D6E6D6D6D6D6D6D6D6D6D6D6D6D6D6D6D6D6D6D6D6D6D6D6D
6D6D6D6D6D6D6D6E6D6D6D6D6D6D6D6D6D6D6D6D6D6E71736E5D45241006090C
0D0E0D0D0D0D0E0D0D0E0D0D0D0E0E0E0D0D0D0E0D0E0D0E0D0E0D0D0D0D0D0D
0D110F0000000000000000000000000000000000000000000000000000000000
000000000000000000000000100F1010100F0F0F0F0F15161515161515161515
1516151514192225242425242424252424242424252524242425242425242425
24252424242424242424232324262A2B2C2C2D2C2D2D2C2D2D2D2D2D2D2C2C2C
2D2C2D2D2D2D2D2D2C2C2C2D2C2C2D2D2D2D2C2C2C2D2D2C2D2C2C2C2D2C2C2D
2D2C2C2C2C2C2D2D2C2D2D2D2D2C2D30F2FFFFED736D6D6D6D6D6D6D6D6D6D6D
6D6D6D6D6D6D6D6D6D6D6D6D6D6D6D6D6D6D6E6D6D6D6D6D6D6D6D6D6D6D6D6D
6D6D6D6D6D6D6D6D6D6D6D6D6D6D6D6E6D6D6D6E70736F6249260C08090C0D0E
0D0D0D0D0D0D0D0D0D0E0D0D0D0E0D0D0D0D0D0D0E0D0D0E0E0D0D0E0D0F1400
0000000000000000000000000000000000000000000000000000000000000000
000000000000000E100F0F100F0F10101316151516151515161616151515151D
2524252424242525242424242424242424242424242524252424242424242424
2424232323262A2C2D2C2D2C2D2C2C2D2D2C2D2C2D2D2D2D2C2D2C2C2C2C2C2C
2D2D2C2C2D2D2D2C2C2C2C2C2D2D2C2D2C2C2D2C2C2C2D2D2C2C2D2D2C2D2C2C
2D2C2C2C2D2D2C2C2D2C2CD6FFFFCE6D6D6D6D6D6D6D6D6D6D6D6D6D6D6D6D6D
6D6D6D6D6D6D6D6D6D6D6D6D6D6D6D6D6D6D6D6D6D6D6D6D6D6D6D6D6D6D6D6D
6D6D6D6E6D6D6D6D6D6D6D6D6D6D6D6D6D6D70736E5F45271007070C0D0D0E0E
0E0E0E0D0D0D0E0E0E0D0E0E0D0D0E0D0E0E0D0E0D0D0E0E0D0E120500000000
0000000000000000000000000000000000000000000000000000000000000000
0000100F0F100F0F101010161615161615161616161515151720252424252524
242424242425242424242424242524242424242425242424242423222427292C
2C2C2C2D2C2D2D2D2C2D2C2D2D2C2C2D2C2D2C2C2C2D2D2C2D2D2D2C2C2C2D2D
2D2C2C2D2C2C2C2D2C2C2C2D2C2C2C2D2C2C2C2D2C2C2D2D2D2D2C2C2D2D2C2D
2D2D2C2C2C2CBEFFFFB76D6D6D6D6D6D6D6D6D6D6D6D6D6D6D6D6D6D6D6D6D6D
6D6D6D6D6D6D6D6D6D6D6D6D6D6D6D6D6D6D6D6D6D6D6D6D6D6D6D6D6D6D6D6D
6D6D6D6D6D6D6D6D6D6E6D6D6D6D6D6E70736F62462A1308080C0D0E0E0E0D0E
0D0E0D0E0D0D0E0E0D0D0D0D0D0E0D0D0D0D0E0E0E0D12100000000000000000
000000000000000000000000000000000000000000000000000000000C101010
0F100F100F151615151616151515151515151B23252424242424242424242424
242424242424242524242424242524242524232324272A2C2C2C2C2C2C2D2C2D
2C2C2D2C2C2D2D2C2C2C2D2D2C2C2C2C2C2D2C2C2C2D2C2D2C2D2C2D2C2C2C2C
2C2C2C2C2C2C2D2C2D2D2D2D2C2D2D2D2D2C2D2D2C2C2D2C2D2C2C2D2C2D2C2C
2DA2FFFFA86E6D6D6D6D6D6D6D6D6D6D6D6D6D6D6D6D6D6D6D6D6D6D6D6D6D6D
6D6D6D6D6E6D6D6D6D6D6D6D6D6D6D6D6D6D6D6D6D6D6D6D6D6D6D6D6D6D6D6D
6D6D6D6D6D6D6D6D6D6D6D6D6D6D6F7271644C2F1409070A0E0D0E0E0E0D0D0E
0E0D0E0D0D0E0D0D0E0D0E0E0D0D0D0D0E0D0F14000000000000000000000000
00000000000000000000003236363636363635353637030000111410100F0F13
1616161615151616151515161F25252424242424242424242424252424242425
24242524242524242424232324282A2C2D2C2C2C2C2C2C2D2C2D2D2C2C2C2D2D
2D2D2D2D2D2C2C2C2C2C2C2C2C2D2D2C2C2C2D2D2D2C2D2C2D2D2C2C2D2D2C2D
2C2D2D2C2C2C2C2C2D2C2C2D2D2C2D2C2C2D2C2C2C2C2C2C2C2C2D2D70FFFF92
6D6D6D6D6D6D6D6D6D6D6D6D6D6E6D6D6D6D6D6D6D6D6D6D6D6D6D6D6D6D6D6D
6D6D6D6D6D6D6D6D6D6D6D6D6D6D6D6D6D6D6D6D6D6D6D6D6D6D6D6D6D6D6D6D
6D6D6D6D6D6D6D6D6D6D6D6D6F7271654F331605070A0D0D0D0D0E0E0D0D0D0D
0D0D0D0D0E0D0D0D0D0D0E0D0E0D0D130D000000000000000000000000000000
0000003736363636363636353536363635353638000015101013161515161616
1615151515182125242524242424252424242524242424242524242424252424
2424232324282A2C2D2C2C2C2C2C2C2D2C2D2C2D2C2C2C2C2D2D2C2C2C2C2C2D
2D2C2C2C2C2C2C2D2D2C2C2D2D2D2C2C2C2C2D2D2D2C2C2C2D2D2D2C2D2D2D2C
2D2D2C2C2C2C2C2C2C2C2C2C2C2D2C2D2D2D2C2D2D2D2C49FFFF836D6D6D6D6D
6D6D6D6D6D6D6D6D6D6D6D6D6D6D6D6D6D6D6D6D6D6D6D6D6D6D6D6D6D6D6D6D
6D6D6D6D6D6D6D6E6D6D6D6D6D6D6D6D6D6D6D6D6D6D6D6D6D6D6D6D6D6D6D6D
6D6D6D6D6D6D6D6D6D6D6F7273654C2F1507070B0D0E0D0E0D0D0D0D0D0D0E0D
0D0D0E0D0D0D0D0E0D0E0D0E1400000000000000000000000000000038353636
363635363635353635353536353636363600060F16151515151615151615151C
2525242524242424242425242424252524242424242424242424232225272A2C
2C2C2D2C2D2C2C2C2C2D2D2D2D2C2C2C2D2D2C2C2D2C2D2C2D2D2C2C2D2C2C2C
2C2D2C2C2C2D2C2C2D2C2C2D2D2C2C2D2D2C2C2D2D2C2C2C2D2D2D2C2D2C2D2C
2D2C2C2C2C2D2C2C2D2D2D2C2C2D2C2D2D2C3BFBFA7B6D6D6D6D6D6D6D6D6D6D
6D6D6D6D6D6D6D6D6D6D6D6D6D6D6D6D6D6D6D6E6D6D6D6D6D6D6D6D6D6D6D6D
6D6D6D6D6D6D6D6D6D6D6D6D6D6D6E6D6D6D6D6D6D6D6D6D6D6E6D6D6D6D6D6E
6D6D6D6D6D6D6D6D6F7370664F331709070A0D0D0E0D0D0D0D0D0D0D0D0D0D0E
0D0E0E0D0D0D0D0D140000000000000000000000000036363636363636363636
363636363635353536353536361D00151516161515161514171F262424242424
242424242424242424252424242424252424232325282B2D2D2C2C2D2C2D2C2D
2C2D2C2D2D2C2C2C2D2D2C2D2D2D2D2C2D2C2C2C2C2D2D2D2C2D2C2C2C2C2C2C
2D2D2D2C2C2C2C2C2D2C2D2C2D2C2D2D2C2C2C2C2C2D2D2C2C2D2C2C2D2C2C2C
2C2D2D2C2D2C2C2C2C2C2C2C2D2FF2F3766D6D6D6D6D6D6D6D6D6D6D6D6E6D6D
6D6D6D6D6D6D6D6D6D6D6D6D6D6D6D6D6D6D6D6D6D6D6D6D6D6D6D6D6D6D6D6D
6D6D6D6D6D6D6D6D6D6D6D6D6D6D6D6D6D6D6D6D6D6D6D6D6D6D6D6D6D6D6D6D
6D6D6D6D6D6D7071726954381A0B05080E0D0D0E0D0D0E0E0D0E0D0D0E0D0D0D
0D0D0D0E110F0000000000000000003736363636363536353535363535363536
3535363636363636363700151515151615151A22252424242424252524242525
24242524242524242424232325282B2C2C2C2D2D2C2C2C2D2D2D2C2C2D2D2C2C
2D2C2C2D2C2C2C2C2C2D2D2C2C2D2D2D2C2D2C2D2C2C2D2C2D2C2C2D2D2D2D2D
2C2C2C2D2C2C2C2D2D2C2D2C2D2C2C2D2C2C2C2D2C2D2D2C2D2D2C2C2D2C2D2C
2C2C2C2D2C2D2C2D2CDDE06F6D6D6D6D6D6D6D6D6D6D6D6D6D6D6D6D6D6D6D6D
6D6D6D6D6D6D6D6D6D6D6D6D6D6D6E6D6D6D6D6D6D6D6D6D6E6D6D6D6D6D6D6D
6D6D6D6D6D6D6D6D6D6D6D6D6D6D6D6D6D6D6D6D6D6D6D6D6D6D6D6D6D6D6D6D
6D6D6D6D6E72726B563A1F0C060A0E0D0D0D0D0D0E0D0E0D0D0E0D0D0D0E0D0D
0E14000000000000003636363636363635363636363535363536363636353636
3636353536350015151515151E25252424242524242424242424242425242424
2424232326282B2C2C2D2C2D2D2C2C2C2D2D2C2C2D2C2C2C2D2C2C2D2D2D2D2C
2C2D2C2D2C2C2D2C2C2C2C2D2C2C2C2D2D2C2C2C2D2C2C2C2C2D2C2D2D2D2D2C
2C2D2C2C2D2C2D2D2D2D2C2D2D2C2C2D2C2D2C2C2C2C2C2C2D2C2C2C2D2C2C2C
2D2D2D2CCACA6D6D6D6D6D6D6D6D6D6D6D6D6D6D6D6D6D6D6D6D6D6D6D6D6D6D
6D6D6D6D6D6D6D6D6D6D6D6D6E6D6D6D6D6E6D6D6D6D6D6D6D6D6D6D6D6D6D6D
6D6D6D6D6D6D6D6D6D6D6D6D6D6D6D6D6D6D6D6D6D6D6D6D6D6D6D6D6D6D6D6D
6D6D6F72726D593F1B0B050B0D0E0D0D0D0D0D0D0D0D0E0E0D0E0D0E0D120700
0000003536353636363636363635363535363636353635363636353536363635
3636001414172026252424252524242424242524242424242424232325292B2C
2C2C2D2C2D2C2C2D2D2D2C2D2C2C2C2C2D2C2D2D2C2D2D2C2C2C2D2D2D2C2D2C
2C2C2D2D2C2C2C2D2C2C2C2C2C2D2D2C2C2C2C2D2C2D2C2D2D2D2C2C2D2D2D2C
2C2C2D2C2D2D2D2C2C2C2C2D2C2C2D2D2D2C2D2C2D2C2D2D2D2D2C2C2D2C2DBB
BE6D6D6D6D6D6D6D6D6D6D6D6D6D6D6D6D6D6D6D6D6D6D6D6D6D6D6D6D6D6D6D
6D6D6D6D6D6D6D6D6D6D6D6D6D6D6D6D6D6D6D6D6D6D6E6D6D6D6D6D6D6D6D6D
6D6D6D6D6D6D6D6D6D6D6D6D6D6D6D6D6D6D6D6D6D6D6D6D6D6D6D6D6D6D6D6D
6E70736A573B1F0B06090C0D0E0D0D0E0D0D0D0D0D0D0D0D0D10100000373535
3535363635363636363636353536363535353536353636353535363535360019
232524242424252424242424242424252424232426282B2C2C2D2C2C2D2D2C2D
2C2C2D2C2C2D2C2C2D2D2C2C2C2D2C2D2D2C2C2C2D2C2C2C2D2C2D2D2D2C2C2D
2C2C2D2D2C2D2C2C2D2C2C2D2C2C2C2C2D2D2D2C2C2D2C2C2D2C2D2D2D2C2C2C
2C2D2C2C2C2C2D2C2D2C2D2D2D2D2C2C2D2C2C2D2D2C2C2D2D2DABB46D6D6D6D
6D6D6D6D6D6D6D6D6D6D6D6D6D6D6D6D6D6D6D6D6D6D6D6D6D6D6D6D6D6D6D6D
6E6D6D6D6D6D6D6D6D6D6D6D6D6D6D6D6D6D6D6D6D6D6D6D6D6D6D6D6D6D6D6D
6D6D6D6D6D6D6D6D6D6E6D6D6D6D6D6D6D6D6D6D6D6D6E6D6D6D6D6D6D6D6E70
736C5B3E230D05090C0D0E0D0D0D0E0E0D0D0D0E0D1018043635363635363636
36363636363635353635353536353535363636353636363636380A2424242424
25242424242424242424232426292B2C2C2C2C2C2C2D2C2C2D2C2D2D2C2D2C2D
[truncated: 259,261 more chars]
